# Supplementary material for: Progesterone receptor membrane component 1 (PGRMC1) binds and stabilizes cytochromes P450 through a heme-independent mechanism
Source: J Biol Chem. 2021 Oct 20;297(5):101316. doi: 10.1016/j.jbc.2021.101316 (PMC8591507; doi:10.1016/j.jbc.2021.101316)
Supplement: Tables S1.1–S1.3 [file mmc2.xlsx]

## Sheet: S1.1 CBC
Supplementary Table 1.1: Complete blood count of Pgrmc1 KO mice. After a 4-hour fast, male mice were euthanized and blood collected by cardiocentesis. A complete blood cell count (CBC) was performed using a ProCyte Dx analyzer. Excluded are one hemolyzed WT sample, three clotted WT samples, and three clotted KO samples. Error is SEM (WT n=9, KO n=8; Welch’s t-test; “ns” is not significant, *p<0.0…
Parameter	Genotype		Significance
	WT	KO
RBC (M/µL)	8.90 ± 0.232	7.86 ± 0.238	**
HGB (g/dL)	14.27 ± 0.166	13.01 ± 0.384	*
HCT (%)	42.44 ± 1.043	37.00 ± 1.208	**
MCV (fL)	47.73 ± 0.178	47.06 ± 0.2927	ns
MCH (pg)	16.09 ± 0.300	16.58 ± 0.193	ns
MCHC (g/dL)	33.72 ± 0.554	35.21 ± 0.307	*
RDW-SD (fL)	27.50 ± 0.271	28.34 ± 0.503	ns
RDW-CV (%)	22.24 ± 0.230	21.74 ± 0.499	ns
RET (K/µL)	404.30 ± 17.350	388.10 ± 24.690	ns
RET (%)	4.53 ± 0.112	4.95 ± 0.321	ns
IRF (%)	51.29 ± 0.920	55.38 ± 1.408	*
LFR (%)	48.71 ± 0.920	44.63 ± 1.408	*
MRF (%)	24.86 ± 1.048	25.14 ± 0.689	ns
HFR (%)	26.43 ± 1.811	30.24 ± 1.679	ns
RET-He (pg)	18.28 ± 0.324	18.76 ± 0.149	ns
WBC (K/µL)	3.34 ± 0.304	2.82 ± 0.390	ns
NEUT (K/µL)	0.47 ± 0.101	0.46 ± 0.145	ns
LYMPH (K/µL)	2.68 ± 0.265	2.25 ± 0.304	ns
MONO (K/µL)	0.16 ± 0.035	0.08 ± 0.021	ns
EO (K/µL)	0.03 ± 0.007	0.02 ± 0.005	ns

## Sheet: S1.2 Clinical Chemistry
Supplementary Table 1.2: Clinical chemistry of Pgrmc1 KO mice. After a 4-hour fast, male mice were euthanized and blood collected by cardiocentesis. Plasma was analyzed on a Vet AceTM analyzer. Excluded are two WT samples and two KO samples with visually noted or suspected hemolysis (abnormally high ALT and LDH). Error is SEM (WT n=6, KO n=9; Welch’s t-test; “ns” is not significant, *p<0.05, **p<…
Parameter	Genotype		Significance
	WT	KO
ALT	70. ± 17	65 ± 11	ns
AST	96 ± 13	100. ± 17	ns
TBILI	0.2 ± 0.03	0.2 ± 0.02	ns
ALB	2.9 ± 0.052	3.0 ± 0.043	ns
ALP	109.70 ± 5.103	124.4 ± 7.002	ns
GGT	3.17 ± 0.543	4.22 ± 0.324	ns
CHOL	114.00 ± 2.463	105.40 ± 2.484	*
LDH	418.30 ± 49.490	360.90 ± 45.280	ns
HDL	69.17 ± 0.910	67.56 ± 2.959	ns
TRIG	101.30 ± 11.480	93.00 ± 5.066	ns
BUN	20.83 ± 1.424	19.22 ± 1.412	ns
CREAT	0.40 ± 0.026	0.40 ± 0.017	ns
TP	5.18 ± 0.087	5.30 ± 0.087	ns
GLU	376.80 ± 20.900	426.60 ± 16.970	ns
CA	11.02 ± 0.075	10.92 ± 0.060	ns
PHOS	7.683 ± 0.484	7.411 ± 0.249	ns
CK	295.80 ± 68.930	246.70 ± 53.520	ns
MG	2.58 ± 0.101	2.57 ± 0.075	ns

## Sheet: S1.3 NMR metabolites
Supplementary Table 1.3: Metabolites in Pgrmc1 KO liver. After a 4 h fast, male mice were euthanized and the livers harvested. Liver metabolites were extracted from the tissue and analyzed by NMR. Error is 1 SD. (WT n=6, KO n=5; Welch's t-test; * p≤0.05; "ns" is not significant)
Metabolite	Genotype		Significance
	WT	KO
Pyruvate	4.1 ± 1.0	4.5 ± 0.62	ns
Succinate	1.4 ± 0.11	1.2 ± 0.20	ns
Fumarate	1.2 ± 0.15	1.3 ± 0.25	ns
Malate	46 ± 7.0	33 ± 4.6	ns
Acetate	40. ± 3.7	36 ± 1.3	ns
Acetone	3.2 ± 0.49	3.0 ± 0.39	ns
3-Hydroxybutarate	12 ± 1.4	11 ± 0.84	ns
Lactate	360 ± 45	300 ± 16	ns
Glucose	520 ± 47	470 ± 31	ns
Glutamate	30. ± 1.6	26 ± 0.70	*
Glutamine	73 ± 9.0	62 ± 4.4	ns
AMP	6.0 ± 0.66	4.7 ± 0.42	ns
Alanine	90. ± 11	74 ± 11	ns
Leucine	14 ± 2.1	14 ± 0.93	ns
Isoleucine	8.7 ± 1.4	7.9 ± 1.0	ns
Valine	11 ± 1.5	9.6 ± 1.0	ns
Glycine	53 ± 4.2	52 ± 3.4	ns
Lysine	10. ± 1.4	8.4 ± 1.0	ns
Creatine	7.1 ± 0.93	6.3 ± 0.38	ns
Creatinine	1.4 ± 0.22	2.3 ± 0.84	ns
Betaine	38 ± 2.9	34 ± 1.5	ns
