# Supplementary material for: Progesterone receptor membrane component 1 (PGRMC1) binds and stabilizes cytochromes P450 through a heme-independent mechanism
Source: J Biol Chem. 2021 Oct 20;297(5):101316. doi: 10.1016/j.jbc.2021.101316 (PMC8591507; doi:10.1016/j.jbc.2021.101316)
Supplement: Tables S2.1 and S2.2 [file mmc3.xlsx]

## Sheet: Flag-Pgrmc1 Bound
Supplementary Table S2.1: Binding partners of Flag-Pgrmc1 in mouse liver membranes. Pgrmc1 KO mice were infected with AAV8 GFP, Flag-Pgrmc1, or Y113F Flag-Pgrmc1 (3 biological replicates per treatment). A Flag co-immunoprecipitation was performed in technical triplicate on the liver membrane fraction. The pooled eluate of the pulldowns was tmt labeled and the proteins were identified by mass spec…
Uniprot ID	Description	Quality of Protein Identification		Fold Change		Median			Protein Abundance
		Coverage (%)	No. Unique Peptides	Flag-Pgrmc1/GFP	Y113F Flag-Pgrmc1/GFP	GFP	Flag-Pgrmc1	Y113F Flag-Pgrmc1	GFP 1	GFP 2	GFP 3	Flag-Pgrmc1 1	Flag-Pgrmc1 2	Flag-Pgrmc1 3	Y113F Flag-Pgrmc1 1	Y113F Flag-Pgrmc1 2	Y113F Flag-Pgrmc1 3
Q91YH5	Atlastin-3	29.5749	12	Inf	Inf	0	244299	512849	0	0	119336	272113	225553	244299	619759	194379	512849
B1ATI0	Aldehyde dehydrogenase	30.4511	15	Inf	Inf	0	213206	353837	0	0	335841	213206	105159	214644	353837	286128	1.00326e+06
Q3UWB9	UDPGT domain-containing protein	38.817	11	Inf	Inf	0	183796	235897	0	0	59936.5	242503	183796	154065	235897	134017	322794
P24456	Cytochrome P450 2D10 (Testosterone 16-alpha hydroxylase)	31.5476	11	Inf	Inf	0	164715	1.181e+06	0	0	110119	343401	87156.3	164715	1.19401e+06	633604	1.181e+06
P51658	Estradiol 17-beta-dehydrogenase 2 (Testosterone 17-beta-dehydrogenase)	30.9711	9	Inf	Inf	0	156983	1.03516e+06	0	0	154669	156983	10383.5	638518	1.03516e+06	305123	2.26906e+06
O54749	Cytochrome P450 2J5 (Arachidonic acid epoxygenase)	32.3353	12	Inf	Inf	0	133558	733980	0	0	140618	165716	35673.1	133558	733980	248242	940285
Q3U9U5	B-cell receptor-associated protein 31	35.9184	7	Inf	Inf	0	124880	298197	0	0	44684.1	114133	124880	436301	298197	0	675990
E9QJW0	Microsomal glutathione S-transferase 1	16.5939	4	Inf	NA	0	124671	0	0	0	0	334792	0	124671	0	630555	0
Q99KN2	Cytosolic iron-sulfur protein assembly protein (CIAO1)	5.01475	2	Inf	Inf	0	122350	127728	0	0	53533.4	90160.6	123162	122350	127728	64921.2	131627
E9PW43	Sec61 subunit beta	8.84956	1	Inf	Inf	0	119567	240856	0	0	169798	164390	42489.1	119567	236275	240856	685372
D3Z1N9	60S ribosomal protein L29	11.875	2	Inf	Inf	0	115779	187785	0	0	2.17447e+06	10712.1	115779	153253	187785	44253.5	2.21739e+06
P20852	Cytochrome P450 2A5 (Coumarin 7-hydroxylase)	42.7126	4	Inf	Inf	0	105029	296143	0	0	119672	215833	105029	44764	296143	144817	501419
O88822	Lathosterol oxidase	10.7023	4	Inf	Inf	0	100832	613633	0	0	163083	58824.8	100832	314595	613633	0	1.03664e+06
Q64458	Cytochrome P450 2C29 (Aldehyde oxygenase)	46.9388	15	490.564	1258.57	2382.93	1.16898e+06	2.9991e+06	0	2382.93	373566	1.2047e+06	612623	1.16898e+06	2.9991e+06	1.59104e+06	3.90287e+06
O55022	Membrane-associated progesterone receptor component 1 (mPR)	66.6667	12	480.424	1181.86	19161.8	9.20579e+06	2.26466e+07	0	19161.8	665154	9.20579e+06	7.34938e+06	1.2387e+07	2.26466e+07	5.76635e+06	2.46561e+07
P00186	Cytochrome P450 1A2	61.2086	25	262.562	917.206	8129.84	2.13459e+06	7.45674e+06	8129.84	4434.18	487156	2.14802e+06	338857	2.13459e+06	7.45674e+06	3.82254e+06	8.75778e+06
Q05421	Cytochrome P450 2E1	40.3651	17	167.846	183.991	72416.8	1.21549e+07	1.33241e+07	72416.8	35886.8	588955	1.21549e+07	9.79231e+06	1.49798e+07	1.33241e+07	1.02009e+07	1.72097e+07
Q8CIM7	Cytochrome P450 2D26	46.2	15	155.218	885.515	4547.83	705907	4.02718e+06	3535.64	4547.83	318831	705907	6517.78	855853	4.31907e+06	1.78486e+06	4.02718e+06
Q3UC49	Ferrochelatase	26.3033	9	120.762	1.759	6137.23	741142	10794.1	0	6137.23	73997.7	443175	913183	741142	10794.1	1642.46	127784
O88451	Retinol dehydrogenase 7	56.6456	8	74.955	447.608	5098.2	382135	2.282e+06	0	5098.2	204685	562386	304340	382135	2.31335e+06	370258	2.282e+06
Q4VBD2	Transmembrane anterior posterior transformation protein 1	20.0355	8	66.949	213.451	2291.54	153417	489133	2291.54	0	86827.8	193651	55957	153417	489133	100546	638042
Q5DTI2	ATPase, Ca++ transporting, cardiac muscle, slow twitch 2, isoform CRA_b	30.9142	28	62.159	300.06	5726.72	355965	1.71836e+06	0	5726.72	398438	238835	355965	565536	1.77509e+06	35203.6	1.71836e+06
P33267	Cytochrome P450 2F2 (Naphthalene dehydrogenase)	36.4562	14	57.747	115.086	9135.07	527520	1.05131e+06	0	9135.07	86206.7	830277	381213	527520	1.05131e+06	501628	1.70224e+06
Q3UEN8	Cytochrome P450 3A11	42.0635	12	55.427	754.215	9304.97	515744	7.01795e+06	9304.97	1866.22	209441	1.90827e+06	295157	515744	7.01795e+06	3.46838e+06	9.71266e+06
E9Q5K4	Cytochrome P450 2C23	47.3684	18	46.945	95.546	22661.9	1.06385e+06	2.16525e+06	7638.77	22661.9	752433	1.06385e+06	463081	1.46996e+06	2.16525e+06	400132	3.82971e+06
P61620	Sec61 subunit alpha isoform 1	9.87395	5	44.27	107.199	3461.72	153252	371095	0	3461.72	271198	189517	77465.9	153252	371095	110760	924146
O88962	7-alpha-hydroxycholest-4-en-3-one 12-alpha-hydroxylase (Cytochrome P450 8B1) (Sterol 12-alpha-hydroxylase)	32	17	41.452	215.312	2054.88	85178.4	442440	0	2054.88	94690.2	105339	30552.7	85178.4	442440	113507	622451
D3Z041	Long-chain-fatty-acid--CoA ligase 1	47.4964	28	37.643	79.484	11776.6	443306	936056	11776.6	11384.4	427249	443306	464790	425674	936056	370810	1.05317e+06
O54734	Dolichyl-diphosphooligosaccharide--protein glycosyltransferase 48 kDa subunit	27.4376	9	27.514	47.245	1732.27	47661.2	81840.4	1732.27	0	47706.4	47661.2	18395.4	49157.7	81840.4	0	140879
Q8K0C4	Lanosterol 14-alpha demethylase (Cytochrome P450 51A1)	25.2485	10	26.85	31.557	13243.3	355587	417924	13243.3	0	36386.8	355587	238858	412650	417924	317355	604304
Q00897	Alpha-1-antitrypsin 1-4 (Serpin A1d)	27.845	4	24.397	64.023	7377.92	179996	472355	3371.26	7377.92	68129.1	177879	179996	197505	472355	101787	484489
Q91W87	Cytochrome P450 2D22	38.8	11	21.093	302.243	2949.58	62214.1	891491	0	2949.58	116762	197515	0	62214.1	711082	904140	891491
P55096	ATP-binding cassette sub-family D member 3	27.7693	15	20.884	64.311	5263.5	109921	338502	0	5263.5	2.0177e+06	109921	23313.4	308864	338502	202162	3.79829e+06

## Sheet: Y113F Flag-Pgrmc1 Bound
Supplementary Table S2.2: Binding partners of Y113F Flag-Pgrmc1 in mouse liver membranes. Pgrmc1 KO mice were infected with AAV8 GFP, Flag-Pgrmc1, or Y113F Flag-Pgrmc1 (3 biological replicates per treatment). A Flag co-immunoprecipitation was performed in technical triplicate on the liver membrane fraction. The pooled eluate of the pulldowns was tmt labeled and the proteins were identified by mas…
		Quality of Protein Identification		Fold Change		Median			Protein Abundance
Uniprot ID	Description	Coverage (%)	No. Unique Peptides	Flag-Pgrmc1/GFP	Y113F Flag-Pgrmc1/GFP	GFP	Flag-Pgrmc1	Y113F Flag-Pgrmc1	GFP 1	GFP 2	GFP 3	Flag-Pgrmc1 1	Flag-Pgrmc1 2	Flag-Pgrmc1 3	Y113F Flag-Pgrmc1 1	Y113F Flag-Pgrmc1 2	Y113F Flag-Pgrmc1 3
P24456	Cytochrome P450 2D10 (Testosterone 16-alpha hydroxylase)	31.5476	11	Inf	Inf	0	164715	1.181e+06	0	0	110119	343401	87156.3	164715	1.19401e+06	633604	1.181e+06
P51658	Estradiol 17-beta-dehydrogenase 2 (Testosterone 17-beta-dehydrogenase)	30.9711	9	Inf	Inf	0	156983	1.03516e+06	0	0	154669	156983	10383.5	638518	1.03516e+06	305123	2.26906e+06
O54749	Cytochrome P450 2J5 (Arachidonic acid epoxygenase)	32.3353	12	Inf	Inf	0	133558	733980	0	0	140618	165716	35673.1	133558	733980	248242	940285
O88822	Lathosterol oxidase	10.7023	4	Inf	Inf	0	100832	613633	0	0	163083	58824.8	100832	314595	613633	0	1.03664e+06
Q91YH5	Atlastin-3	29.5749	12	Inf	Inf	0	244299	512849	0	0	119336	272113	225553	244299	619759	194379	512849
Q8K3M1	Cis-retinol/3alpha hydroxysterol short-chain dehydrogenase-like protein	42.1384	8	Inf	Inf	0	52827.2	506928	0	0	77517.9	42899.9	52827.2	126667	506928	225895	735253
O09158	Cytochrome P450 3A25	21.2724	11	Inf	Inf	0	78456.4	500771	0	0	88367.8	150882	0	78456.4	500771	192398	656842
Q8CHQ9	N-acetyltransferase family 8 member 2	13.0252	3	NA	Inf	0	0	465836	0	0	80195	203002	0	0	465836	395165	674598
P11714	Cytochrome P450 2D9 (Testosterone 16-alpha hydroxylase)	33.3333	12	Inf	Inf	0	98817.3	401519	0	0	66768.2	189353	22097.2	98817.3	429986	401519	342273
B1ATI0	Aldehyde dehydrogenase	30.4511	15	Inf	Inf	0	213206	353837	0	0	335841	213206	105159	214644	353837	286128	1.00326e+06
Q3U9U5	B-cell receptor-associated protein 31	35.9184	7	Inf	Inf	0	124880	298197	0	0	44684.1	114133	124880	436301	298197	0	675990
P20852	Cytochrome P450 2A5 (Coumarin 7-hydroxylase)	42.7126	4	Inf	Inf	0	105029	296143	0	0	119672	215833	105029	44764	296143	144817	501419
Q9Z0R9	Acyl-CoA 6-desaturase (Fatty acid desaturase 2)	15.991	6	Inf	Inf	0	53861.2	267604	0	0	65026.6	66127.3	0	53861.2	267604	39725.5	456715
E9PW43	Sec61 subunit beta	8.84956	1	Inf	Inf	0	119567	240856	0	0	169798	164390	42489.1	119567	236275	240856	685372
P43274	Histone H1.4	26.9406	3	Inf	Inf	0	46332.3	236073	0	0	2.6184e+06	46332.3	13948.9	158791	236073	65557.6	1.32567e+06
Q3UWB9	UDPGT domain-containing protein	38.817	11	Inf	Inf	0	183796	235897	0	0	59936.5	242503	183796	154065	235897	134017	322794
P62911	60S ribosomal protein L32	32.5926	4	NA	Inf	0	0	216983	0	0	1.58911e+06	0	0	0	216983	0	2.05114e+06
Q8K2C9	Very-long-chain (3R)-3-hydroxyacyl-CoA dehydratase 3	16.8508	5	Inf	Inf	0	70262.6	215936	0	0	428586	70262.6	0	74769.3	215936	76195.8	764467
Q9JKN1	Zinc transporter 7 (ZnT-7)	6.61376	2	NA	Inf	0	0	204142	0	0	47036.4	46322.4	0	0	204142	164867	235081
Q8VCH6	Delta(24)-sterol reductase	9.49612	5	Inf	Inf	0	51279.2	200083	0	0	13365.7	51279.2	38039.3	80757.2	221834	0	200083
Q3UKS0	AMP-binding domain-containing protein	42.6061	20	Inf	Inf	0	28949.7	196634	0	0	52517.7	55608.4	20575	28949.7	196634	77513.1	200948
Q99JR5	Tubulointerstitial nephritis antigen-like	7.93991	3	Inf	Inf	0	67825	188923	0	0	1.79e+06	0	179238	67825	188923	3809.74	848839
D3Z1N9	60S ribosomal protein L29	11.875	2	Inf	Inf	0	115779	187785	0	0	2.17447e+06	10712.1	115779	153253	187785	44253.5	2.21739e+06
Q9CQU3	Protein RER1	7.65306	2	Inf	Inf	0	71438.9	182461	0	0	73029.9	71438.9	39768	80729.9	182461	75964.8	359293
Q8BUE4	Apoptosis-inducing factor 2	2.41287	1	NA	Inf	0	0	146178	0	0	31786.7	0	0	21351.5	141221	146178	245158
Q99KN2	Cytosolic iron-sulfur protein assembly protein (CIAO1)	5.01475	2	Inf	Inf	0	122350	127728	0	0	53533.4	90160.6	123162	122350	127728	64921.2	131627
Q3U505	Dolichyl-diphosphooligosaccharide--protein glycosyltransferase subunit 2	32.17	14	Inf	Inf	0	40010.2	124632	0	0	76152.3	40010.2	15352.2	42716.3	124632	35382.2	182248
Q58EW0	Ribosomal protein L18	23.4043	4	Inf	Inf	0	27518	124469	0	0	1.1493e+06	27518	13501.5	154199	124469	66819.8	1.28513e+06
Q91W64	Cytochrome P450 2C70	36.6053	12	Inf	Inf	0	82429.2	111158	0	0	58219.3	82429.2	67796.9	94039.1	111158	88249.6	121752
Q3TXM1	Antigen peptide transporter	11.1111	6	Inf	Inf	0	19067.7	110844	0	0	15243.1	0	19067.7	30923.4	110844	0	115126
X2EXD0	Fatty acid desaturase 1	15.8837	5	Inf	Inf	0	34066.1	108670	0	0	23457.9	55638.4	0	34066.1	108670	55106	163482
Q3V3Z6	NACHT, LRR and PYD domains-containing protein 10	3.26895	2	Inf	Inf	0	29185.2	106512	0	0	59028.8	57521.1	29185.2	0	106512	29105	377236
E9QAZ2	Ribosomal protein L15	26.9608	5	Inf	Inf	0	57214.2	106497	0	0	2.62865e+06	12648.5	57214.2	467645	106497	10355.5	4280120
Q64458	Cytochrome P450 2C29 (Aldehyde oxygenase)	46.9388	15	490.564	1258.57	2382.93	1.16898e+06	2.9991e+06	0	2382.93	373566	1.2047e+06	612623	1.16898e+06	2.9991e+06	1.59104e+06	3.90287e+06
O55022	Membrane-associated progesterone receptor component 1 (mPR)	66.6667	12	480.424	1181.86	19161.8	9.20579e+06	2.26466e+07	0	19161.8	665154	9.20579e+06	7.34938e+06	1.2387e+07	2.26466e+07	5.76635e+06	2.46561e+07
P00186	Cytochrome P450 1A2	61.2086	25	262.562	917.206	8129.84	2.13459e+06	7.45674e+06	8129.84	4434.18	487156	2.14802e+06	338857	2.13459e+06	7.45674e+06	3.82254e+06	8.75778e+06
Q8CIM7	Cytochrome P450 2D26	46.2	15	155.218	885.515	4547.83	705907	4.02718e+06	3535.64	4547.83	318831	705907	6517.78	855853	4.31907e+06	1.78486e+06	4.02718e+06
Q3UEN8	Cytochrome P450 3A11	42.0635	12	55.427	754.215	9304.97	515744	7.01795e+06	9304.97	1866.22	209441	1.90827e+06	295157	515744	7.01795e+06	3.46838e+06	9.71266e+06
O88451	Retinol dehydrogenase 7	56.6456	8	74.955	447.608	5098.2	382135	2.282e+06	0	5098.2	204685	562386	304340	382135	2.31335e+06	370258	2.282e+06
Q91W87	Cytochrome P450 2D22	38.8	11	21.093	302.243	2949.58	62214.1	891491	0	2949.58	116762	197515	0	62214.1	711082	904140	891491
Q5DTI2	ATPase, Ca++ transporting, cardiac muscle, slow twitch 2, isoform CRA_b	30.9142	28	62.159	300.06	5726.72	355965	1.71836e+06	0	5726.72	398438	238835	355965	565536	1.77509e+06	35203.6	1.71836e+06
O88962	7-alpha-hydroxycholest-4-en-3-one 12-alpha-hydroxylase (Cytochrome P450 8B1) (Sterol 12-alpha-hydroxylase)	32	17	41.452	215.312	2054.88	85178.4	442440	0	2054.88	94690.2	105339	30552.7	85178.4	442440	113507	622451
Q4VBD2	Transmembrane anterior posterior transformation protein 1	20.0355	8	66.949	213.451	2291.54	153417	489133	2291.54	0	86827.8	193651	55957	153417	489133	100546	638042
Q05421	Cytochrome P450 2E1	40.3651	17	167.846	183.991	72416.8	1.21549e+07	1.33241e+07	72416.8	35886.8	588955	1.21549e+07	9.79231e+06	1.49798e+07	1.33241e+07	1.02009e+07	1.72097e+07
P33267	Cytochrome P450 2F2 (Naphthalene dehydrogenase)	36.4562	14	57.747	115.086	9135.07	527520	1.05131e+06	0	9135.07	86206.7	830277	381213	527520	1.05131e+06	501628	1.70224e+06
Q5M9J8	Ribosomal protein L28	29.1971	6	16.645	111.976	4294.55	71483.6	480887	4294.55	0	4.52053e+06	18671.5	71483.6	545053	304628	480887	5.76381e+06
P61620	Sec61 subunit alpha isoform 1 (Sec61 alpha-1)	9.87395	5	44.27	107.199	3461.72	153252	371095	0	3461.72	271198	189517	77465.9	153252	371095	110760	924146
E9Q5K4	Cytochrome P450 2C23	47.3684	18	46.945	95.546	22661.9	1.06385e+06	2.16525e+06	7638.77	22661.9	752433	1.06385e+06	463081	1.46996e+06	2.16525e+06	400132	3.82971e+06
D3Z041	Long-chain-fatty-acid--CoA ligase 1	47.4964	28	37.643	79.484	11776.6	443306	936056	11776.6	11384.4	427249	443306	464790	425674	936056	370810	1.05317e+06
P55096	ATP-binding cassette sub-family D member 3	27.7693	15	20.884	64.311	5263.5	109921	338502	0	5263.5	2.0177e+06	109921	23313.4	308864	338502	202162	3.79829e+06
Q00897	Alpha-1-antitrypsin 1-4 (Serpin A1d)	27.845	4	24.397	64.023	7377.92	179996	472355	3371.26	7377.92	68129.1	177879	179996	197505	472355	101787	484489
Q9D379	Epoxide hydrolase 1 (Microsomal epoxide hydrolase)	44.3956	20	7.374	62.622	12590.1	92836.8	788419	12590.1	12112	186807	113751	11136.2	92836.8	851323	572008	788419
Q9CPN9	Trypsinogen 7	4.8583	1	5.048	59.949	14817.3	74791.4	888289	14160	14817.3	159744	66025.6	174318	74791.4	1.20162e+06	262108	888289
Q569X9	Cytochrome P450 2C67	40.7332	3	3.605	57.588	6995.25	25221.1	402841	6995.25	0	35403.3	172160	19411.2	25221.1	402841	225125	554728
Q9CWK0	Ribosomal_L14e domain-containing protein	20.7048	4	12.935	55.979	12470.6	161309	698094	6586.81	12470.6	5.57697e+06	30145.4	161309	712255	698094	285420	6.66118e+06
Q3U547	Dolichyl-diphosphooligosaccharide-- protein glycosyltransferase subunit	16.8659	12	12.866	50.215	1761.94	22668.6	88475.1	1761.94	0	53538.4	38154.1	22668.6	7830.43	88475.1	9083.27	165779
P97872	Dimethylaniline monooxygenase	45.2158	21	15.393	49.122	52241.3	804125	2.56622e+06	52241.3	0	689693	804125	1.02806e+06	726422	2.56622e+06	529197	2.6075e+06
O54734	Dolichyl-diphosphooligosaccharide--protein glycosyltransferase 48 kDa subunit	27.4376	9	27.514	47.245	1732.27	47661.2	81840.4	1732.27	0	47706.4	47661.2	18395.4	49157.7	81840.4	0	140879
Q91XE8	Transmembrane protein 205	22.2222	4	15.022	44.225	5000.9	75122.9	221167	0	5000.9	131115	75122.9	53179.2	127275	221167	0	369263
P11087	Collagen alpha-1(I) chain	1.85822	2	14.572	37.247	4712.59	68672.3	175532	4712.59	0	1.24719e+06	80473.8	68672.3	39443.6	175532	3792.51	1.19151e+06
Q60930	Voltage-dependent anion-selective channel protein 2 (VDAC-2)	52.2034	11	7.579	36.804	3582.56	27152.8	131852	3582.56	0	64122.7	0	27152.8	103249	131852	20119.3	218025
P56593	Cytochrome P450 2A12 (Steroid hormones 7-alpha-hydroxylase)	53.8618	23	7.741	34.119	18137.2	140403	618822	13966.6	18137.2	172622	358149	140403	64295	618822	225481	718151
Q80XL6	Acyl-CoA dehydrogenase family member 11	25.2888	16	12.749	33.308	3887.54	49560.5	129487	3011.8	3887.54	1.47582e+06	8027.38	49560.5	101705	129487	27368.1	1.0336e+06
Q8K0C4	Cytochrome P450 51A1 (Lanosterol 14-alpha demethylase)	25.2485	10	26.85	31.557	13243.3	355587	417924	13243.3	0	36386.8	355587	238858	412650	417924	317355	604304
Q8BM55	Transmembrane protein 214	14.7016	9	10.813	28.825	2864.95	30978.1	82581.5	0	2864.95	57306	30978.1	19044	42199.9	82581.5	0	184507
P58710	L-gulonolactone oxidase	44.7727	16	5.114	28.135	4595.96	23504.5	129306	0	4595.96	61030.8	56032.5	20988.7	23504.5	129306	71998.7	147826
O35488	Very long-chain acyl-CoA synthetase (VLACS)	44.3548	25	7.606	28.037	27223.2	207053	763253	25751.5	27223.2	1.29728e+06	207053	154607	355795	763253	423532	2.03914e+06
Q01279	Epidermal growth factor receptor	24.2975	25	8.05	27.681	3093.43	24900.6	85628.4	3093.43	0	82346.8	33911.3	24900.6	12987.4	87744.3	0	85628.4
P47911	60S ribosomal protein L6	30.7432	11	5.357	25.736	44320.1	237401	1.14064e+06	3946.83	44320.1	1.11966e+07	150773	237401	1.85999e+06	1.14064e+06	336409	1.93254e+07
Q8BFZ9	Endoplasmic reticulum lipid raft-associated protein 2	14.7059	4	9.064	25.238	2020.86	18316.7	51002.2	0	2020.86	31014.9	0	18316.7	23973.8	51002.2	0	71344
P63017	Heat shock cognate 71 kDa protein	56.9659	26	14.61	24.196	88945	1.29952e+06	2.15207e+06	22312	88945	4.09304e+06	1.29952e+06	1.26642e+06	1.71147e+06	2.15207e+06	475102	5.42883e+06
Q9EPE9	Manganese-transporting ATPase 13A1 (CATP)	12.5	13	5.616	23.366	4860.64	27296	113574	4860.64	3921.22	72606.1	24783.8	27296	53256.3	113574	25670.5	158720
P62245	40S ribosomal protein S15a	45.3846	5	0	21.084	8356.02	0	176176	0	8356.02	787512	0	79325	0	12953.7	176176	2.58619e+06
P62855	40S ribosomal protein S26	31.3043	3	11.994	20.438	5697.97	68343.8	116453	5697.97	0	1.36203e+06	0	68343.8	106498	116453	115175	1.46108e+06
Q8BW75	Amine oxidase (Monoamine oxidase type B)	48.2692	17	7.645	20.103	29508.2	225576	593210	0	29508.2	213940	225576	50092.5	231621	593210	252319	1.24508e+06
