# Supplementary material for: Progesterone receptor membrane component 1 (PGRMC1) binds and stabilizes cytochromes P450 through a heme-independent mechanism
Source: J Biol Chem. 2021 Oct 20;297(5):101316. doi: 10.1016/j.jbc.2021.101316 (PMC8591507; doi:10.1016/j.jbc.2021.101316)
Supplement: Tables S3.1–S3.5 [file mmc4.xlsx]

## Sheet: 3.1 ALL proteins
Supplementary Table 3.1: Proteomics data from Pgrmc1 KO liver membrane fractions. Under "Protein," the percent coverage and number of unique peptides for the proteomics on each of the 2 biological replicates (each biological replicate is a pool from 4-5 mice of each genotype) is listed. The "log2(KO/WT)" is the log2 fold change in protein expression, sd is the standard deviation of 2 biological r…
Protein									RNA
GI Number	Description	TMT1		TMT2		log2(KO/WT)	sd	t.value	Primary Uniprot Gene	log2(KO/WT)	PDE
		Coverage	No. Unique Peptides	Coverage	No. Unique Peptides
31980806	membrane-associated progesterone receptor component 1 [Mus musculus]	0.4103	8	0.5436	8	-1.73188	0.0337172	-72.6407	Pgrmc1	-9.14407	1
124001560	cytochrome P450 2F2 precursor [Mus musculus]	0.3503	13	0.4012	18	-0.696267	0.288335	-3.41502	Cyp2f2	-0.134631	0
6681113	cytochrome P450 3A11 [Mus musculus]	0.2579	11	0.3829	16	-0.486212	0.382976	-1.79543	Cyp3a11	0.492797	1
71061451	lanosterol 14-alpha demethylase [Mus musculus]	0.0159	1	0.0398	2	-0.416295	0.328576	-1.79176	Cyp51a1	NA	NA
160707927	25-hydroxycholesterol 7-alpha-hydroxylase [Mus musculus]	0.0888	3	0.1972	8	-0.401853	0.0644269	-8.82096	Cyp7b1	-0.00286949	0
8393343	fatty acid-binding protein, liver [Mus musculus]	0.5433	8	0.6535	6	-0.384222	0.311676	-1.74338	Fabp1	-0.0384063	0
14547899	solute carrier organic anion transporter family member 1B2 isoform 1 [Mus musculus]	0.0232	1	0.0232	1	-0.366323	0.160301	-3.23179	Slco1b2	-0.0325246	0
6681115	cytochrome P450 3A13 [Mus musculus]	0.0477	2	0.2306	8	-0.334973	0.116409	-4.06949	Cyp3a13	0.0732361	0
31982437	sterol-4-alpha-carboxylate 3-dehydrogenase, decarboxylating [Mus musculus]	0.0359	1	0.0801	3	-0.319822	0.373595	-1.21066	Nsdhl	-0.0146342	0
6678509	uricase [Mus musculus]	0.0528	1	0.3498	11	-0.317925	0.135842	-3.30982	Uox	-0.248363	0.001
11276065	cytochrome P450 2E1 [Mus musculus]	0.2637	14	0.4097	20	-0.30679	0.211288	-2.05343	Cyp2e1	0.109678	0
33859640	transaldolase [Mus musculus]	0.0267	1	0.0267	1	-0.29599	0.358725	-1.16689	Taldo1	-0.0375577	0
268607642	cytochrome P450 2C70 precursor [Mus musculus]	0.0573	3	0.2822	11	-0.295325	0.0513289	-8.1368	Cyp2c70	-0.00591659	0
41152116	leucine-rich repeat-containing protein 47 [Mus musculus]	0.0241	1	0.0241	1	-0.283492	0.578213	-0.693374	Lrrc47	-0.096542	0.001
19526798	cytochrome P450 2A12 precursor [Mus musculus]	0.25	11	0.3598	12	-0.275268	0.138737	-2.80595	Cyp2a12	-0.0203238	0
124486606	predicted gene 12657 [Mus musculus]	0.1176	2	0.0515	1	-0.271425	0.33617	-1.14184	NA	NA	NA
71274184	UDP glucuronosyltransferase 2 family, polypeptide B36 precursor [Mus musculus]	0.1075	3	0.2415	6	-0.268175	0.0279614	-13.5636	NA	NA	NA
10092608	glutathione S-transferase P 1 [Mus musculus]	0.719	10	0.3333	5	-0.266983	0.167113	-2.25938	Gstp1	-0.0137827	0
110625761	AFG3-like protein 2 [Mus musculus]	0.0249	1	0.0823	5	-0.260165	0.381298	-0.964938	Afg3l2	-0.0203429	0
20452466	ferrochelatase, mitochondrial [Mus musculus]	0.1209	4	0.0664	2	-0.25738	0.0664492	-5.47772	NA	NA	NA
13324684	protein transport protein Sec61 subunit beta [Mus musculus]	0.2708	2	0.4479	4	-0.233985	0.0993367	-3.33114	Sec61b	-0.239409	0.003
6754084	glutathione S-transferase Mu 1 [Mus musculus]	0.4633	11	0.4495	11	-0.232808	0.0458889	-7.17474	Gstm1	-0.444275	0.971
21539585	cytochrome b-c1 complex subunit 8 [Mus musculus]	0.1829	2	0.5732	5	-0.232178	0.249045	-1.31843	Uqcrq	0.0982006	0.001
284005509	periodic tryptophan protein 1 homolog [Mus musculus]	0.024	1	0.024	1	-0.224548	0.46683	-0.680247	Pwp1	-0.00664531	0.001
6754036	aspartate aminotransferase, mitochondrial [Mus musculus]	0.0233	1	0.2326	11	-0.217008	0.091898	-3.33953	Got2	-0.0128008	0
568893484	PREDICTED: histone H4-like [Mus musculus]	0.3398	4	0.3204	4	-0.21336	0.259508	-1.16272	NA	NA	NA
568956090	PREDICTED: carboxylesterase 1E isoform X1 [Mus musculus]	0.0695	1	0.098	2	-0.21155	0.0608819	-4.91405	NA	NA	NA
6753566	cytochrome P450 1A2 [Mus musculus]	0.4542	18	0.5341	18	-0.211365	0.130431	-2.29176	Cyp1a2	0.34348	0.477
6680309	10 kDa heat shock protein, mitochondrial [Mus musculus]	0.2745	3	0.3431	4	-0.20973	0.0595902	-4.97738	Hspe1	0.0387401	0
6678079	alpha-1-antitrypsin 1-1 isoform 1 precursor [Mus musculus]	0.1017	1	0.1259	1	-0.207583	0.170879	-1.71798	Serpina1a	0.0864328	0
260593698	28S ribosomal protein S2, mitochondrial isoform 2 [Mus musculus]	0.0478	1	0.0478	1	-0.206397	0.343602	-0.849497	Mrps2	0.0120897	0.001
6996911	argininosuccinate synthase [Mus musculus]	0.5558	23	0.3738	17	-0.205678	0.0976774	-2.9779	Ass1	-0.470395	0.99
21311867	cytochrome c oxidase assembly factor 3 homolog, mitochondrial [Mus musculus]	0.0926	1	0.0926	1	-0.204843	0.107353	-2.6985	Coa3	-0.117628	0.001
6681137	acyl-CoA-binding protein isoform 2 [Mus musculus]	0.5287	4	0.3908	2	-0.2041	0.0288122	-10.018	Dbi	-0.00106086	0
21704206	acylcarnitine hydrolase precursor [Mus musculus]	0.0945	3	0.1373	4	-0.198377	0.100466	-2.79246	Ces2c	-0.0690444	0
133930784	E3 ubiquitin-protein ligase DTX3L [Mus musculus]	0.0134	1	0.0214	1	-0.196813	0.479796	-0.580114	Dtx3l	0.13511	0.001
110625813	mesencephalic astrocyte-derived neurotrophic factor precursor [Mus musculus]	0.1564	3	0.1955	4	-0.196417	0.129811	-2.13985	NA	NA	NA
112181167	complement component 1 Q subcomponent-binding protein, mitochondrial [Mus musculus]	0.1756	3	0.1219	2	-0.196105	0.155297	-1.78583	NA	NA	NA
568891177	PREDICTED: up-regulated during skeletal muscle growth protein 5-like [Mus musculus]	0.2759	2	0.2586	1	-0.195087	0.110931	-2.48708	NA	NA	NA
21313618	MICOS complex subunit Mic19 [Mus musculus]	0.2599	7	0.1982	6	-0.193825	0.130478	-2.10082	Chchd3	0.0515747	0
9790071	fatty acid desaturase 2 [Mus musculus]	0.045	2	0.1036	4	-0.1936	0.26913	-1.01732	Fads2	-0.0598931	0
6755364	activated RNA polymerase II transcriptional coactivator p15 [Mus musculus]	0.0866	1	0.0866	1	-0.193175	0.35522	-0.769075	Sub1	-0.0266752	0
6755863	endoplasmin precursor [Mus musculus]	0.288	19	0.3441	27	-0.189642	0.169647	-1.5809	Hsp90b1	-0.229361	0.001
254692859	NADH dehydrogenase [ubiquinone] 1 alpha subcomplex subunit 9, mitochondrial precursor [Mus musculus]	0.1406	5	0.2387	8	-0.187807	0.102842	-2.5826	Ndufa9	0.0521218	0
34996479	phospholemman isoform b precursor [Mus musculus]	0.1304	1	0.1304	1	-0.187718	0.283241	-0.937272	Fxyd1	-0.0398164	0
568909573	PREDICTED: UBX domain-containing protein 4 isoform X2 [Mus musculus]	0.0302	1	0.0173	1	-0.184028	0.0206216	-12.6205	NA	NA	NA
6753556	cathepsin D precursor [Mus musculus]	0.0244	1	0.0707	2	-0.183877	0.138607	-1.8761	Ctsd	-0.0427272	0
6724311	alcohol dehydrogenase 1 [Mus musculus]	0.16	6	0.2747	10	-0.183845	0.0458936	-5.66519	Adh1	-0.0651283	0
13385090	cytochrome c oxidase subunit 6B1 [Mus musculus]	0.7093	8	0.5698	5	-0.183545	0.165715	-1.56637	Cox6b1	-0.0133204	0
16716343	cytochrome c oxidase subunit 6C [Mus musculus]	0.3026	4	0.2105	3	-0.182362	0.078906	-3.26842	Cox6c	0.0258035	0
31560689	hydroxymethylglutaryl-CoA synthase, mitochondrial precursor [Mus musculus]	0.124	5	0.2835	12	-0.181657	0.0291281	-8.81971	Hmgcs2	0.0788114	0
568939471	PREDICTED: serum paraoxonase/arylesterase 1 isoform X1 [Mus musculus]	0.0868	2	0.2813	6	-0.177702	0.115416	-2.17741	NA	NA	NA
6679184	ornithine carbamoyltransferase, mitochondrial precursor [Mus musculus]	0.2825	9	0.3588	12	-0.177225	0.055581	-4.50935	Otc	-0.0648271	0
15426055	coatomer subunit beta [Mus musculus]	0.0336	2	0.022	2	-0.176452	0.389043	-0.641421	Copb1	-0.147332	0.001
45476581	non-specific lipid-transfer protein [Mus musculus]	0.2303	12	0.3675	18	-0.175017	0.0689193	-3.59131	Scp2	0.0211036	0
407264599	PREDICTED: ferritin light chain 1-like isoform 1 [Mus musculus]	0.6339	9	0.6831	9	-0.173037	0.163285	-1.49867	NA	NA	NA
78214312	ATP synthase F(0) complex subunit B1, mitochondrial precursor [Mus musculus]	0.2422	6	0.3008	10	-0.172518	0.145242	-1.6798	Atp5f1	0.0313005	0
281485615	NADH dehydrogenase [ubiquinone] iron-sulfur protein 4, mitochondrial [Mus musculus]	0.2514	5	0.3143	5	-0.172468	0.102905	-2.37021	Ndufs4	-0.0392213	0
31044465	mitochondrial ornithine transporter 1 [Mus musculus]	0.0565	2	0.4286	10	-0.169622	0.0846996	-2.83214	Slc25a15	-0.0053832	0
162417977	isocitrate dehydrogenase [NADP] cytoplasmic [Mus musculus]	0.0652	3	0.2246	9	-0.16879	0.0630409	-3.78651	Idh1	-0.125218	0
166851828	ATP synthase subunit delta, mitochondrial precursor [Mus musculus]	0.1369	2	0.1369	2	-0.167615	0.0629019	-3.76846	Atp5d	-0.0507432	0
6753086	DNA-(apurinic or apyrimidinic site) lyase [Mus musculus]	0.0505	1	0.0852	2	-0.167305	0.395299	-0.598548	Apex1	-0.139978	0.001
45597447	superoxide dismutase [Cu-Zn] [Mus musculus]	0.461	8	0.4675	7	-0.165655	0.0919215	-2.5486	Sod1	0.0671856	0
306518591	UDP-glucuronosyltransferase 2B17 precursor [Mus musculus]	0.234	7	0.2906	8	-0.164435	0.142093	-1.63658	NA	NA	NA
568894089	PREDICTED: NADH dehydrogenase [ubiquinone] iron-sulfur protein 5-like [Mus musculus]	0.066	1	0.2358	2	-0.162692	0.004179	-55.0564	NA	NA	NA
58037267	protein disulfide-isomerase A6 precursor [Mus musculus]	0.191	7	0.3461	11	-0.161008	0.0297904	-7.64341	Pdia6	-0.0717476	0
228480219	LDLR chaperone MESD precursor [Mus musculus]	0.0402	1	0.125	2	-0.160662	0.115129	-1.97353	Mesdc2	-0.137813	0.001
568992279	PREDICTED: sterol O-acyltransferase 2 isoform X1 [Mus musculus]	0.0461	2	0.0461	2	-0.160343	0.203119	-1.11639	NA	NA	NA
31542409	probable N-acetyltransferase CML2 [Mus musculus]	0.0462	1	0.1218	3	-0.159422	0.10661	-2.11477	Cml2	0.249465	0.007
358679365	mitochondrial peptide methionine sulfoxide reductase isoform 3 [Mus musculus]	0.057	1	0.057	1	-0.159185	0.129346	-1.74046	Msra	0.0217609	0
7305061	peptidyl-prolyl cis-trans isomerase FKBP3 [Mus musculus]	0.0982	2	0.0491	1	-0.158807	0.305484	-0.735182	Fkbp3	-0.155621	0.001
7305579	mitochondrial import inner membrane translocase subunit Tim8 B [Mus musculus]	0.1807	2	0.0964	1	-0.158013	0.0540418	-4.13503	Timm8b	-0.11647	0.001
13385726	cytochrome b-c1 complex subunit 7 [Mus musculus]	0.5135	7	0.2252	3	-0.157373	0.10822	-2.05654	NA	NA	NA
268607560	cytochrome P450 2A4 [Mus musculus]|cytochrome P450 2C50 isoform 1 precursor [Mus musculus]	0.3959	5	0.4592	5	-0.15711	0.283394	-0.784021	Cyp2c50	0.320212	0.186
6678085	alpha-1-antitrypsin 1-4 precursor [Mus musculus]	0.1283	2	0.155	1	-0.156307	0.110728	-1.99634	Serpina1d	-0.0356924	0
23956084	very long-chain specific acyl-CoA dehydrogenase, mitochondrial precursor [Mus musculus]	0.2713	13	0.2317	12	-0.154798	0.0708827	-3.08845	Acadvl	0.0552105	0
169790977	major urinary protein 10 precursor [Mus musculus]	0.4722	2	0.75	1	-0.154148	0.0064276	-33.916	NA	NA	NA
649572215	cytochrome c oxidase subunit 4 isoform 1, mitochondrial isoform 2 [Mus musculus]	0.2071	4	0.4201	6	-0.152563	0.153197	-1.40836	Cox4i1	0.0711164	0
6680836	calreticulin precursor [Mus musculus]	0.3582	12	0.5553	21	-0.152368	0.0725845	-2.9687	Calr	-0.0763248	0
294774569	sodium/bile acid cotransporter isoform 1 [Mus musculus]	0.0387	1	0.0387	1	-0.151623	0.209916	-1.02149	Slc10a1	0.0154367	0
225543103	delta-1-pyrroline-5-carboxylate dehydrogenase, mitochondrial precursor [Mus musculus]	0.0302	2	0.2367	12	-0.149598	0.0436968	-4.84163	Aldh4a1	0.0636301	0
656985073	cingulin isoform 2 [Mus musculus]	0.0093	1	0.0093	1	-0.14879	0.130532	-1.61203	NA	NA	NA
6679937	glyceraldehyde-3-phosphate dehydrogenase isoform 2 [Mus musculus]	0.4505	10	0.4655	12	-0.148412	0.12862	-1.63182	Gapdh	-0.119505	0
171460960	alpha/beta hydrolase domain-containing protein 14B [Mus musculus]	0.0524	1	0.1	2	-0.147032	0.145313	-1.43094	NA	NA	NA
568958859	PREDICTED: glucose-6-phosphate translocase isoform X7 [Mus musculus]	0.019	1	0.019	1	-0.146912	0.0474351	-4.37998	NA	NA	NA
568934349	PREDICTED: prolactin regulatory element-binding protein isoform X3 [Mus musculus]	0.0388	1	0.0809	2	-0.145348	0.15145	-1.35723	NA	NA	NA
6680748	ATP synthase subunit alpha, mitochondrial precursor [Mus musculus]	0.6293	36	0.5335	30	-0.145208	0.111419	-1.8431	Atp5a1	-0.014352	0
124248512	carbamoyl-phosphate synthase [ammonia], mitochondrial precursor [Mus musculus]	0.526	71	0.5287	66	-0.14467	0.0296231	-6.90659	Cps1	-0.131464	0
38142460	electron transfer flavoprotein subunit beta [Mus musculus]	0.1137	3	0.3804	10	-0.144628	0.0166052	-12.3175	Etfb	-0.0189849	0
67010061	cytochrome P450, family 2, subfamily c, polypeptide 67 precursor [Mus musculus]	0.1018	4	0.2037	1	-0.14377	0.108432	-1.8751	NA	NA	NA
116268125	cytochrome P450 2C29 precursor [Mus musculus]	0.3959	12	0.5388	20	-0.143657	0.28339	-0.716897	Cyp2c29	0.354228	0.462
254540027	malate dehydrogenase, cytoplasmic [Mus musculus]	0.0269	1	0.2665	8	-0.14357	0.113528	-1.78844	Mdh1	-0.0670595	0
21314832	UTP--glucose-1-phosphate uridylyltransferase isoform 1 [Mus musculus]	0.3524	16	0.2441	9	-0.143463	0.287326	-0.706125	Ugp2	-0.249908	0.006
13385484	ATP synthase subunit epsilon, mitochondrial [Mus musculus]	0.2885	2	0.2692	2	-0.143427	0.0702298	-2.88817	Atp5e	0.0320579	0.001
160333216	calnexin precursor [Mus musculus]	0.1015	5	0.3283	19	-0.143047	0.0230281	-8.78485	Canx	-0.13015	0
569001989	PREDICTED: lipase maturation factor 1 isoform X2 [Mus musculus]	0.0196	1	0.0196	1	-0.142917	0.25445	-0.79432	Lmf1	0.0475082	0.001
27228985	NADH dehydrogenase [ubiquinone] 1 alpha subcomplex subunit 12 [Mus musculus]	0.1141	1	0.2953	3	-0.14173	0.0774188	-2.58899	Ndufa12	0.158323	0.003
6753244	calmodulin [Mus musculus]	0.4765	6	0.4027	5	-0.140697	0.00511003	-38.9382	Calm1	-0.0692185	0
31980648	ATP synthase subunit beta, mitochondrial precursor [Mus musculus]	0.7902	31	0.6786	24	-0.140035	0.079467	-2.4921	Atp5b	0.0010772	0
77404392	staphylococcal nuclease domain-containing protein 1 [Mus musculus]	0.2516	18	0.2176	18	-0.139365	0.150828	-1.30673	Snd1	-0.211838	0.003
148747546	serine protease inhibitor A3K precursor [Mus musculus]	0.1388	3	0.4067	11	-0.139267	0.107094	-1.83907	Serpina3k	0.00495622	0
568931796	PREDICTED: succinate dehydrogenase [ubiquinone] iron-sulfur subunit, mitochondrial isoform X1 [Mus musculus]	0.3179	11	0.2821	10	-0.13907	0.0819207	-2.40079	NA	NA	NA
31982861	carbonic anhydrase 3 [Mus musculus]	0.3731	7	0.4385	10	-0.138568	0.12096	-1.62008	Ca3	NA	NA
568889869	PREDICTED: ATP synthase subunit O, mitochondrial-like [Mus musculus]	0.4601	9	0.5446	10	-0.137435	0.0983043	-1.97715	NA	NA	NA
254540168	78 kDa glucose-regulated protein precursor [Mus musculus]	0.545	35	0.6382	34	-0.137217	0.0542162	-3.57925	Hspa5	-0.541052	1
6755963	voltage-dependent anion-selective channel protein 1 [Mus musculus]	0.3604	8	0.6466	13	-0.136267	0.0750617	-2.56736	Vdac1	-0.109322	0
9910500	DNA polymerase lambda [Mus musculus]	0.0157	1	0.0157	1	-0.135673	0.180633	-1.06222	Poll	0.0151069	0.001
667751602	AP-1 complex subunit gamma-1 isoform 2 [Mus musculus]	0.0134	1	0.0292	1	-0.135565	0.562954	-0.340557	Ap1g1	-0.107504	0
58037481	sec1 family domain-containing protein 1 [Mus musculus]	0.036	2	0.0454	2	-0.135087	0.436624	-0.437542	Scfd1	-0.395247	0.417
112293264	protein disulfide-isomerase A3 precursor [Mus musculus]	0.398	19	0.4792	23	-0.134745	0.0907524	-2.09976	Pdia3	-0.0633322	0
568958751	PREDICTED: hypoxia up-regulated protein 1 isoform X4 [Mus musculus]	0.0731	7	0.2715	20	-0.133438	0.0438665	-4.30192	NA	NA	NA
6680704	apolipoprotein C-I precursor [Mus musculus]	0.3068	4	0.2841	3	-0.13246	0.181189	-1.03387	Apoc1	-0.0980723	0
359718995	transmembrane protein 205 isoform 2 [Mus musculus]	0.127	2	0.3651	5	-0.131457	0.0791771	-2.348	Tmem205	-0.00282728	0
6755911	thioredoxin [Mus musculus]	0.2095	2	0.2095	2	-0.131003	0.0612354	-3.02548	Txn	NA	NA
117606270	nucleoside diphosphate kinase B [Mus musculus]	0.2434	3	0.3092	1	-0.13097	0.110789	-1.67182	Nme2	0.0621791	0
31981830	cytochrome c oxidase subunit 7A2, mitochondrial precursor [Mus musculus]	0.2771	2	0.2771	2	-0.130505	0.0715286	-2.58026	Cox7a2	-0.0742367	0
13385054	NADH dehydrogenase [ubiquinone] 1 beta subcomplex subunit 3 [Mus musculus]	0.1058	1	0.1058	1	-0.130497	0.0574265	-3.21368	Ndufb3	0.0604858	0.001
282398108	dolichyl-diphosphooligosaccharide--protein glycosyltransferase subunit 1 precursor [Mus musculus]	0.0855	5	0.301	18	-0.130315	0.0487833	-3.77779	Rpn1	-0.178613	0.001
19527228	CDGSH iron-sulfur domain-containing protein 1 [Mus musculus]	0.4444	4	0.6389	5	-0.129852	0.0401189	-4.57735	Cisd1	0.0891933	0.001
6678137	signal recognition particle receptor subunit beta [Mus musculus]	0.1301	3	0.1413	3	-0.12966	0.0155941	-11.7588	Srprb	-0.485222	0.851
568910490	PREDICTED: 3-keto-steroid reductase isoform X1 [Mus musculus]	0.054	1	0.0317	1	-0.129242	0.109698	-1.66617	NA	NA	NA
112181182	cytochrome c oxidase subunit 5A, mitochondrial precursor [Mus musculus]	0.4863	7	0.2123	3	-0.12919	0.0186205	-9.8119	Cox5a	0.0117863	0
406855425	NADH dehydrogenase [ubiquinone] iron-sulfur protein 8, mitochondrial [Mus musculus]	0.1132	3	0.1321	3	-0.129035	0.0828564	-2.2024	Ndufs8	0.0188706	0
56711244	NADH dehydrogenase [ubiquinone] iron-sulfur protein 6, mitochondrial precursor [Mus musculus]	0.5172	4	0.4138	3	-0.128733	0.113854	-1.59904	Ndufs6	0.0159101	0.001
12963571	NADH dehydrogenase [ubiquinone] 1 alpha subcomplex subunit 7 [Mus musculus]	0.4159	4	0.2832	3	-0.12867	0.00809402	-22.4817	Ndufa7	0.124309	0.001
21313679	ATP synthase subunit d, mitochondrial [Mus musculus]	0.764	14	0.5652	7	-0.127167	0.0431382	-4.16894	Atp5h	0.0380234	0
29789148	NADH dehydrogenase [ubiquinone] 1 beta subcomplex subunit 9 [Mus musculus]	0.162	2	0.1117	1	-0.12482	0.144302	-1.22329	Ndufb9	0.0817859	0
13386100	NADH dehydrogenase [ubiquinone] 1 alpha subcomplex subunit 5 [Mus musculus]	0.4052	3	0.5345	4	-0.124353	0.155073	-1.13406	Ndufa5	0.0490025	0.001
9903607	protein canopy homolog 2 precursor [Mus musculus]	0.1593	2	0.2473	4	-0.124343	0.141916	-1.2391	Cnpy2	-0.116145	0.001
226823367	fumarate hydratase, mitochondrial precursor [Mus musculus]	0.1105	5	0.1558	8	-0.124118	0.161581	-1.08633	Fh	NA	NA
6753586	cytochrome P450 2J5 [Mus musculus]	0.0299	2	0.3194	13	-0.123507	0.0468859	-3.72532	Cyp2j5	-0.0584844	0
14149756	eukaryotic translation initiation factor 2 subunit 2 [Mus musculus]	0.4199	14	0.3927	10	-0.122955	0.429626	-0.404735	Eif2s2	-0.10652	0.001
6680988	cytochrome c oxidase subunit 6A1, mitochondrial [Mus musculus]	0.4018	2	0.1875	1	-0.121947	0.253724	-0.679709	Cox6a1	-0.0111747	0
568997215	PREDICTED: ATP synthase-coupling factor 6, mitochondrial isoform X3 [Mus musculus]	0.5741	8	0.5	6	-0.121558	0.00708757	-24.2551	Atp5j	-0.0373485	0
568968863	PREDICTED: NADH dehydrogenase [ubiquinone] iron-sulfur protein 7, mitochondrial isoform X1 [Mus musculus]	0.0459	1	0.199	4	-0.121042	0.130445	-1.31227	NA	NA	NA
22550094	cAMP-dependent protein kinase type II-alpha regulatory subunit [Mus musculus]	0.0896	3	0.092	2	-0.120545	0.0510838	-3.33719	NA	NA	NA
30578401	sterol 26-hydroxylase, mitochondrial [Mus musculus]	0.2795	11	0.3752	14	-0.119358	0.0701285	-2.40698	Cyp27a1	-0.107218	0
13385322	NADH dehydrogenase [ubiquinone] 1 beta subcomplex subunit 7 [Mus musculus]	0.1168	1	0.2555	2	-0.119327	0.146541	-1.15158	Ndufb7	0.0806753	0.001
23956162	1-acyl-sn-glycerol-3-phosphate acyltransferase beta precursor [Mus musculus]	0.0288	1	0.0971	2	-0.119123	0.0784936	-2.14624	Agpat2	0.147578	0.001
13385584	phenazine biosynthesis-like domain-containing protein 2 [Mus musculus]	0.1007	2	0.1424	3	-0.118848	0.0581972	-2.88806	Pbld2	-0.0541298	0
568897055	PREDICTED: eukaryotic translation initiation factor 5-like [Mus musculus]	0.1096	4	0.0536	2	-0.11874	0.318877	-0.52661	NA	NA	NA
12963633	NADH dehydrogenase [ubiquinone] 1 alpha subcomplex subunit 13 [Mus musculus]	0.1806	2	0.2153	3	-0.1185	0.0116201	-14.4219	Ndufa13	-0.0660731	0
19527026	leucine-rich repeat-containing protein 59 [Mus musculus]	0.1433	5	0.3192	9	-0.118325	0.00518781	-32.2558	Lrrc59	-0.307674	0.051
9507079	selenium-binding protein 2 [Mus musculus]	0.5021	3	0.4513	3	-0.117857	0.187921	-0.886941	Selenbp2	0.0591106	0
19526814	NADH dehydrogenase [ubiquinone] flavoprotein 1, mitochondrial precursor [Mus musculus]	0.0841	4	0.2392	8	-0.117807	0.0450003	-3.70228	Ndufv1	0.0342628	0
21312260	aldehyde dehydrogenase X, mitochondrial precursor [Mus musculus]	0.0482	1	0.0578	2	-0.115165	0.0108117	-15.0641	Aldh1b1	-0.31132	0.046
568889938	PREDICTED: rRNA 2'-O-methyltransferase fibrillarin-like [Mus musculus]	0.1621	4	0.0612	1	-0.11455	0.183244	-0.884055	NA	NA	NA
13385872	interleukin enhancer-binding factor 2 [Mus musculus]	0.241	5	0.0641	1	-0.114345	0.0974322	-1.6597	Ilf2	0.209489	0.004
117553604	carboxylesterase 1D precursor [Mus musculus]	0.3699	16	0.469	17	-0.111925	0.0618318	-2.55994	Ces1d	0.131399	0
226958349	triosephosphate isomerase [Mus musculus]	0.1371	4	0.1839	5	-0.111892	0.0508575	-3.11141	Tpi1	-0.0319562	0
31981724	glutathione S-transferase A3 isoform a [Mus musculus]	0.4163	7	0.3032	7	-0.111737	0.0129589	-12.1939	Gsta3	0.0125057	0
6753966	glycerol-3-phosphate dehydrogenase [NAD(+)], cytoplasmic [Mus musculus]	0.0258	1	0.0802	3	-0.111517	0.066501	-2.37152	Gpd1	0.0103319	0
71774133	peptidyl-prolyl cis-trans isomerase B precursor [Mus musculus]	0.5417	13	0.5278	12	-0.11046	0.150882	-1.03534	Ppib	-0.00692429	0
21450351	cysteine sulfinic acid decarboxylase [Mus musculus]	0.1481	4	0.2049	7	-0.110438	0.168166	-0.928743	Csad	-0.135505	0
140969946	NADH dehydrogenase [ubiquinone] flavoprotein 3, mitochondrial isoform 2 [Mus musculus]	0.1635	1	0.1635	2	-0.110197	0.0158722	-9.81853	Ndufv3	-0.0295058	0
163838648	ATP synthase subunit gamma, mitochondrial isoform b [Mus musculus]	0.427	9	0.3832	8	-0.110045	0.0225496	-6.90154	NA	NA	NA
13385680	2,4-dienoyl-CoA reductase, mitochondrial precursor [Mus musculus]	0.3672	8	0.3552	10	-0.109378	0.139038	-1.11253	Decr1	0.0330349	0
27370012	CAAX prenyl protease 1 homolog [Mus musculus]	0.0232	1	0.0905	3	-0.109275	0.0133101	-11.6106	Zmpste24	-0.0602301	0
21312994	mitochondrial 2-oxoglutarate/malate carrier protein [Mus musculus]	0.1401	4	0.1975	5	-0.109117	0.0983491	-1.56905	Slc25a11	0.0289856	0
31982522	short-chain specific acyl-CoA dehydrogenase, mitochondrial precursor [Mus musculus]	0.1869	7	0.2646	9	-0.108875	0.00530094	-29.0462	Acads	0.0604413	0
568922074	PREDICTED: pyruvate kinase PKLR isoform X1 [Mus musculus]	0.1706	6	0.2941	11	-0.108355	0.111527	-1.37399	NA	NA	NA
9055178	mitochondrial pyruvate carrier 1 [Mus musculus]	0.0734	1	0.0734	1	-0.107967	0.0414506	-3.68361	Mpc1	-0.101466	0
6679299	prohibitin [Mus musculus]	0.5257	12	0.5257	13	-0.107898	0.114577	-1.33178	Phb	0.100728	0.001
253735731	mitochondrial fission 1 protein isoform 2 [Mus musculus]	0.0897	1	0.1655	2	-0.107763	0.0830803	-1.83437	Fis1	0.0860761	0.001
31980703	alpha-aminoadipic semialdehyde synthase, mitochondrial [Mus musculus]	0.0594	4	0.1026	5	-0.10763	0.0258188	-5.89538	Aass	-0.135209	0
160333304	apolipoprotein A-I preproprotein [Mus musculus]	0.3106	8	0.2917	8	-0.107515	0.181243	-0.838923	Apoa1	-0.00368354	0
33859811	trifunctional enzyme subunit alpha, mitochondrial precursor [Mus musculus]	0.5596	34	0.5675	32	-0.107035	0.0138852	-10.9015	Hadha	0.0245545	0
577019542	trifunctional enzyme subunit beta, mitochondrial precursor [Mus musculus]	0.4358	16	0.4758	19	-0.106408	0.026995	-5.57452	Hadhb	0.00402354	0
31542438	cytochrome b5 type B precursor [Mus musculus]	0.0822	1	0.4041	3	-0.105117	0.0943846	-1.57502	Cyb5b	0.0069717	0
6680027	glutamate dehydrogenase 1, mitochondrial precursor [Mus musculus]	0.4265	22	0.3746	19	-0.104	0.0202704	-7.25581	Glud1	-0.00714016	0
22095015	ceramide synthase 2 [Mus musculus]	0.0658	2	0.0237	1	-0.103782	0.0235302	-6.2375	Cers2	-0.0197432	0
568898574	PREDICTED: cytochrome c oxidase subunit 5B, mitochondrial-like [Mus musculus]	0.4264	7	0.3023	4	-0.103313	0.0352375	-4.14635	NA	NA	NA
86198316	protein disulfide-isomerase A4 precursor [Mus musculus]	0.1669	9	0.3432	20	-0.102363	0.0969208	-1.49363	Pdia4	-0.0558712	0
161016826	receptor expression-enhancing protein 5 [Mus musculus]	0.0423	1	0.0423	1	-0.102233	0.110059	-1.31366	NA	NA	NA
568982851	PREDICTED: histone H2A type 2-A, partial [Mus musculus]	0.5635	1	0.5635	1	-0.101993	0.176301	-0.81815	NA	NA	NA
140972309	NADH dehydrogenase [ubiquinone] flavoprotein 3, mitochondrial isoform 1 [Mus musculus]	0.141	3	0.015	1	-0.101627	0.066996	-2.14523	NA	NA	NA
554506548	ectonucleoside triphosphate diphosphohydrolase 5 isoform b precursor [Mus musculus]	0.0328	1	0.1218	4	-0.100745	0.206313	-0.690578	Entpd5	-0.00520963	0
21450339	liver carboxylesterase B-1 precursor [Mus musculus]	0.3262	10	0.4742	16	-0.100468	0.117891	-1.20521	Ces1f	-0.0217922	0
113680741	corticosteroid 11-beta-dehydrogenase isozyme 1 [Mus musculus]	0.0993	4	0.3733	11	-0.09992	0.0711538	-1.98595	Hsd11b1	0.0207937	0
568944438	PREDICTED: 28S ribosomal protein S35, mitochondrial isoform X3 [Mus musculus]	0.1087	3	0.0942	3	-0.0996017	0.261646	-0.538353	NA	NA	NA
10048462	mitochondrial carnitine/acylcarnitine carrier protein [Mus musculus]	0.0565	2	0.3056	8	-0.09928	0.0562998	-2.49385	Slc25a20	0.00416085	0
21312554	6.8 kDa mitochondrial proteolipid [Mus musculus]	0.3448	2	0.1379	1	-0.0991717	0.0776427	-1.80635	Mp68	NA	NA
19527190	cytochrome P450 4V2 [Mus musculus]	0.1086	5	0.1352	7	-0.0989533	0.0375097	-3.7308	Cyp4v2	NA	NA
21312968	translocon-associated protein subunit gamma [Mus musculus]	0.0757	1	0.0757	1	-0.0982633	0.0294345	-4.72117	Ssr3	-0.257166	0.008
257153341	kelch repeat and BTB domain-containing protein 3 [Mus musculus]	0.0115	1	0.0115	1	-0.0980367	0.108461	-1.27829	Kbtbd3	-0.0408062	0.001
42415475	protein disulfide-isomerase precursor [Mus musculus]	0.7073	36	0.7033	35	-0.098	0.0346294	-4.00218	P4hb	-0.0583884	0
21703976	bifunctional ATP-dependent dihydroxyacetone kinase/FAD-AMP lyase (cyclizing) [Mus musculus]	0.1298	5	0.1644	7	-0.0979967	0.0377501	-3.6712	Tkfc	NA	NA
22128627	sorbitol dehydrogenase [Mus musculus]	0.2745	9	0.3025	10	-0.0978667	0.114792	-1.2057	Sord	-0.0144971	0
33563266	cytochrome c oxidase subunit NDUFA4 [Mus musculus]	0.561	6	0.561	6	-0.0970983	0.105281	-1.3043	Ndufa4	-0.0283662	0
254939648	pyrethroid hydrolase Ces2e precursor [Mus musculus]	0.1252	4	0.2111	6	-0.0970183	0.0714154	-1.92122	Ces2e	0.0364313	0
94721328	vesicle-associated membrane protein-associated protein A [Mus musculus]	0.1446	3	0.3936	5	-0.0967283	0.0858923	-1.59263	Vapa	-0.184745	0.002
9910482	PCTP-like protein [Mus musculus]	0.0412	1	0.0412	1	-0.09594	0.190443	-0.712443	Stard10	0.0501138	0
157951741	catalase [Mus musculus]	0.5427	21	0.4213	20	-0.0955567	0.139889	-0.966032	Cat	-0.0305525	0
256773209	histone H2A.V [Mus musculus]	0.3125	2	0.2031	1	-0.0949317	0.218701	-0.613868	H2afv	0.158173	0.002
32130521	nuclear export mediator factor Nemf [Mus musculus]	0.0066	1	0.0066	1	-0.0947783	0.310064	-0.432288	Nemf	-0.251121	0.01
6680618	medium-chain specific acyl-CoA dehydrogenase, mitochondrial precursor [Mus musculus]	0.0713	3	0.2019	7	-0.0944217	0.069379	-1.92468	Acadm	0.0109357	0
110625954	NADH dehydrogenase [ubiquinone] flavoprotein 2, mitochondrial isoform 1 precursor [Mus musculus]	0.125	3	0.25	5	-0.094345	0.0162281	-8.22179	Ndufv2	0.0950912	0.001
86198312	cytochrome P450 4A12A [Mus musculus]	0.2244	10	0.2539	4	-0.0942133	0.159811	-0.833722	Cyp4a12a	-0.0110505	0
255958286	succinyl-CoA ligase [ADP/GDP-forming] subunit alpha, mitochondrial precursor [Mus musculus]	0.0809	2	0.1416	4	-0.093325	0.0519606	-2.54003	Suclg1	0.0455782	0
227500281	electron transfer flavoprotein subunit alpha, mitochondrial [Mus musculus]	0.1051	2	0.3544	10	-0.092965	0.0975077	-1.34833	Etfa	0.0464679	0
21450291	fructose-bisphosphate aldolase B [Mus musculus]	0.5879	16	0.5055	16	-0.0926717	0.0563541	-2.32561	Aldob	-0.116115	0
183396771	60 kDa heat shock protein, mitochondrial [Mus musculus]	0.3962	19	0.6108	26	-0.09161	0.0272566	-4.7532	Hspd1	0.00698022	0
254587896	UDP-glucuronosyltransferase 2A3 precursor [Mus musculus]	0.0431	2	0.2509	9	-0.0907433	0.0754059	-1.70186	Ugt2a3	-0.0984205	0
23956406	UDP-glucuronosyltransferase 2B10 precursor [Mus musculus]	0.0658	3	0.203	8	-0.0899683	0.102849	-1.2371	NA	NA	NA
46849708	succinyl-CoA ligase [ADP-forming] subunit beta, mitochondrial precursor [Mus musculus]	0.0216	1	0.1641	6	-0.0898783	0.0253356	-5.01693	Sucla2	-0.063606	0
268836255	glycogen phosphorylase, liver form [Mus musculus]	0.7282	55	0.6165	39	-0.0889833	0.247978	-0.507471	Pygl	-0.0455374	0
21314826	NADH dehydrogenase [ubiquinone] 1 beta subcomplex subunit 4 [Mus musculus]	0.1938	1	0.0853	1	-0.0883033	0.180916	-0.690265	Ndufb4	0.10509	0.001
83715998	ATP synthase subunit e, mitochondrial [Mus musculus]	0.662	5	0.3239	2	-0.087965	0.017614	-7.06263	Atp5i	NA	NA
13385042	protein FAM136A [Mus musculus]	0.0725	1	0.1304	2	-0.0879117	0.0979744	-1.26896	Fam136a	-0.0751523	0.001
6681225	developmentally-regulated GTP-binding protein 1 [Mus musculus]	0.0845	2	0.1417	4	-0.0871483	0.183779	-0.670621	Drg1	0.0210914	0.001
20070408	glycine dehydrogenase (decarboxylating), mitochondrial precursor [Mus musculus]	0.0888	6	0.0205	2	-0.0869333	0.0679718	-1.80872	Gldc	-0.0756954	0
37574048	cytochrome b-c1 complex subunit 9 [Mus musculus]	0.2656	1	0.2656	1	-0.0865717	0.0257363	-4.75712	Uqcr10	0.0299989	0
31982273	peroxisomal multifunctional enzyme type 2 [Mus musculus]	0.1279	7	0.234	14	-0.0860383	0.0296066	-4.10978	Hsd17b4	-0.00269794	0
229892322	NADH-ubiquinone oxidoreductase 75 kDa subunit, mitochondrial precursor [Mus musculus]	0.2297	11	0.3796	20	-0.0854517	0.020202	-5.98192	Ndufs1	-0.013888	0
31982393	bifunctional epoxide hydrolase 2 isoform a [Mus musculus]	0.1552	5	0.2744	11	-0.0852867	0.0355769	-3.39022	Ephx2	-0.0479132	0
568945505	PREDICTED: heterogeneous nuclear ribonucleoprotein U-like 1 isoform X2 [Mus musculus]	0.0092	1	0.0184	1	-0.084525	0.185095	-0.645812	Hnrnpul1	-0.0501415	0
254540223	microsomal triglyceride transfer protein large subunit isoform 2 precursor [Mus musculus]	0.1331	11	0.3826	27	-0.08398	0.000650538	-182.565	Mttp	-0.0774743	0
118344452	signal recognition particle 72 [Mus musculus]	0.0939	5	0.0879	6	-0.0831083	0.218541	-0.537808	NA	NA	NA
52627143	all-trans-retinol 13,14-reductase precursor [Mus musculus]	0.087	3	0.0279	1	-0.0829817	0.071274	-1.64652	Retsat	0.113055	0
6681095	cytochrome c, somatic [Mus musculus]	0.3238	3	0.5524	6	-0.081475	0.0362722	-3.17662	Cycs	-0.0419235	0
568980241	PREDICTED: signal recognition particle 54 kDa protein isoform X1 [Mus musculus]	0.0329	1	0.0767	2	-0.0805	0.16444	-0.692314	NA	NA	NA
22267442	cytochrome b-c1 complex subunit 2, mitochondrial precursor [Mus musculus]	0.4216	17	0.3951	17	-0.08033	0.0194172	-5.85069	Uqcrc2	0.041225	0
356640163	serine hydroxymethyltransferase, mitochondrial isoform 2 [Mus musculus]	0.022	1	0.1218	4	-0.080115	0.00376888	-30.0619	NA	NA	NA
110347535	heterogeneous nuclear ribonucleoprotein L-like [Mus musculus]	0.0152	1	0.0457	2	-0.0793583	0.194461	-0.577131	Hnrnpll	-0.0426107	0.001
16905127	acyl-coenzyme A synthetase ACSM1, mitochondrial [Mus musculus]	0.0558	2	0.2531	10	-0.0790967	0.00807516	-13.8523	Acsm1	0.116231	0
29126205	3-ketoacyl-CoA thiolase, mitochondrial [Mus musculus]	0.6574	21	0.5894	17	-0.0789983	0.0340755	-3.27862	Acaa2	0.0615993	0
13195604	40S ribosomal protein S23 [Mus musculus]	0.5524	9	0.4965	8	-0.0783017	0.112616	-0.983298	Rps23	0.0247405	0
40807498	ribonuclease UK114 [Mus musculus]	0.2074	2	0.4815	6	-0.0778083	0.070647	-1.55757	Rida	NA	NA
33859486	4-hydroxyphenylpyruvate dioxygenase [Mus musculus]	0.1374	5	0.1374	5	-0.0777767	0.11383	-0.96629	Hpd	0.0453027	0
568889025	PREDICTED: cytochrome c oxidase subunit 7C, mitochondrial-like [Mus musculus]	0.2857	2	0.2857	2	-0.077605	0.0411041	-2.67005	NA	NA	NA
13195624	NADH dehydrogenase [ubiquinone] 1 alpha subcomplex subunit 10, mitochondrial precursor [Mus musculus]	0.0507	2	0.1155	4	-0.0769617	0.013197	-8.24737	Ndufa10	-0.00234096	0
114145561	keratin, type II cytoskeletal 8 [Mus musculus]	0.3163	14	0.3102	13	-0.0755017	0.145633	-0.73318	Krt8	-0.215028	0.002
7106255	arginase-1 [Mus musculus]	0.3777	10	0.3375	9	-0.0751983	0.0654474	-1.62491	Arg1	-0.171694	0
557357678	testis expressed gene 264 [Mus musculus]	0.0453	1	0.0453	1	-0.0744417	0.0261323	-4.02859	NA	NA	NA
158631246	NADH dehydrogenase [ubiquinone] 1 beta subcomplex subunit 11, mitochondrial [Mus musculus]	0.2583	4	0.3709	5	-0.07317	0.0340825	-3.0361	Ndufb11	0.0998573	0.001
19526986	argininosuccinate lyase [Mus musculus]	0.2241	11	0.3362	13	-0.0725617	0.110372	-0.929741	Asl	-0.0937782	0
31981600	NADH dehydrogenase [ubiquinone] 1 alpha subcomplex subunit 2 [Mus musculus]	0.4949	6	0.4848	5	-0.072115	0.0352493	-2.89328	Ndufa2	0.0107525	0.001
29293809	ATP-citrate synthase isoform 2 [Mus musculus]	0.2851	24	0.1613	17	-0.0720817	7.30677e-05	-1395.13	Acly	-0.295566	0.028
7305581	mitochondrial import inner membrane translocase subunit Tim13 [Mus musculus]	0.1053	1	0.2632	2	-0.0719917	0.0279142	-3.6473	Timm13	0.0535084	0.001
568939238	PREDICTED: sister chromatid cohesion protein PDS5 homolog B isoform X5 [Mus musculus]	0.0132	1	0.0132	2	-0.0716667	0.405446	-0.249977	NA	NA	NA
116256510	AP-2 complex subunit alpha-1 isoform b [Mus musculus]	0.1215	4	0.0869	4	-0.071615	0.131925	-0.767701	Ap2a1	0.0822702	0.001
13385882	protein RER1 [Mus musculus]	0.1327	2	0.0918	1	-0.0687717	0.0430133	-2.26111	Rer1	-0.0354547	0
162138915	carnitine O-palmitoyltransferase 2, mitochondrial precursor [Mus musculus]	0.1444	6	0.1809	10	-0.067935	0.0513902	-1.86951	Cpt2	0.0644261	0
618466979	glucose-induced degradation protein 8 homolog [Mus musculus]	0.1667	2	0.0921	1	-0.066055	0.127979	-0.72993	Gid8	-0.183897	0.002
559767239	mitochondrial import inner membrane translocase subunit TIM14 isoform 4 [Mus musculus]	0.0727	1	0.0727	1	-0.06585	0.04451	-2.09225	Dnajc19	0.132441	0.002
21450277	sodium/potassium-transporting ATPase subunit alpha-1 precursor [Mus musculus]	0.0538	4	0.1799	15	-0.0651683	0.197002	-0.467822	Atp1a1	-0.069125	0
9789991	estradiol 17-beta-dehydrogenase 12 [Mus musculus]	0.1026	2	0.1859	5	-0.0651083	0.049448	-1.8621	Hsd17b12	-0.0573102	0
194473613	60S ribosomal protein L35a [Mus musculus]	0.4636	6	0.3818	5	-0.0642767	0.275889	-0.329483	Rpl35a	0.03658	0
31543330	NAD(P) transhydrogenase, mitochondrial precursor [Mus musculus]	0.0562	6	0.0525	5	-0.0642033	0.273589	-0.331874	NA	NA	NA
31980744	ATP synthase subunit g, mitochondrial [Mus musculus]	0.4854	4	0.6408	5	-0.0635967	0.0109224	-8.23435	Atp5l	0.00401371	0
19526818	phosphate carrier protein, mitochondrial precursor [Mus musculus]	0.098	3	0.2493	8	-0.0632117	0.0258683	-3.45576	Slc25a3	0.0275123	0
356582492	2-oxoglutarate dehydrogenase, mitochondrial isoform 4 [Mus musculus]	0.1394	11	0.0746	6	-0.0629583	0.162594	-0.547599	Ogdh	-0.043159	0
568991032	PREDICTED: NADH-cytochrome b5 reductase 3 isoform X2 [Mus musculus]	0.2734	8	0.554	12	-0.0625067	0.0855458	-1.03334	Cyb5r3	-0.201624	0.001
6677777	60S ribosomal protein L26 [Mus musculus]	0.5517	11	0.2345	5	-0.062505	0.264922	-0.333665	Rpl26	0.01818	0.001
21312044	eukaryotic translation initiation factor 3 subunit K isoform 1 [Mus musculus]	0.1009	3	0.0321	1	-0.0621283	0.216438	-0.405948	Eif3k	-0.0520059	0.001
21703884	L-2-hydroxyglutarate dehydrogenase, mitochondrial precursor [Mus musculus]	0.0431	2	0.0841	4	-0.062005	0.214185	-0.409405	L2hgdh	-0.0279465	0
259155338	cTAGE family member 5 isoform 3 [Mus musculus]	0.0407	3	0.1301	10	-0.060395	0.0736169	-1.16022	NA	NA	NA
568918896	PREDICTED: eukaryotic translation initiation factor 3 subunit J isoform X1 [Mus musculus]	0.0805	2	0.1533	4	-0.0589817	0.225697	-0.369579	NA	NA	NA
160948608	cytochrome P450 2C37 precursor [Mus musculus]	0.2306	1	0.2837	1	-0.0579817	0.0222809	-3.68021	Cyp2c37	0.469745	1
9789997	LETM1 and EF-hand domain-containing protein 1, mitochondrial precursor [Mus musculus]	0.0678	3	0.2019	12	-0.0576117	0.039671	-2.05377	Letm1	0.0639394	0
390190197	glutaryl-CoA dehydrogenase, mitochondrial [Mus musculus]	0.1007	4	0.0537	2	-0.0564683	0.0185946	-4.29471	NA	NA	NA
118344444	ras GTPase-activating-like protein IQGAP2 [Mus musculus]	0.0368	5	0.0559	5	-0.05639	0.0946203	-0.842816	Iqgap2	-0.0402776	0
161086984	AP-2 complex subunit sigma [Mus musculus]	0.2817	4	0.0563	1	-0.0563483	0.0118016	-6.75235	Ap2s1	0.216864	0.007
158853992	alpha-enolase [Mus musculus]	0.2166	6	0.4032	13	-0.0556967	0.0447551	-1.75995	Eno1	-0.330294	0.087
21362309	SEC14-like protein 2 [Mus musculus]	0.0174	1	0.0819	4	-0.05552	0.086531	-0.907387	Sec14l2	-0.00620617	0
6753036	aldehyde dehydrogenase, mitochondrial precursor [Mus musculus]	0.4586	19	0.4894	19	-0.0554883	0.0303514	-2.58546	Aldh2	0.0714498	0
62460366	parathymosin [Mus musculus]	0.1089	1	0.2277	3	-0.0553767	0.119859	-0.653386	Ptms	-0.0690481	0
156151435	tartrate-resistant acid phosphatase type 5 precursor [Mus musculus]	0.0948	2	0.0948	2	-0.05527	0.00367696	-21.2577	Acp5	0.0225797	0
93102409	fatty acid synthase [Mus musculus]	0.2173	45	0.1534	33	-0.0548833	0.0234524	-3.30955	Fasn	-0.329603	0.075
7305577	mitochondrial import inner membrane translocase subunit Tim8 A [Mus musculus]	0.1134	1	0.2268	2	-0.05475	0.0737371	-1.05006	Timm8a1	0.262237	0.016
124001582	melanoma inhibitory activity protein 3 precursor [Mus musculus]	0.0254	5	0.0917	12	-0.054235	0.0429426	-1.7861	Mia3	-0.0405082	0
23943838	tricarboxylate transport protein, mitochondrial [Mus musculus]	0.2154	7	0.1415	5	-0.0535633	0.111761	-0.677788	Slc25a1	-0.0855543	0
113866024	ras-related protein Rab-5C [Mus musculus]	0.1111	2	0.213	2	-0.05301	0.133313	-0.562341	Rab5c	-0.0660185	0
13184050	arylacetamide deacetylase precursor [Mus musculus]	0.2136	8	0.3116	11	-0.0522667	0.228523	-0.323452	Aadac	-0.0723719	0
6678087	alpha-1-antitrypsin 1-5 precursor [Mus musculus]	0.0557	1	0.1259	2	-0.0519517	0.12698	-0.578602	Serpina1e	0.221258	0
122056578	caspase-8 isoform 1 precursor [Mus musculus]	0.0146	1	0.0146	1	-0.05046	0.403668	-0.176782	Casp8	-0.0119594	0.001
161484638	catechol O-methyltransferase [Mus musculus]	0.2604	6	0.5321	11	-0.0503067	0.0749109	-0.94972	Comt	0.0764627	0
254939516	cytochrome P450, family 2, subfamily d, polypeptide 22 [Mus musculus]	0.164	5	0.326	9	-0.0502817	0.0966544	-0.735704	NA	NA	NA
226442772	membrane-associated progesterone receptor component 2 [Mus musculus]	0.0645	1	0.1797	2	-0.0497117	0.112032	-0.627527	Pgrmc2	-0.245459	0.008
6679066	protein NipSnap homolog 1 [Mus musculus]	0.2113	4	0.1972	3	-0.04938	0.0621358	-1.12389	Nipsnap1	-0.0681418	0
568988310	PREDICTED: 2-hydroxyacyl-CoA lyase 1 isoform X1 [Mus musculus]	0.0332	1	0.2448	1	-0.0490467	0.107377	-0.645974	NA	NA	NA
575501593	transferrin receptor protein 2 isoform b [Mus musculus]	0.0338	3	0.0175	1	-0.0489667	0.0585296	-1.18315	Tfr2	0.144969	0.001
46909575	FAD-linked sulfhydryl oxidase ALR [Mus musculus]	0.0606	1	0.0606	1	-0.0486167	0.0694992	-0.989283	Gfer	-0.0145781	0.001
13385006	cytochrome c1, heme protein, mitochondrial [Mus musculus]	0.2677	4	0.2338	5	-0.0485683	0.00730441	-9.40336	Cyc1	0.000505086	0
568978923	PREDICTED: retinol dehydrogenase 11 isoform X1 [Mus musculus]	0.1167	3	0.1267	4	-0.0481883	0.132712	-0.513507	NA	NA	NA
6754026	glycine N-methyltransferase [Mus musculus]	0.314	7	0.3584	7	-0.047875	0.0197401	-3.42985	Gnmt	-0.0442908	0
210031293	choline dehydrogenase, mitochondrial [Mus musculus]	0.0839	5	0.2097	12	-0.0474967	0.0503083	-1.33518	Chdh	0.0937549	0
31543940	vesicle-associated membrane protein-associated protein B [Mus musculus]	0.1728	4	0.2675	5	-0.047085	0.054558	-1.2205	NA	NA	NA
10181184	ATP synthase subunit f, mitochondrial [Mus musculus]	0.2614	2	0.1364	1	-0.04559	0.0927866	-0.694864	Atp5j2	-0.025963	0
241982742	metaxin-1 isoform 2 [Mus musculus]	0.0239	1	0.0935	4	-0.0450383	0.110995	-0.573846	NA	NA	NA
162138894	phenylalanine--tRNA ligase alpha subunit [Mus musculus]	0.122	7	0.1437	6	-0.044995	0.245166	-0.259549	Farsa	-0.15211	0.001
589269111	peroxisomal coenzyme A diphosphatase NUDT7 isoform 5 [Mus musculus]	0.1871	3	0.193	4	-0.0448817	0.280662	-0.226152	Nudt7	0.0515058	0
568919273	PREDICTED: fibrous sheath-interacting protein 2 [Mus musculus]	0.002	2	0.001	1	-0.0446267	0.0493466	-1.27895	NA	NA	NA
6753912	ferritin heavy chain [Mus musculus]	0.1099	2	0.3132	5	-0.04462	0.0888833	-0.709944	Fth1	0.0136578	0
545478409	nascent polypeptide-associated complex subunit alpha isoform b [Mus musculus]	0.1953	3	0.1302	2	-0.0439867	0.0314238	-1.9796	Naca	-0.0982471	0
34328230	adenylate kinase 2, mitochondrial isoform b [Mus musculus]	0.1034	2	0.3621	8	-0.0431317	0.0676253	-0.90199	Ak2	-0.0127553	0
114205444	60S ribosomal protein L38 [Mus musculus]	0.5286	4	0.2429	2	-0.0425883	0.185693	-0.324347	Rpl38	-0.0547089	0
9055370	eukaryotic translation initiation factor 3 subunit I [Mus musculus]	0.0985	3	0.12	4	-0.042285	0.114846	-0.520698	Eif3i	0.040642	0
569018492	PREDICTED: tyrosine--tRNA ligase, cytoplasmic isoform X1 [Mus musculus]	0.0706	3	0.0442	2	-0.0420883	0.113578	-0.524063	NA	NA	NA
84781781	28 kDa heat- and acid-stable phosphoprotein [Mus musculus]	0.2376	3	0.1768	2	-0.0419033	0.063715	-0.930083	Pdap1	-0.103113	0.001
6678359	transketolase [Mus musculus]	0.1332	7	0.0915	5	-0.04178	0.0110026	-5.37018	Tkt	-0.0671824	0
176866061	eukaryotic initiation factor 4A-II isoform c [Mus musculus]	0.1409	3	0.2956	2	-0.0412033	0.0450993	-1.29205	Eif4a2	-0.0889352	0
34328379	probable D-lactate dehydrogenase, mitochondrial [Mus musculus]	0.031	1	0.0331	1	-0.0410533	0.0739492	-0.785109	Ldhd	0.0750202	0
31981515	60S ribosomal protein L7 [Mus musculus]	0.5815	27	0.5074	18	-0.0410033	0.287863	-0.201441	Rpl7	-0.0049496	0
568905931	PREDICTED: unconventional myosin-Ib isoform X6 [Mus musculus]	0.0138	2	0.0324	4	-0.0403283	0.134569	-0.423817	NA	NA	NA
254588014	electron transfer flavoprotein-ubiquinone oxidoreductase, mitochondrial precursor [Mus musculus]	0.2987	15	0.2841	17	-0.0399833	0.00947523	-5.96766	Etfdh	0.0102028	0
46402169	28S ribosomal protein S26, mitochondrial precursor [Mus musculus]	0.145	3	0.055	1	-0.03967	0.0600899	-0.933631	Mrps26	0.0901781	0.001
31982520	long-chain specific acyl-CoA dehydrogenase, mitochondrial precursor [Mus musculus]	0.0256	1	0.1744	5	-0.0388267	0.0852111	-0.64439	Acadl	-0.0723396	0
12963591	stomatin-like protein 2, mitochondrial [Mus musculus]	0.0425	2	0.2323	6	-0.0386683	0.024143	-2.26506	Stoml2	-0.122857	0.001
33563252	fibrinogen alpha chain isoform 2 precursor [Mus musculus]	0.0449	2	0.1311	6	-0.0368533	0.13774	-0.378384	Fga	0.0971173	0
22203755	eukaryotic translation initiation factor 3 subunit C [Mus musculus]	0.124	10	0.1504	12	-0.0368417	0.186594	-0.279227	Eif3c	-0.0236541	0
281485611	transcription factor BTF3 isoform 2 [Mus musculus]	0.358	4	0.179	2	-0.0368317	0.0525592	-0.991031	Btf3	-0.0751751	0
569005333	PREDICTED: rotatin isoform X3 [Mus musculus]	0.0045	1	0.0045	1	-0.0363367	0.299945	-0.171324	NA	NA	NA
19527030	kynurenine 3-monooxygenase [Mus musculus]	0.0418	2	0.167	6	-0.03622	0.0609856	-0.839917	Kmo	0.0313893	0
6755100	proliferation-associated protein 2G4 [Mus musculus]	0.434	16	0.4848	15	-0.03538	0.269823	-0.185436	Pa2g4	-0.0759146	0.001
21313162	ras-related protein Rab-1B [Mus musculus]	0.5622	3	0.3035	1	-0.0347567	0.0979626	-0.501756	Rab1b	0.0440234	0
111038118	hydroxyacyl-coenzyme A dehydrogenase, mitochondrial precursor [Mus musculus]	0.035	1	0.1051	4	-0.0344667	0.164619	-0.296097	Hadh	0.0983061	0
358439536	MICOS complex subunit Mic60 isoform 4 [Mus musculus]	0.103	7	0.33	1	-0.03422	0.137183	-0.352771	Immt	0.0435993	0
568936049	PREDICTED: general vesicular transport factor p115 isoform X2 [Mus musculus]	0.0193	2	0.0161	1	-0.0337733	0.0856118	-0.557899	NA	NA	NA
45476573	eukaryotic translation initiation factor 3 subunit E [Mus musculus]	0.2472	9	0.0989	5	-0.0331817	0.205035	-0.228868	Eif3e	-0.00953326	0
58218988	long-chain-fatty-acid--CoA ligase 5 [Mus musculus]	0.2665	14	0.2372	13	-0.0330233	0.291705	-0.1601	Acsl5	-0.0908034	0
19527178	pyrethroid hydrolase Ces2a isoform 1 precursor [Mus musculus]	0.0627	3	0.2401	8	-0.033015	0.00604105	-7.72883	Ces2a	0.153158	0.001
31981310	B-cell receptor-associated protein 31 [Mus musculus]	0.2939	10	0.2816	7	-0.0329767	0.00304999	-15.2906	Bcap31	-0.0460857	0
31543694	sphingosine-1-phosphate lyase 1 [Mus musculus]	0.0264	1	0.0264	1	-0.0328383	0.27814	-0.166968	Sgpl1	-0.0850526	0
74271799	acyl-CoA dehydrogenase family member 11 [Mus musculus]	0.0116	1	0.0205	2	-0.0327367	0.193818	-0.238867	Acad11	-0.0719056	0
219275596	asparagine--tRNA ligase, cytoplasmic isoform 2 [Mus musculus]	0.0466	2	0.0663	3	-0.0325817	0.245826	-0.187439	Nars	-0.24608	0.008
46593021	cytochrome b-c1 complex subunit 1, mitochondrial precursor [Mus musculus]	0.3667	15	0.2979	12	-0.0321033	0.0483802	-0.93842	Uqcrc1	0.0651191	0
17505220	28S ribosomal protein S21, mitochondrial [Mus musculus]	0.1494	1	0.1494	1	-0.0317533	0.0445242	-1.00858	Mrps21	-0.0440905	0.001
568956088	PREDICTED: ATP-dependent RNA helicase DDX19A isoform X1 [Mus musculus]	0.0284	1	0.0284	1	-0.0317117	0.173446	-0.258565	NA	NA	NA
124339829	heat shock 70 kDa protein 1A [Mus musculus]	0.1825	4	0.0936	2	-0.031545	0.289926	-0.153872	Hspa1a	-0.541894	0.349
568986471	PREDICTED: propionyl-CoA carboxylase alpha chain, mitochondrial isoform X3 [Mus musculus]	0.4115	23	0.1755	7	-0.03069	0.0831746	-0.52182	NA	NA	NA
568930614	PREDICTED: hydroxymethylglutaryl-CoA lyase, mitochondrial isoform X1 [Mus musculus]	0.05	2	0.1033	3	-0.0305483	0.0871368	-0.495794	NA	NA	NA
577019590	apolipoprotein C-III isoform c [Mus musculus]	0.4844	3	0.5938	2	-0.030255	0.0986768	-0.433608	NA	NA	NA
551894157	U1 small nuclear ribonucleoprotein A [Mus musculus]	0.0453	1	0.0523	1	-0.03011	0.333354	-0.127738	Snrpa	-0.101569	0.001
31981945	60S ribosomal protein L13a [Mus musculus]	0.4828	14	0.4089	10	-0.0296333	0.234043	-0.179061	Rpl13a	0.0880935	0
568920399	PREDICTED: tumor protein D54 isoform X9 [Mus musculus]	0.2878	3	0.0647	1	-0.0289733	0.0489884	-0.836413	NA	NA	NA
6755162	interferon-inducible double-stranded RNA-dependent protein kinase activator A [Mus musculus]	0.0288	1	0.0256	1	-0.028945	0.184967	-0.221306	Prkra	-0.00837426	0.001
126032329	elongation factor 1-alpha 1 [Mus musculus]	0.4913	17	0.3701	14	-0.02892	0.184366	-0.221836	Eef1a1	-0.00538061	0
6679439	peptidyl-prolyl cis-trans isomerase A [Mus musculus]	0.4573	9	0.5183	9	-0.0288283	0.0859865	-0.474137	Ppia	-0.0434537	0
429484484	peroxisomal acyl-coenzyme A oxidase 1 isoform 2 [Mus musculus]	0.1377	7	0.298	14	-0.0288117	0.139887	-0.291277	Acox1	0.0780046	0
22094075	ADP/ATP translocase 2 [Mus musculus]	0.5537	17	0.5235	17	-0.0285933	0.0688109	-0.587655	Slc25a5	0.0313498	0
30794164	clathrin light chain B [Mus musculus]	0.3365	9	0.3033	8	-0.02823	0.177333	-0.225132	Cltb	0.0559669	0.001
12963737	exportin-2 [Mus musculus]	0.0082	1	0.0082	1	-0.0282267	0.044675	-0.893532	Cse1l	0.0274539	0
197313683	protein CDV3 isoform c [Mus musculus]	0.1021	2	0.1021	2	-0.0279217	0.170533	-0.231552	NA	NA	NA
26787989	39S ribosomal protein L28, mitochondrial [Mus musculus]	0.179	4	0.0856	1	-0.0272817	0.0344762	-1.11909	Mrpl28	0.0542507	0.001
31981470	39S ribosomal protein L3, mitochondrial [Mus musculus]	0.0201	1	0.0287	1	-0.0261917	0.0623597	-0.593983	Mrpl3	0.155468	0.002
145699099	UDP-glucuronosyltransferase 1-1 precursor [Mus musculus]	0.1308	5	0.2579	5	-0.0256383	0.0296726	-1.22194	Ugt1a1	0.270205	0.027
25140985	dihydropyrimidine dehydrogenase [NADP(+)] [Mus musculus]	0.0322	2	0.0107	1	-0.0254217	0.142781	-0.251795	Dpyd	0.0915286	0
568974218	PREDICTED: Na(+)/H(+) exchange regulatory cofactor NHE-RF1 isoform X1 [Mus musculus]	0.1958	3	0.2833	5	-0.0247583	0.0870708	-0.402128	NA	NA	NA
163644329	apolipoprotein E precursor [Mus musculus]	0.4309	14	0.4566	16	-0.0247567	0.033762	-1.037	Apoe	-0.0625575	0
568972937	PREDICTED: clathrin interactor 1 isoform X3 [Mus musculus]	0.1204	6	0.0853	4	-0.0247467	0.186092	-0.188064	NA	NA	NA
6677739	regucalcin [Mus musculus]	0.0903	2	0.3478	8	-0.02399	0.0771783	-0.439592	Rgn	0.0492017	0
113374154	very long-chain acyl-CoA synthetase [Mus musculus]	0.2968	17	0.3677	20	-0.0235783	0.0915067	-0.364397	Slc27a2	0.0557235	0
88853578	AP-1 complex subunit beta-1 isoform 2 [Mus musculus]	0.1357	6	0.1113	3	-0.0235283	0.151234	-0.220018	Ap1b1	-0.0297167	0
169790909	28S ribosomal protein S9, mitochondrial precursor [Mus musculus]	0.0769	2	0.0769	2	-0.0233183	0.0379174	-0.869708	Mrps9	0.136262	0.002
257471003	plasminogen precursor [Mus musculus]	0.0246	2	0.0505	4	-0.023235	0.0777181	-0.4228	Plg	0.0906622	0
153792729	39S ribosomal protein L24, mitochondrial precursor [Mus musculus]	0.0324	1	0.1759	4	-0.0221183	0.128036	-0.244307	Mrpl24	-0.0210373	0.001
126723336	prohibitin-2 [Mus musculus]	0.3712	10	0.505	16	-0.0220517	0.0401943	-0.775875	Phb2	-0.00962023	0
262359900	eukaryotic translation initiation factor 5A-1 [Mus musculus]	0.3896	4	0.3636	5	-0.0218667	0.0157166	-1.96761	Eif5a	0.0569911	0
22779901	UDP-glucuronosyltransferase 2B4 precursor [Mus musculus]	0.189	4	0.3573	11	-0.0216717	0.0758655	-0.403983	NA	NA	NA
568915281	PREDICTED: cytoplasmic dynein 1 intermediate chain 2 isoform X6 [Mus musculus]	0.1309	5	0.0164	1	-0.0215583	0.3145	-0.0969415	NA	NA	NA
17933768	glyoxylate reductase/hydroxypyruvate reductase [Mus musculus]	0.0366	1	0.1341	3	-0.0215483	0.0832713	-0.36596	Grhpr	0.120959	0.001
13385670	28S ribosomal protein S34, mitochondrial [Mus musculus]	0.1468	3	0.1009	2	-0.0209783	0.0794293	-0.373513	Mrps34	-0.0136458	0.001
22165384	tubulin beta-4B chain [Mus musculus]	0.373	3	0.3326	3	-0.0208083	0.049712	-0.591959	Tubb4b	-0.0390601	0
11967965	leukotriene-B4 omega-hydroxylase 3 [Mus musculus]	0.0553	2	0.145	8	-0.020445	0.223057	-0.129624	Cyp4f14	-0.0637551	0
17975508	1,4-alpha-glucan-branching enzyme [Mus musculus]	0.0299	2	0.0456	3	-0.0203667	0.28099	-0.102505	Gbe1	-0.283973	0.026
13384844	28S ribosomal protein S16, mitochondrial precursor [Mus musculus]	0.1407	2	0.0593	1	-0.0201067	0.0533488	-0.533003	Mrps16	0.0488761	0.001
51093840	eukaryotic translation initiation factor 3 subunit L [Mus musculus]	0.266	13	0.1152	7	-0.0198317	0.135922	-0.20634	Eif3l	-0.0200572	0
568989171	PREDICTED: sarcolemmal membrane-associated protein isoform X15 [Mus musculus]	0.0244	1	0.0758	3	-0.01972	0.00429921	-6.48684	NA	NA	NA
255069795	valine--tRNA ligase [Mus musculus]	0.1813	19	0.0871	9	-0.0190367	0.295396	-0.0911383	Vars	0.0511298	0.001
226958616	dehydrogenase/reductase SDR family member 7 precursor [Mus musculus]	0.0266	1	0.0266	1	-0.0185733	0.216629	-0.121252	Dhrs7	-0.107083	0.001
594150372	apoptosis-inducing factor 1, mitochondrial isoform 2 [Mus musculus]	0.1266	6	0.3503	21	-0.018545	0.0154927	-1.69283	Aifm1	-0.0637961	0
226442901	la-related protein 1 [Mus musculus]	0.1306	10	0.1147	6	-0.0182867	0.108197	-0.239021	Larp1	0.0341194	0
364023817	39S ribosomal protein L39, mitochondrial [Mus musculus]	0.0357	1	0.0357	1	-0.0179667	0.0430251	-0.590555	Mrpl39	-0.0315356	0.001
13507622	phosphatidylinositide phosphatase SAC1 [Mus musculus]	0.0153	1	0.0733	4	-0.01776	0.0759951	-0.330501	Sacm1l	-0.115124	0
27229277	threonine--tRNA ligase, cytoplasmic [Mus musculus]	0.0305	2	0.0111	1	-0.0174383	0.0869246	-0.283712	Tars	-0.0780318	0
29789343	eukaryotic translation initiation factor 3 subunit B [Mus musculus]	0.1968	11	0.2578	13	-0.0174133	0.145372	-0.169401	Eif3b	-0.0472403	0
188035915	alpha-aminoadipic semialdehyde dehydrogenase isoform b [Mus musculus]	0.2564	11	0.317	12	-0.0173967	0.0152594	-1.6123	Aldh7a1	0.0113049	0
251823978	pyruvate carboxylase, mitochondrial isoform 2 [Mus musculus]	0.2377	20	0.1596	17	-0.0172567	0.000608112	-40.1318	NA	NA	NA
19527258	methylmalonate-semialdehyde dehydrogenase [acylating], mitochondrial precursor [Mus musculus]	0.0542	2	0.4654	17	-0.016845	0.162665	-0.146451	Aldh6a1	0.0240368	0
6677785	60S ribosomal protein L37a [Mus musculus]	0.2717	2	0.2717	2	-0.0166933	0.280424	-0.0841865	Rpl37a	0.0947707	0.001
27777693	lathosterol oxidase [Mus musculus]	0.0268	1	0.0234	1	-0.0165383	0.1513	-0.154586	Sc5d	-0.199233	0.001
568936763	PREDICTED: acetyl-Coenzyme A carboxylase beta isoform X5 [Mus musculus]	0.0172	1	0.0255	1	-0.0164183	0.0607334	-0.382311	NA	NA	NA
228008365	bile acyl-CoA synthetase precursor [Mus musculus]	0.2235	11	0.328	20	-0.0155817	0.183742	-0.119928	Slc27a5	0.0489895	0
269315840	growth arrest and DNA damage-inducible proteins-interacting protein 1 [Mus musculus]	0.2117	4	0.0405	1	-0.0149983	0.0706848	-0.300077	Gadd45gip1	0.0747045	0.001
162287349	liver carboxylesterase 1 precursor [Mus musculus]	0.1681	5	0.2531	8	-0.0148783	0.0235254	-0.894399	Ces1	NA	NA
295054271	spectrin alpha chain, non-erythrocytic 1 isoform 3 [Mus musculus]	0.0175	4	0.0651	12	-0.0143233	0.0583693	-0.347036	NA	NA	NA
47271535	signal recognition particle subunit SRP68 [Mus musculus]	0.0944	4	0.0384	2	-0.0138283	0.00724784	-2.69821	Srp68	-0.181426	0.002
568903782	PREDICTED: 40S ribosomal protein SA-like [Mus musculus]	0.5254	13	0.4746	10	-0.0137917	0.125094	-0.155917	NA	NA	NA
84662736	60S ribosomal protein L6 [Mus musculus]	0.6081	27	0.4223	14	-0.0137167	0.272326	-0.071232	Rpl6	0.00614464	0
15147224	sideroflexin-1 [Mus musculus]	0.1335	3	0.3292	8	-0.013675	0.0369416	-0.523512	Sfxn1	-0.110059	0
205360918	interferon gamma induced GTPase [Mus musculus]	0.078	2	0.0402	1	-0.0131933	0.124691	-0.149635	NA	NA	NA
6755114	peroxiredoxin-5, mitochondrial precursor [Mus musculus]	0.1762	4	0.2524	4	-0.01307	0.106075	-0.174251	Prdx5	-0.0111468	0
254540068	keratin, type I cytoskeletal 18 [Mus musculus]	0.4728	16	0.3853	11	-0.0127917	0.182657	-0.0990386	Krt18	-0.152449	0.001
257743054	carboxylesterase 3A isoform 2 precursor [Mus musculus]	0.2328	5	0.376	8	-0.0124717	0.144757	-0.121843	Ces3a	0.158414	0
54607098	succinate dehydrogenase [ubiquinone] flavoprotein subunit, mitochondrial precursor [Mus musculus]	0.2319	12	0.3148	15	-0.0115367	0.0861869	-0.189302	Sdha	0.000806891	0
672424499	vigilin [Mus musculus]	0.377	44	0.358	35	-0.00979167	0.185858	-0.0745057	Hdlbp	-0.0591934	0
120537241	leucine--tRNA ligase, cytoplasmic [Mus musculus]	0.1664	18	0.0832	7	-0.009375	0.177316	-0.0747717	Lars	-0.174643	0.002
163644277	AP-2 complex subunit alpha-2 [Mus musculus]	0.1439	6	0.1535	8	-0.00933667	0.0968783	-0.136295	Ap2a2	0.0234744	0
6753762	epoxide hydrolase 1 precursor [Mus musculus]	0.3802	16	0.3978	17	-0.00903	0.16617	-0.0768511	Ephx1	-0.0124467	0
568952706	PREDICTED: 39S ribosomal protein L23, mitochondrial isoform X3 [Mus musculus]	0.1238	1	0.1238	1	-0.008895	0.0752197	-0.167236	NA	NA	NA
188497724	hepatoma-derived growth factor [Mus musculus]	0.308	6	0.2743	3	-0.00860833	0.0443002	-0.274807	Hdgf	-0.107033	0
254826790	mitochondrial dicarboxylate carrier [Mus musculus]	0.0383	1	0.2195	5	-0.00840167	0.0266839	-0.445279	Slc25a10	0.0943506	0
6680878	lysosome membrane protein 2 precursor [Mus musculus]	0.0251	1	0.1088	4	-0.0075	0.144815	-0.0732422	Scarb2	-0.0443748	0
162461907	stress-70 protein, mitochondrial [Mus musculus]	0.5376	31	0.3535	22	-0.0074	0.000692965	-15.102	Hspa9	-0.0400598	0
21450129	acetyl-CoA acetyltransferase, mitochondrial precursor [Mus musculus]	0.316	11	0.3868	12	-0.00703	0.121189	-0.0820367	Acat1	0.0951857	0
6754976	peroxiredoxin-1 [Mus musculus]	0.5879	9	0.5729	9	-0.006885	0.0372669	-0.261274	Prdx1	-0.0166386	0
17157985	28S ribosomal protein S5, mitochondrial [Mus musculus]	0.0648	3	0.0532	2	-0.006745	0.116208	-0.0820843	Mrps5	0.0544	0.001
568975407	PREDICTED: phosphoribosyl pyrophosphate synthase-associated protein 1 isoform X2 [Mus musculus]	0.2779	6	0.1691	2	-0.00662167	0.183558	-0.0510163	NA	NA	NA
70778976	phosphoglycerate kinase 1 [Mus musculus]	0.1055	3	0.1703	6	-0.00612833	0.0916245	-0.0945901	Pgk1	-0.0179076	0
113680667	3 beta-hydroxysteroid dehydrogenase type 5 [Mus musculus]	0.2976	6	0.2681	8	-0.00566333	0.0568325	-0.140926	Hsd3b5	0.18644	0.002
31560385	60S ribosomal protein L21 [Mus musculus]	0.5188	12	0.2938	7	-0.00495167	0.247169	-0.0283317	NA	NA	NA
6679587	ras-related protein Rab-1A [Mus musculus]	0.6146	4	0.4293	4	-0.00484	0.0788895	-0.0867643	Rab1A	NA	NA
568990337	PREDICTED: UDP-glucuronosyltransferase 3A1 isoform X1 [Mus musculus]	0.0228	1	0.0711	1	-0.00447167	0.180211	-0.0350916	NA	NA	NA
18152793	pyruvate dehydrogenase E1 component subunit beta, mitochondrial precursor [Mus musculus]	0.3008	9	0.4067	11	-0.00416667	0.0977127	-0.0603049	Pdhb	-0.116935	0
261878543	C-1-tetrahydrofolate synthase, cytoplasmic [Mus musculus]	0.1476	12	0.0877	7	-0.00383333	0.113726	-0.0476684	Mthfd1	0.0671352	0
30061385	histone H2B type 1-M [Mus musculus]	0.5238	7	0.3651	1	-0.00351333	0.0652565	-0.0761396	Hist1h2bm	-0.226118	0.002
24418919	glycogen phosphorylase, brain form [Mus musculus]	0.1032	2	0.134	2	-0.00325167	0.0151863	-0.302809	Pygb	-0.207352	0.003
70778915	moesin [Mus musculus]	0.1872	3	0.2357	8	-0.00311667	0.245003	-0.0179901	Msn	-0.0354383	0.001
31981304	V-type proton ATPase subunit d 1 [Mus musculus]	0.0826	3	0.0598	2	-0.00305	0.0579403	-0.0744447	Atp6v0d1	-0.0662689	0
568992908	PREDICTED: eukaryotic translation initiation factor 3 subunit D isoform X1 [Mus musculus]	0.1843	7	0.1843	7	-0.00268667	0.156252	-0.0243167	Eif3d	-0.0681715	0
119372300	atlastin-2 isoform 1 [Mus musculus]	0.1046	5	0.1029	4	-0.002005	0.0713259	-0.0397541	Atl2	-0.0673278	0
7305305	protein NDRG2 isoform 1 [Mus musculus]	0.0458	2	0.0458	2	-0.00180167	0.136818	-0.0186228	Ndrg2	0.0243372	0
111119010	selenoprotein S [Mus musculus]	0.0842	1	0.0474	1	-0.00097	0.0250929	-0.0546684	Selenos	NA	NA
213417799	RNA-binding protein Raly short isoform [Mus musculus]	0.1284	3	0.0743	1	-0.000946667	0.0769521	-0.0173977	Raly	-0.206336	0.002
6755376	40S ribosomal protein S7 [Mus musculus]	0.6649	17	0.6082	10	-0.000901667	0.209216	-0.00609488	Rps7	0.0512128	0
19526790	S-adenosylmethionine synthase isoform type-1 [Mus musculus]	0.2045	7	0.1465	5	-0.000895	0.0153513	-0.0824505	Mat1a	0.106243	0
61888838	3-hydroxyacyl-CoA dehydrogenase type-2 [Mus musculus]	0.2069	3	0.4406	7	5e-06	0.097536	7.2497e-05	NA	NA	NA
568936140	PREDICTED: multifunctional protein ADE2 isoform X6 [Mus musculus]	0.0236	1	0.0236	1	0.000421667	0.0394353	0.0151216	NA	NA	NA
21311845	mitochondrial glutamate carrier 1 [Mus musculus]	0.2322	5	0.387	8	0.001155	0.0970127	0.0168371	Slc25a22	-0.0988553	0
449083347	fibronectin isoform g precursor [Mus musculus]	0.0165	2	0.0106	1	0.00124167	0.298675	0.00587924	NA	NA	NA
28916687	ras-related protein Rab-5B [Mus musculus]	0.0558	1	0.214	2	0.00194667	0.0710454	0.0387499	Rab5b	-0.0613662	0
145301578	hemoglobin subunit alpha [Mus musculus]	0.3803	6	0.3521	5	0.00211667	0.129622	0.0230934	NA	NA	NA
6755662	signal recognition particle 9 kDa protein [Mus musculus]	0.1744	2	0.093	1	0.003155	0.0443851	0.100526	Srp9	-0.188532	0.002
13385652	40S ribosomal protein S20 [Mus musculus]	0.3697	7	0.4958	6	0.00463	0.0722993	0.0905653	Rps20	0.0661491	0
6680710	aquaporin-1 [Mus musculus]	0.0743	1	0.171	4	0.00492	0.0138829	0.501188	Aqp1	0.0124428	0
357394934	non-POU domain-containing octamer-binding protein [Mus musculus]	0.0613	2	0.0909	3	0.00548833	0.210385	0.0368926	Nono	0.0374086	0
146219837	eukaryotic translation initiation factor 3 subunit A [Mus musculus]	0.1555	23	0.2076	26	0.00562667	0.180369	0.0441169	Eif3a	-0.139331	0
255308899	60S ribosomal protein L3 [Mus musculus]	0.5335	26	0.4318	18	0.00586167	0.177943	0.0465859	Rpl3	-0.000317769	0
568915379	PREDICTED: erythrocyte membrane protein band 4.2 isoform X1 [Mus musculus]	0.0145	1	0.0174	1	0.00622833	0.313161	0.0281267	NA	NA	NA
8567400	60S ribosomal protein L27 [Mus musculus]	0.5147	9	0.25	5	0.00626167	0.214845	0.0412173	Rpl27	0.0837958	0.001
6680297	dnaJ homolog subfamily A member 1 [Mus musculus]	0.2191	6	0.0756	2	0.00655667	0.116913	0.0793113	Dnaja1	-0.166111	0.001
33504483	40S ribosomal protein S9 [Mus musculus]	0.6082	19	0.4794	13	0.006685	0.256866	0.0368053	Rps9	0.0287882	0
21312594	mitochondrial pyruvate carrier 2 [Mus musculus]	0.0866	1	0.1654	3	0.00675167	0.115723	0.0825101	Mpc2	0.0716819	0
6753364	cell division control protein 42 homolog isoform 1 precursor [Mus musculus]	0.1885	3	0.3141	5	0.00690333	0.037373	0.261226	Cdc42	-0.146018	0.001
568975323	PREDICTED: 39S ribosomal protein L55, mitochondrial isoform X8 [Mus musculus]	0.1181	2	0.1181	1	0.00702167	0.0871651	0.113923	Mrpl55	-0.0735739	0.001
6754724	26S proteasome non-ATPase regulatory subunit 7 [Mus musculus]	0.1963	5	0.0966	3	0.00739833	0.147128	0.0711139	Psmd7	-0.0302114	0
240255574	cold shock domain-containing protein E1 isoform 2 [Mus musculus]	0.2321	13	0.2216	12	0.00748333	0.1646	0.0642953	NA	NA	NA
31982487	bone morphogenetic protein 7 preproprotein [Mus musculus]	0.0163	1	0.0163	1	0.00759	0.0148021	0.725159	Bmp7	0.183554	0.003
134031976	leucine-rich PPR motif-containing protein, mitochondrial precursor [Mus musculus]	0.0898	7	0.0381	6	0.00795167	0.0761672	0.14764	Lrpprc	0.019663	0
256985205	28S ribosomal protein S29, mitochondrial isoform 1 [Mus musculus]	0.0574	2	0.0383	1	0.00891667	0.104543	0.12062	Dap3	-0.0173646	0.001
227497652	7-alpha-hydroxycholest-4-en-3-one 12-alpha-hydroxylase [Mus musculus]	0.036	2	0.088	5	0.00925	0.100532	0.130123	Cyp8b1	0.46389	1
239937551	dimethylaniline monooxygenase [N-oxide-forming] 5 [Mus musculus]	0.3959	16	0.4615	24	0.00942	0.135656	0.0982034	Fmo5	-0.303933	0.024
568904377	PREDICTED: 40S ribosomal protein S13-like [Mus musculus]	0.5828	14	0.457	8	0.0100633	0.201111	0.0707656	NA	NA	NA
31981890	beta-2-microglobulin precursor [Mus musculus]	0.1429	2	0.084	1	0.010175	0.0451818	0.318483	B2m	0.019289	0
568907654	PREDICTED: tubulin alpha-4A chain isoform X1 [Mus musculus]	0.3095	3	0.1917	3	0.0102067	0.00702864	2.05366	NA	NA	NA
13385392	alpha-soluble NSF attachment protein [Mus musculus]	0.0847	2	0.0814	2	0.01048	0.00964965	1.53591	Napa	-0.0533632	0
123173870	estradiol 17-beta-dehydrogenase 2 [Mus musculus]	0.21	7	0.2073	8	0.0112133	0.0450616	0.35192	Hsd17b2	0.177347	0.002
262118273	arginine--tRNA ligase, cytoplasmic [Mus musculus]	0.2833	16	0.1152	8	0.011965	0.195136	0.0867144	Rars	-0.205688	0.003
13385044	60S ribosomal protein L35 [Mus musculus]	0.3089	6	0.2033	3	0.0123067	0.148125	0.117497	Rpl35	-0.0173094	0
568966664	PREDICTED: formimidoyltransferase-cyclodeaminase isoform X1 [Mus musculus]	0.4648	18	0.2343	10	0.0123367	0.0313107	0.557212	NA	NA	NA
21312936	39S ribosomal protein L13, mitochondrial [Mus musculus]	0.1404	2	0.0843	1	0.0141533	0.0853525	0.234508	Mrpl13	0.0293947	0.001
568987095	PREDICTED: 40S ribosomal protein S24 isoform X4 [Mus musculus]	0.3983	6	0.3898	5	0.0142	0.21679	0.0926329	NA	NA	NA
33859482	elongation factor 2 [Mus musculus]	0.2366	15	0.1469	11	0.01443	0.102111	0.199852	Eef2	0.0562618	0
255003793	40S ribosomal protein S26 [Mus musculus]	0.2696	3	0.3391	3	0.0146483	0.162151	0.127756	Rps26	0.182992	0.006
6679501	26S protease regulatory subunit 4 [Mus musculus]	0.3455	12	0.1523	5	0.0153167	0.220561	0.0982089	Psmc1	-0.216299	0.003
58037109	NADH dehydrogenase [ubiquinone] 1 beta subcomplex subunit 10 [Mus musculus]	0.233	3	0.2159	4	0.015485	0.145077	0.150948	Ndufb10	0.00645167	0
34368584	zinc finger CCCH domain-containing protein 15 [Mus musculus]	0.2183	9	0.1573	5	0.0159417	0.161699	0.139425	Zc3h15	-0.19232	0.002
7305443	60S ribosomal protein L7a [Mus musculus]	0.6353	25	0.485	15	0.0159667	0.150732	0.149805	Rpl7a	0.0995935	0
6679261	pyruvate dehydrogenase E1 component subunit alpha, somatic form, mitochondrial precursor [Mus musculus]	0.3744	16	0.2179	10	0.016245	0.0369793	0.621263	Pdha1	-0.121092	0
74024924	sulfite oxidase, mitochondrial precursor [Mus musculus]	0.0385	3	0.2161	9	0.0163517	0.0607711	0.380522	Suox	0.117074	0.001
18390323	ras-related protein Rab-14 [Mus musculus]	0.3628	6	0.4512	7	0.0166267	0.056413	0.416813	Rab14	-0.0310146	0
13195674	ras-related protein Rab-6A isoform 2 [Mus musculus]	0.1202	1	0.2788	4	0.0172317	0.0800421	0.304455	Rab6a	-0.166748	0.001
112293266	heat shock 70 kDa protein 4 [Mus musculus]	0.1033	5	0.0962	4	0.01753	0.0912828	0.271586	NA	NA	NA
569004316	PREDICTED: signal recognition particle 19 kDa protein isoform X1 [Mus musculus]	0.125	1	0.125	1	0.0176283	0.0749887	0.332453	NA	NA	NA
40556608	heat shock protein HSP 90-beta [Mus musculus]	0.2583	8	0.2514	7	0.017875	0.0651127	0.388235	Hsp90ab1	-0.0645336	0
8850219	haptoglobin precursor [Mus musculus]	0.0231	1	0.072	3	0.0179683	0.147151	0.172687	Hp	0.263062	0.008
568901345	PREDICTED: NADH dehydrogenase [ubiquinone] 1 subunit C2-like [Mus musculus]	0.1083	1	0.075	1	0.0179717	0.0769969	0.330088	NA	NA	NA
17998694	fragile X mental retardation syndrome-related protein 1 isoform 3 [Mus musculus]	0.1224	5	0.1095	3	0.0183017	0.113347	0.228347	Fxr1	-0.19017	0.002
19527256	ATP-dependent RNA helicase DDX1 [Mus musculus]	0.2649	19	0.227	13	0.0183017	0.162024	0.159745	Ddx1	-0.147871	0.001
239052674	major vault protein [Mus musculus]	0.6632	45	0.4655	29	0.0183367	0.126511	0.204978	NA	NA	NA
13399310	40S ribosomal protein S10 [Mus musculus]	0.5758	12	0.5394	10	0.01836	0.251622	0.103191	Rps10	0.0659585	0
6755448	vesicle-trafficking protein SEC22b precursor [Mus musculus]	0.3814	7	0.3442	6	0.01872	0.023212	1.14054	Sec22b	-0.412338	0.427
27501448	eukaryotic translation initiation factor 6 [Mus musculus]	0.0327	1	0.0327	1	0.0190867	0.070244	0.38427	Eif6	0.067465	0.001
14149647	60S ribosomal protein L9 [Mus musculus]	0.5885	12	0.5677	9	0.0191767	0.116159	0.233473	Rpl9	0.0437187	0
260166717	ubiquitin-associated protein 2-like isoform 6 [Mus musculus]	0.0437	3	0.0295	2	0.0193483	0.12146	0.225282	NA	NA	NA
19882201	26S proteasome non-ATPase regulatory subunit 2 [Mus musculus]	0.2126	18	0.2654	18	0.019965	0.172716	0.163476	Psmd2	-0.110596	0
31543976	14-3-3 protein gamma [Mus musculus]	0.2672	4	0.1984	3	0.0204017	0.0303325	0.951201	Ywhag	-0.152741	0.001
51491845	clathrin heavy chain 1 [Mus musculus]	0.3946	51	0.3254	38	0.0208767	0.0750476	0.393405	Cltc	-0.182208	0.001
23956082	60S ribosomal protein L5 [Mus musculus]	0.3939	17	0.2054	7	0.02103	0.190509	0.156113	Rpl5	0.00902472	0
440546411	protein numb homolog isoform 4 [Mus musculus]	0.0776	4	0.0169	1	0.021115	0.086161	0.346574	Numb	0.0435511	0.001
6754152	histidine ammonia-lyase [Mus musculus]	0.0594	3	0.0228	2	0.02136	0.067887	0.444969	Hal	-0.159076	0.001
6679082	glycylpeptide N-tetradecanoyltransferase 1 [Mus musculus]	0.0645	3	0.0887	3	0.0213633	0.144386	0.209246	Nmt1	-0.051323	0
255003735	60S ribosomal protein L10a [Mus musculus]	0.6498	17	0.5991	14	0.0220883	0.142258	0.219584	NA	NA	NA
170172520	lipoamide acyltransferase component of branched-chain alpha-keto acid dehydrogenase complex, mitochondrial [Mus musculus]	0.2137	12	0.2925	13	0.02237	0.188392	0.167926	Dbt	-0.0714086	0
13385994	small nuclear ribonucleoprotein G [Mus musculus]	0.1842	2	0.1579	1	0.0225283	0.0419338	0.759766	Snrpg	-0.247402	0.002
34996495	dolichyl-diphosphooligosaccharide--protein glycosyltransferase subunit 2 precursor [Mus musculus]	0.0269	1	0.2361	9	0.02344	0.280099	0.118348	Rpn2	-0.0559405	0
93587673	probable ATP-dependent RNA helicase DDX17 isoform 4 [Mus musculus]	0.2138	5	0.0892	3	0.0236283	0.113766	0.29372	Ddx17	0.0843662	0
188219551	translation initiation factor eIF-2B subunit delta isoform 2 [Mus musculus]	0.0286	1	0.0668	2	0.0241217	0.0945284	0.360878	Eif2b4	-0.102983	0.001
262263372	adenosylhomocysteinase [Mus musculus]	0.3727	14	0.4398	16	0.0242683	0.0667155	0.514432	Ahcy	0.0046153	0
27229118	methyltransferase-like protein 7B precursor [Mus musculus]	0.4836	9	0.4672	9	0.0245317	0.0802401	0.432365	Mettl7b	0.0537049	0
19526848	mitochondrial amidoxime reducing component 2 precursor [Mus musculus]	0.1657	5	0.3254	8	0.024605	0.169651	0.205107	2019-03-02	0.0529558	NA
39930335	ATP-binding cassette sub-family F member 1 [Mus musculus]	0.1995	13	0.2139	14	0.0249717	0.1841	0.191827	Abcf1	0.0433001	0
83699424	60S ribosomal protein L18 [Mus musculus]	0.3777	7	0.3351	6	0.02512	0.176418	0.201368	Rpl18	0.0526549	0
568961907	PREDICTED: propionyl-CoA carboxylase beta chain, mitochondrial isoform X2 [Mus musculus]	0.2794	11	0.2236	7	0.0251333	0.0245319	1.44889	NA	NA	NA
30794450	60S ribosomal protein L4 [Mus musculus]	0.537	27	0.4105	17	0.0254833	0.155031	0.232463	Rpl4	0.0362632	0
254675279	tight junction protein ZO-1 isoform 2 [Mus musculus]	0.0083	1	0.0077	1	0.025485	0.121714	0.296113	NA	NA	NA
20587962	ubiquinone biosynthesis protein COQ7 homolog [Mus musculus]	0.0922	2	0.0415	1	0.0260467	0.109795	0.335494	Coq7	-0.232604	0.003
31560656	polyadenylate-binding protein 1 [Mus musculus]	0.3711	21	0.2846	16	0.0260733	0.168249	0.219159	Pabpc1	-0.0259485	0
6677779	60S ribosomal protein L28 [Mus musculus]	0.4526	11	0.438	8	0.0273333	0.195831	0.197391	Rpl28	0.100542	0.001
6677809	40S ribosomal protein S6 [Mus musculus]	0.4578	17	0.4137	11	0.0273717	0.137082	0.282381	Rps6	0.0218512	0
34328278	vesicular integral-membrane protein VIP36 precursor [Mus musculus]	0.0307	1	0.2709	8	0.027485	0.175539	0.22143	Lman2	-0.0262444	0
568918341	PREDICTED: protein lunapark isoform X3 [Mus musculus]	0.0364	1	0.1192	2	0.0278117	0.168209	0.233826	NA	NA	NA
6680047	guanine nucleotide-binding protein subunit beta-2-like 1 [Mus musculus]	0.3312	10	0.4038	12	0.0284017	0.0273862	1.46665	Rack1	NA	NA
31982300	hemoglobin, beta adult t chain [Mus musculus]	0.6395	9	0.7959	10	0.028435	0.101835	0.394885	Hbb-b1	0.0978797	0
21313640	AP-2 complex subunit beta isoform b [Mus musculus]	0.1622	9	0.1462	6	0.028655	0.121431	0.333722	Ap2b1	-0.0216381	0
6755358	60S ribosomal protein L8 [Mus musculus]	0.5253	16	0.3541	10	0.0291567	0.161569	0.255208	Rpl8	-0.012031	0
569001699	PREDICTED: protein canopy homolog 3 isoform X3 [Mus musculus]	0.1258	1	0.1258	1	0.0292617	0.031577	1.31052	NA	NA	NA
547235396	heterogeneous nuclear ribonucleoprotein Q isoform 3 [Mus musculus]	0.492	17	0.2317	10	0.0293	0.169418	0.244581	Syncrip	-0.015351	0
7305165	17-beta-hydroxysteroid dehydrogenase type 6 precursor [Mus musculus]	0.2871	3	0.2618	3	0.02958	0.122249	0.342189	Hsd17b6	0.0423282	0
110347487	cytoplasmic aconitate hydratase [Mus musculus]	0.0157	1	0.0506	4	0.030415	0.085765	0.501525	Aco1	-0.00699117	0
54020676	eukaryotic translation initiation factor 2A [Mus musculus]	0.1446	6	0.105	5	0.0305667	0.117738	0.367152	Eif2a	-0.166127	0.002
31982755	vimentin [Mus musculus]	0.4807	20	0.2682	11	0.0307533	0.10806	0.402478	Vim	-0.402864	0.212
160333789	sepiapterin reductase [Mus musculus]	0.0267	1	0.042	1	0.0308467	0.0419833	1.03907	NA	NA	NA
90903235	phospholipid hydroperoxide glutathione peroxidase, nuclear isoform 2 precursor [Mus musculus]	0.0508	1	0.0508	1	0.0316467	0.0925886	0.483377	Gpx4	-0.00860381	0
6755368	40S ribosomal protein S18 [Mus musculus]	0.6053	15	0.4408	9	0.03181	0.20837	0.215895	Rps18	0.0338568	0
21536222	40S ribosomal protein S21 [Mus musculus]	0.494	5	0.2048	2	0.0320383	0.0477981	0.947926	Rps21	0.0124407	0
576067844	protein kinase C and casein kinase II substrate protein 3 [Mus musculus]	0.1415	5	0.0377	1	0.0333	0.0338987	1.38924	Pacsin3	-0.0111174	0
568960799	PREDICTED: unconventional myosin-VI isoform X4 [Mus musculus]	0.063	7	0.0495	5	0.0336183	0.115567	0.411393	NA	NA	NA
20270289	protein HEXIM1 [Mus musculus]	0.1433	3	0.0478	1	0.033855	0.0821069	0.58312	Hexim1	-0.110733	0.001
13384706	aurora kinase A-interacting protein [Mus musculus]	0.05	1	0.05	1	0.0338667	0.00706635	6.77785	Aurkaip1	-0.00828727	0.001
33859690	ubiquinone biosynthesis protein COQ9, mitochondrial precursor [Mus musculus]	0.2236	5	0.0607	2	0.0339433	0.182891	0.262469	Coq9	0.100996	0.001
405778333	cystathionine beta-synthase isoform 2 [Mus musculus]	0.0274	2	0.0146	1	0.0344083	0.0674368	0.721576	Cbs	-0.149012	0
122939196	clathrin light chain A isoform d [Mus musculus]	0.3333	8	0.2454	5	0.0344083	0.0728532	0.667928	NA	NA	NA
13384904	28S ribosomal protein S22, mitochondrial [Mus musculus]	0.1309	5	0.0641	2	0.034715	0.0976821	0.502594	Mrps22	-0.0357051	0.001
226443091	heterogeneous nuclear ribonucleoprotein A0 [Mus musculus]	0.0951	2	0.0951	2	0.034805	0.232919	0.211326	Hnrnpa0	-0.115999	0.001
171906578	UV excision repair protein RAD23 homolog B [Mus musculus]	0.0889	3	0.0433	2	0.0357183	0.0875799	0.576769	Rad23b	-0.102043	0
545688864	RNA-binding protein EWS isoform 3 [Mus musculus]	0.0712	3	0.0615	3	0.03594	0.21175	0.240032	NA	NA	NA
118601011	secretory carrier-associated membrane protein 3 [Mus musculus]	0.2579	5	0.0917	2	0.0365817	0.00338233	15.2955	Scamp3	0.198911	0.003
29789128	28S ribosomal protein S30, mitochondrial [Mus musculus]	0.0452	2	0.0249	1	0.0365833	0.0324798	1.59289	Mrps30	-0.0950983	0.001
82617575	bifunctional glutamate/proline--tRNA ligase [Mus musculus]	0.2817	32	0.1263	17	0.0366717	0.186542	0.278016	Eprs	-0.102523	0
13385168	cytochrome b-c1 complex subunit Rieske, mitochondrial [Mus musculus]	0.2591	6	0.4051	9	0.037225	0.108246	0.486336	Uqcrfs1	0.0568645	0
226823359	coatomer subunit alpha [Mus musculus]	0.076	7	0.0245	3	0.037335	0.116854	0.451843	Copa	-0.110358	0
567316164	60S ribosomal protein L34 [Mus musculus]	0.453	8	0.265	4	0.0377267	0.17425	0.30619	Rpl34	-0.165025	0.002
124487075	39S ribosomal protein L44, mitochondrial precursor [Mus musculus]	0.024	1	0.0871	3	0.0383783	0.00894019	6.07092	Mrpl44	0.236564	0.006
56090652	mitochondrial coenzyme A transporter SLC25A42 [Mus musculus]	0.0314	1	0.0818	2	0.0385033	0.0454764	1.19737	Slc25a42	0.314269	0.123
158631225	eukaryotic translation initiation factor 1A [Mus musculus]	0.4375	5	0.3333	3	0.03866	0.113462	0.481865	Eif1a	-0.0758464	0
19387848	peptidyl-tRNA hydrolase ICT1, mitochondrial [Mus musculus]	0.1299	2	0.0621	1	0.03884	0.0443922	1.23734	Mrpl58	NA	NA
568906221	PREDICTED: eukaryotic translation initiation factor 5B isoform X1 [Mus musculus]	0.1942	13	0.1267	10	0.0389433	0.119435	0.461123	NA	NA	NA
13385384	26S proteasome non-ATPase regulatory subunit 12 [Mus musculus]	0.1842	8	0.1776	6	0.039545	0.120927	0.46247	Psmd12	-0.121464	0.001
22122825	actin-related protein 2 [Mus musculus]	0.0305	1	0.0305	1	0.039815	0.114257	0.492811	Actr2	-0.0761818	0
254540183	putative helicase MOV-10 isoform b [Mus musculus]	0.2141	16	0.0757	6	0.039995	0.0498864	1.13381	Mov10	0.0441164	0.001
569008633	PREDICTED: ATP-dependent RNA helicase DDX3X isoform X1 [Mus musculus]	0.4281	8	0.2678	14	0.0401067	0.182844	0.310207	NA	NA	NA
134053905	26S proteasome non-ATPase regulatory subunit 11 [Mus musculus]	0.2156	10	0.1517	4	0.0406	0.285549	0.201076	Psmd11	-0.0959717	0
19705424	26S proteasome non-ATPase regulatory subunit 3 [Mus musculus]	0.2113	11	0.1887	9	0.0407533	0.197622	0.291637	Psmd3	0.00159355	0
31981690	heat shock cognate 71 kDa protein [Mus musculus]	0.6889	31	0.5851	23	0.0408617	0.115812	0.498972	Hspa8	-0.173957	0
31981027	proteasomal ubiquitin receptor ADRM1 [Mus musculus]	0.0614	2	0.0688	2	0.041045	0.073598	0.788695	Adrm1	-0.295028	0.023
58037145	small nuclear ribonucleoprotein Sm D2 [Mus musculus]	0.3729	4	0.2458	2	0.041115	0.0811452	0.71656	Snrpd2	-0.159422	0.001
126012517	aminoacyl tRNA synthase complex-interacting multifunctional protein 1 [Mus musculus]	0.3292	7	0.2915	6	0.0413183	0.187584	0.311503	NA	NA	NA
6678329	protein-glutamine gamma-glutamyltransferase 2 [Mus musculus]	0.0219	1	0.0248	2	0.0417267	0.0286095	2.06261	Tgm2	-0.042362	0
13385800	transcription elongation factor B polypeptide 2 [Mus musculus]	0.0763	1	0.0763	1	0.0417483	0.0793775	0.743801	Elob	NA	NA
13385036	60S ribosomal protein L15 [Mus musculus]	0.5049	13	0.2402	6	0.04195	0.164171	0.361368	Rpl15	-0.00162363	0
21703842	tRNA-splicing ligase RtcB homolog [Mus musculus]	0.3446	13	0.2337	11	0.0420067	0.119284	0.498024	Rtcb	-0.0776933	0.001
47059484	histone-binding protein RBBP4 [Mus musculus]	0.1106	3	0.0635	1	0.0425483	0.0622938	0.965946	Rbbp4	-0.162963	0.001
30520135	aldehyde dehydrogenase family 8 member A1 [Mus musculus]	0.1807	7	0.1314	4	0.0426767	0.039334	1.5344	Aldh8a1	0.045097	0
568924558	PREDICTED: 39S ribosomal protein L9, mitochondrial isoform X2 [Mus musculus]	0.084	2	0.04	1	0.0430867	0.0421389	1.44602	NA	NA	NA
6679421	NADPH--cytochrome P450 reductase [Mus musculus]	0.3673	19	0.2183	13	0.043165	0.0343112	1.77914	Por	0.00769995	0
157951676	apolipoprotein A-II precursor [Mus musculus]	0.2059	3	0.1863	2	0.043305	0.0778312	0.786863	Apoa2	0.00810309	0
18087805	40S ribosomal protein S2 [Mus musculus]	0.5939	6	0.5119	15	0.0435217	0.208731	0.294872	Rps2	0.0984387	0
226371766	interferon-inducible GTPase 1 [Mus musculus]	0.1816	6	0.1913	5	0.0438933	0.163587	0.379459	Iigp1	-0.00559343	0
12746442	selenocysteine-specific elongation factor [Mus musculus]	0.2333	9	0.1149	4	0.0440367	0.00644881	9.65716	Eefsec	-0.212454	0.004
158937240	mitochondrial import inner membrane translocase subunit Tim10 [Mus musculus]	0.1667	2	0.1778	2	0.0441133	0.0292931	2.12971	Timm10	-0.113154	0.001
257196228	amine oxidase [flavin-containing] B [Mus musculus]	0.2192	10	0.2615	10	0.0446083	0.162199	0.388941	Maob	-0.0535343	0
31980922	elongation factor 1-beta [Mus musculus]	0.3733	8	0.1422	3	0.04464	0.179303	0.352087	Eef1b	NA	NA
6677813	40S ribosomal protein S8 [Mus musculus]	0.5817	13	0.3942	7	0.0450283	0.149249	0.426667	Rps8	0.0600711	0
28201978	pyruvate dehydrogenase protein X component, mitochondrial [Mus musculus]	0.1796	7	0.0838	5	0.0452783	0.0612802	1.04492	Pdhx	-0.162402	0.002
134288917	cytoplasmic dynein 1 heavy chain 1 [Mus musculus]	0.0549	19	0.0317	14	0.045335	0.164942	0.388702	Dync1h1	-0.0979984	0
227499240	hydroxyacylglutathione hydrolase, mitochondrial isoform 2 [Mus musculus]	0.1077	2	0.1077	2	0.0459333	0.0852535	0.761957	Hagh	-0.0671885	0
211065507	aspartate--tRNA ligase, cytoplasmic isoform 1 [Mus musculus]	0.3413	16	0.2196	9	0.0461617	0.144012	0.453313	Dars	-0.00858622	0
31542602	ELAV-like protein 1 [Mus musculus]	0.3282	9	0.0859	3	0.04648	0.144863	0.453759	Elavl1	0.0456656	0
116517303	polypyrimidine tract-binding protein 1 isoform 2 [Mus musculus]	0.1928	6	0.1191	3	0.0472283	0.0539027	1.2391	NA	NA	NA
357394970	phosphatidylinositol-binding clathrin assembly protein isoform 6 [Mus musculus]	0.0184	1	0.0168	1	0.0485633	0.148662	0.46198	Picalm	-0.143077	0.001
13385624	eukaryotic translation initiation factor 2 subunit 1 [Mus musculus]	0.3587	13	0.4571	12	0.048645	0.181215	0.379629	Eif2s1	-0.109932	0.001
254553321	40S ribosomal protein S3a [Mus musculus]	0.6326	24	0.4811	14	0.048905	0.132887	0.52046	Rps3a	NA	NA
254553372	isoleucine--tRNA ligase, cytoplasmic [Mus musculus]	0.1506	15	0.0547	5	0.0490933	0.090175	0.76993	Iars	-0.00372501	0
31980808	eukaryotic translation initiation factor 3 subunit G [Mus musculus]	0.2813	6	0.3656	10	0.0494183	0.0494385	1.41364	Eif3g	0.00254495	0
6755372	40S ribosomal protein S3 [Mus musculus]	0.8313	23	0.7202	17	0.04957	0.194049	0.361262	Rps3	0.020566	0
7710086	ras-related protein Rab-10 [Mus musculus]	0.225	2	0.225	2	0.0500267	0.0657374	1.07623	Rab10	-0.0429896	0
9845295	60S ribosomal protein L36a [Mus musculus]	0.3396	7	0.3302	6	0.050435	0.106219	0.671497	Rpl36a	0.0418163	0
31981816	cytochrome P450 2D10 [Mus musculus]	0.6151	17	0.5179	15	0.0505017	0.0555574	1.28552	Cyp2d10	0.0212849	0
27532959	cytosolic 10-formyltetrahydrofolate dehydrogenase [Mus musculus]	0.7206	48	0.5654	43	0.05113	0.106429	0.679408	Aldh1l1	-0.187509	0
568971250	PREDICTED: fatty aldehyde dehydrogenase isoform X3 [Mus musculus]	0.2075	8	0.2427	10	0.0516967	0.0863283	0.846885	NA	NA	NA
126090857	constitutive coactivator of PPAR-gamma-like protein 1 [Mus musculus]	0.2779	24	0.1241	12	0.05175	0.0585673	1.2496	FAM120A	NA	NA
254553342	17-beta-hydroxysteroid dehydrogenase 13 isoform 1 precursor [Mus musculus]	0.2367	5	0.32	6	0.0523083	0.308027	0.240158	Hsd17b13	-0.26952	0.01
10946940	ras-related protein Rab-2A [Mus musculus]	0.1981	3	0.3019	5	0.0525017	0.0694732	1.06874	Rab2a	-0.0226324	0
27369836	la-related protein 4B [Mus musculus]	0.0526	4	0.0283	2	0.0527283	0.0662347	1.12583	Larp4b	0.0448936	0
158966704	40S ribosomal protein S16 [Mus musculus]	0.7671	17	0.7466	13	0.0530617	0.165253	0.454094	Rps16	0.144841	0.002
163310765	serum albumin precursor [Mus musculus]	0.2549	16	0.4211	24	0.0530883	0.147627	0.508566	Alb	-0.0740243	0
568954513	PREDICTED: long-chain-fatty-acid--CoA ligase 1 isoform X5 [Mus musculus]	0.4821	26	0.5536	30	0.0532167	0.247596	0.303962	Acsl1	0.206352	0.001
31981693	vasorin precursor [Mus musculus]	0.0104	1	0.0104	1	0.0534467	0.296518	0.254909	Vasn	-0.208662	0.003
13384980	39S ribosomal protein L11, mitochondrial [Mus musculus]	0.125	2	0.0625	1	0.0542283	0.0119666	6.40871	Mrpl11	-0.0651146	0.001
124494256	prolow-density lipoprotein receptor-related protein 1 precursor [Mus musculus]	0.0598	24	0.0664	25	0.0551	0.0264694	2.9439	Lrp1	0.0521052	0
160948612	cytochrome P450 2D9 [Mus musculus]	0.5159	16	0.5238	15	0.0553267	0.0289065	2.70678	Cyp2d9	0.097285	0
568993153	PREDICTED: eukaryotic translation initiation factor 3 subunit H isoform X1 [Mus musculus]	0.2417	7	0.2285	7	0.0555667	0.0873748	0.89938	NA	NA	NA
51491852	methionine--tRNA ligase, cytoplasmic isoform 2 [Mus musculus]	0.1253	10	0.1086	8	0.0557067	0.170856	0.461097	Mars	-0.0791762	0
29789289	enoyl-CoA hydratase, mitochondrial precursor [Mus musculus]	0.0724	1	0.4552	10	0.0559283	0.227818	0.347183	Echs1	-0.0214737	0
6753890	dimethylaniline monooxygenase [N-oxide-forming] 1 [Mus musculus]	0.1673	6	0.2951	13	0.0563	0.146975	0.541728	Fmo1	-0.00629999	0
254553337	60S ribosomal protein L30 [Mus musculus]	0.4957	6	0.4957	5	0.0568883	0.0417122	1.92874	Rpl30	-1.5565	1
568916096	PREDICTED: lupus La protein homolog isoform X1 [Mus musculus]	0.1546	6	0.1522	7	0.0572567	0.137971	0.586887	NA	NA	NA
254540041	dynein light chain roadblock-type 1 isoform b [Mus musculus]	0.3438	2	0.125	1	0.05768	0.0105547	7.72845	Dynlrb1	-0.0523337	0.001
31543902	thioredoxin-like protein 1 [Mus musculus]	0.1003	2	0.1696	3	0.0578067	0.184112	0.444029	Txnl1	-0.189223	0.002
110347469	alpha-2-macroglobulin precursor [Mus musculus]	0.1719	21	0.0676	10	0.058125	0.0968948	0.848354	Pzp	0.0798579	0
83816893	probable ATP-dependent RNA helicase DDX5 [Mus musculus]	0.4699	16	0.1756	9	0.05835	0.121057	0.681659	NA	NA	NA
6677799	40S ribosomal protein S15 [Mus musculus]	0.6069	6	0.4207	5	0.0585233	0.20022	0.413368	Rps15	0.13635	0.002
294832028	calcium-binding mitochondrial carrier protein Aralar2 isoform 2 [Mus musculus]	0.2622	11	0.4119	17	0.058925	0.197563	0.421802	Slc25a13	0.0327651	0
161016820	aspartyl aminopeptidase isoform b [Mus musculus]	0.3129	11	0.1903	6	0.05915	0.058506	1.42978	Dnpep	-0.133117	0.001
16418339	60S ribosomal protein L10 [Mus musculus]	0.4486	11	0.4159	7	0.0595	0.164195	0.512475	Rpl10	-0.096511	0
6671509	actin, cytoplasmic 1 [Mus musculus]	0.6347	8	0.528	5	0.0597417	0.0104345	8.09691	Actb	-0.0770413	0
116014342	basigin isoform 2 precursor [Mus musculus]	0.0842	2	0.1502	3	0.0597517	0.212177	0.39826	Bsg	0.0413693	0
170784811	regulator of nonsense transcripts 1 isoform b [Mus musculus]	0.2147	19	0.0854	7	0.0616233	0.0721202	1.20838	Upf1	-0.046223	0
113865905	zinc finger ZZ-type and EF-hand domain-containing protein 1 [Mus musculus]	0.0138	3	0.0038	1	0.0621217	0.057113	1.53824	Zzef1	-0.0159086	0
148747526	ras-related protein Rab-7a [Mus musculus]	0.2077	4	0.3333	6	0.062635	0.0305305	2.90134	Rab7a	NA	NA
225637531	eukaryotic translation initiation factor 3 subunit F [Mus musculus]	0.1801	5	0.1717	5	0.0628283	0.0339435	2.61767	Eif3f	0.0338073	0
31982724	myb-binding protein 1A [Mus musculus]	0.0699	6	0.0729	7	0.0628317	0.214444	0.414361	Mybbp1a	-0.13661	0.001
24762230	40S ribosomal protein S15a [Mus musculus]	0.7462	11	0.4154	6	0.0632617	0.228384	0.391733	Rps15a	0.00548554	0
74315975	26S proteasome non-ATPase regulatory subunit 1 [Mus musculus]	0.277	19	0.1542	12	0.0633967	0.130541	0.686805	Psmd1	-0.170433	0.001
18250296	60S ribosomal protein L24 [Mus musculus]	0.4268	11	0.3567	8	0.0642683	0.162335	0.559886	Rpl24	0.0520312	0
46049022	26S proteasome non-ATPase regulatory subunit 6 [Mus musculus]	0.2031	6	0.108	4	0.06429	0.126742	0.717362	Psmd6	-0.0743343	0
313569874	apolipoprotein O isoform 3 [Mus musculus]	0.0671	1	0.0671	1	0.0644867	0.158882	0.573997	Apoo	-0.03905	0.001
568992130	PREDICTED: malonyl-CoA-acyl carrier protein transacylase, mitochondrial isoform X2 [Mus musculus]	0.0843	1	0.1292	2	0.06454	0.0165463	5.51624	NA	NA	NA
568921043	PREDICTED: ribosomal protein L22 like 1 isoform X1 [Mus musculus]	0.157	2	0.0992	1	0.064755	0.218602	0.418923	NA	NA	NA
228008337	26S protease regulatory subunit 6A [Mus musculus]	0.3688	12	0.1425	4	0.0651317	0.153836	0.598756	Psmc3	-0.0992612	0
9506589	fructose-1,6-bisphosphatase 1 [Mus musculus]	0.4349	10	0.3728	9	0.0652967	0.108758	0.849075	Fbp1	-0.0503512	0
161484662	60S ribosomal protein L17 [Mus musculus]	0.5163	15	0.4457	9	0.0654633	0.143741	0.644071	NA	NA	NA
27754103	26S protease regulatory subunit 10B [Mus musculus]	0.2751	10	0.1234	4	0.0667383	0.106813	0.88362	Psmc6	-0.272893	0.016
6678469	tubulin alpha-1C chain [Mus musculus]	0.2784	2	0.2294	4	0.0669267	0.0766881	1.2342	Tuba1c	-0.0293403	0
160333837	60S ribosomal protein L36 [Mus musculus]	0.3048	5	0.2952	4	0.06742	0.0086267	11.0525	NA	NA	NA
85861182	retinal dehydrogenase 1 [Mus musculus]	0.4012	10	0.3473	6	0.0678217	0.358435	0.267592	Aldh1a1	0.305466	0.08
58037117	NADH dehydrogenase [ubiquinone] iron-sulfur protein 3, mitochondrial precursor [Mus musculus]	0.2662	6	0.1901	4	0.06783	0.13708	0.699783	Ndufs3	0.0640736	0
237820660	E3 ubiquitin-protein ligase UBR4 [Mus musculus]	0.0122	3	0.0023	1	0.067895	0.225056	0.426641	Ubr4	0.0139257	0
30794470	ribosomal L1 domain-containing protein 1 [Mus musculus]	0.1748	5	0.0929	2	0.0679533	0.250768	0.383224	Rsl1d1	-0.0726952	0.001
229577163	epidermal growth factor receptor substrate 15 isoform B [Mus musculus]	0.0789	3	0.0738	3	0.0680317	0.0168221	5.71935	Eps15	-0.0754479	0
568971858	PREDICTED: kinesin family member 1C isoform X4 [Mus musculus]	0.0298	2	0.0368	2	0.0680317	0.147877	0.650616	NA	NA	NA
530537251	26S proteasome non-ATPase regulatory subunit 4 isoform 1 [Mus musculus]	0.248	1	0.1662	5	0.0687283	0.0593145	1.63866	Psmd4	-0.0822634	0
30520195	L-gulonolactone oxidase [Mus musculus]	0.2023	10	0.35	14	0.0689183	0.133099	0.732278	Gulo	0.0543292	0
6754524	L-lactate dehydrogenase A chain isoform 1 [Mus musculus]	0.262	8	0.3343	10	0.0695467	0.0289772	3.39418	Ldha	0.0718512	0
33620739	myosin light polypeptide 6 [Mus musculus]	0.6291	9	0.4305	6	0.06968	0.284823	0.345978	Myl6	-0.0949866	0
550821966	heterochromatin protein 1-binding protein 3 isoform 4 [Mus musculus]	0.0616	3	0.0398	2	0.07074	0.0739917	1.35206	Hp1bp3	-0.0712838	0
161016795	probable ATP-dependent RNA helicase DDX6 [Mus musculus]	0.1636	5	0.0787	3	0.070765	0.163151	0.613401	Ddx6	-0.0806255	0
16716381	lysine--tRNA ligase isoform 2 [Mus musculus]	0.1832	11	0.1311	7	0.071435	0.139609	0.723624	Kars	0.0454957	0
6678553	vesicle-associated membrane protein 3 [Mus musculus]	0.1553	1	0.3204	1	0.0717917	0.0592249	1.71429	Vamp3	-0.107596	0.001
20806532	Y-box-binding protein 3 short isoform [Mus musculus]	0.2158	2	0.1884	2	0.0720517	0.00730913	13.941	Ybx3	0.0464243	0.001
568893700	PREDICTED: 60S ribosomal protein L22-like [Mus musculus]	0.625	8	0.5078	4	0.0723	0.0867573	1.17855	NA	NA	NA
157277950	radixin isoform a [Mus musculus]	0.4477	19	0.3156	13	0.0726417	0.136828	0.750805	Rdx	0.0321821	0
22164792	39S ribosomal protein L12, mitochondrial precursor [Mus musculus]	0.5373	7	0.4577	6	0.0733883	0.100807	1.02955	Mrpl12	0.117192	0.001
58037465	60S ribosomal protein L18a [Mus musculus]	0.517	10	0.3864	7	0.0735267	0.0805489	1.29092	Rpl18a	0.185372	0.003
30424697	starch-binding domain-containing protein 1 [Mus musculus]	0.3373	10	0.3254	10	0.0744167	0.0153584	6.85236	Stbd1	0.0443884	0
549806782	elongation factor 1-delta isoform b [Mus musculus]	0.4164	11	0.1708	5	0.0749117	0.145973	0.725759	Eef1d	0.0460916	0
568955855	PREDICTED: phosphorylase b kinase regulatory subunit beta isoform X10 [Mus musculus]	0.0569	4	0.0221	2	0.0750117	0.0262313	4.04412	NA	NA	NA
229608920	prolargin precursor [Mus musculus]	0.0847	3	0.0317	1	0.0753167	0.109512	0.972623	Prelp	0.140547	0.002
269954677	glutaminyl-tRNA synthetase isoform 1 [Mus musculus]	0.1406	11	0.1458	11	0.07666	0.0993014	1.09176	NA	NA	NA
568935611	PREDICTED: ras GTPase-activating protein-binding protein 2 isoform X2 [Mus musculus]	0.2282	11	0.1058	5	0.0766617	0.143969	0.753049	G3bp2	0.0475908	0
156713423	26S proteasome non-ATPase regulatory subunit 8 [Mus musculus]	0.1586	4	0.0283	1	0.0769033	0.159552	0.681646	Psmd8	-0.10936	0
568974220	PREDICTED: ras GTPase-activating protein-binding protein 1 isoform X1 [Mus musculus]	0.2625	8	0.1675	5	0.0772367	0.0739445	1.47718	NA	NA	NA
6754254	heat shock protein HSP 90-alpha [Mus musculus]	0.1323	2	0.1364	2	0.0776983	0.129483	0.848621	Hsp90aa1	-0.161476	0.001
239985513	ATPase family AAA domain-containing protein 3 [Mus musculus]	0.0186	1	0.2234	9	0.07777	0.122966	0.894422	Atad3	NA	NA
114326446	myosin-9 [Mus musculus]	0.4469	75	0.4015	64	0.0778733	0.112798	0.976346	Myh9	-0.0256237	0
13385296	basic leucine zipper and W2 domain-containing protein 1 [Mus musculus]	0.0191	1	0.1432	5	0.078985	0.0222762	5.01439	Bzw1	-0.0874238	0
186700620	methylcrotonoyl-CoA carboxylase subunit alpha, mitochondrial [Mus musculus]	0.1618	10	0.0962	5	0.0795767	0.0656572	1.71403	Mccc1	0.265573	0.02
84781779	NADH dehydrogenase [ubiquinone] 1 beta subcomplex subunit 6 [Mus musculus]	0.1406	1	0.1406	1	0.080355	0.180267	0.630392	Ndufb6	-0.097949	0.001
257096000	dihydropyrimidinase [Mus musculus]	0.1618	7	0.1195	4	0.0811083	0.110962	1.03373	Dpys	0.0794628	0
58037115	UPF0585 protein C16orf13 homolog [Mus musculus]	0.0882	1	0.0882	1	0.0814783	0.385116	0.299203	Mettl26	NA	NA
31980629	vesicle-associated membrane protein 8 [Mus musculus]	0.099	1	0.099	1	0.08163	0.0237305	4.86472	Vamp8	-0.0991947	0
9506945	polyadenylate-binding protein 2 [Mus musculus]	0.1755	2	0.202	3	0.08167	0.209572	0.551117	Pabpn1	0.0422629	0.001
13385268	cytochrome b5 [Mus musculus]	0.7985	7	0.7537	6	0.08171	0.0262289	4.40564	Cyb5a	NA	NA
83745120	60S acidic ribosomal protein P2 [Mus musculus]	0.9565	13	0.7565	7	0.0823867	0.0598967	1.94522	Rplp2	-0.0312026	0
7110703	26S protease regulatory subunit 8 [Mus musculus]	0.367	9	0.2241	7	0.0824283	0.120682	0.965938	Psmc5	-0.104492	0.001
326381098	serine--tRNA ligase, cytoplasmic isoform 2 [Mus musculus]	0.0156	1	0.0547	1	0.0827533	0.0905332	1.29268	Sars	0.00383866	0
31560517	60S ribosomal protein L27a [Mus musculus]	0.4122	9	0.2905	4	0.0833167	0.012002	9.81736	Rpl27a	0.0986665	0
21746169	zinc finger CCCH-type antiviral protein 1 isoform 2 [Mus musculus]	0.1229	9	0.033	2	0.0833983	0.154001	0.76586	Zc3hav1	0.0591131	0
283436182	heterogeneous nuclear ribonucleoproteins C1/C2 isoform 4 [Mus musculus]	0.2123	6	0.1712	5	0.0834867	0.155507	0.759246	Hnrnpc	-0.087232	0
257796245	dihydrolipoyllysine-residue acetyltransferase component of pyruvate dehydrogenase complex, mitochondrial [Mus musculus]	0.4252	18	0.2928	14	0.0837917	0.0123202	9.61833	Dlat	-0.0679337	0
568976382	PREDICTED: protein transport protein Sec24A isoform X2 [Mus musculus]	0.0436	3	0.0163	1	0.083805	0.10488	1.13003	NA	NA	NA
29789080	coatomer subunit beta' [Mus musculus]	0.0442	3	0.0265	3	0.0842367	0.167089	0.712964	Copb2	-0.171177	0.001
33859809	fibrinogen beta chain precursor [Mus musculus]	0.0832	3	0.1601	7	0.08447	0.048055	2.48587	Fgb	0.0900057	0
124248577	26S protease regulatory subunit 6B [Mus musculus]	0.5167	14	0.2057	7	0.085755	0.184034	0.658986	Psmc4	-0.131929	0.001
31560464	C-type lectin domain family 4 member F [Mus musculus]	0.0237	1	0.0237	1	0.0861517	0.0185003	6.58568	Clec4f	0.188874	0.003
599045083	double-stranded RNA-binding protein Staufen homolog 1 isoform 4 [Mus musculus]	0.2309	10	0.1237	6	0.0862867	0.0525286	2.32307	NA	NA	NA
7657011	DNA damage-binding protein 1 [Mus musculus]	0.0465	4	0.0088	1	0.086685	0.00552722	22.1795	Ddb1	-0.0408079	0
568894317	PREDICTED: non-histone chromosomal protein HMG-14-like [Mus musculus]	0.5417	4	0.0833	1	0.086885	0.0137202	8.95568	NA	NA	NA
590121984	mitochondrial amidoxime-reducing component 1 [Mus musculus]	0.2559	5	0.2676	5	0.0871367	0.20524	0.600418	Marc1	-0.0303465	NA
124487201	clustered mitochondria protein homolog [Mus musculus]	0.0421	4	0.0525	4	0.0872967	0.0738927	1.67075	Cluh	0.0714652	0
22122387	cystathionine gamma-lyase [Mus musculus]	0.093	3	0.1256	4	0.08786	0.0197518	6.29069	Cth	0.0240559	0
262118230	ATP-binding cassette sub-family A member 6 isoform 1 [Mus musculus]	0.0277	5	0.0881	9	0.0878617	0.0492311	2.52391	Abca6	-0.104283	0
28202011	sulfotransferase-like protein 1 [Mus musculus]	0.0461	1	0.078	2	0.0879033	0.0719929	1.72675	NA	NA	NA
21703762	eukaryotic translation initiation factor 3 subunit M [Mus musculus]	0.115	3	0.1471	4	0.0889483	0.0410381	3.06525	Eif3m	-0.137466	0.001
31981100	40S ribosomal protein S14 [Mus musculus]	0.4305	10	0.3642	5	0.0891983	0.0988135	1.2766	Rps14	0.096335	0.001
452401033	nuclear RNA export factor 1 isoform 2 [Mus musculus]	0.0526	2	0.0287	1	0.08951	0.257222	0.492129	NA	NA	NA
6671559	AP-1 complex subunit sigma-1A [Mus musculus]	0.1013	1	0.1013	1	0.0906933	0.0586946	2.18521	Ap1s1	0.123213	0.001
6671569	60S acidic ribosomal protein P0 [Mus musculus]	0.795	18	0.4858	11	0.090945	0.0462236	2.78247	Rplp0	0.103526	0
569007791	PREDICTED: APOBEC1 complementation factor isoform X1 [Mus musculus]	0.506	20	0.2061	9	0.0910433	0.0537401	2.39588	A1cf	0.0522703	0
153792001	ran-specific GTPase-activating protein [Mus musculus]	0.0542	1	0.0542	1	0.091045	0.0528374	2.43686	Ranbp1	0.0132267	0.001
162287142	carnitine O-palmitoyltransferase 1, liver isoform [Mus musculus]	0.0466	2	0.2147	13	0.0910767	0.243023	0.529998	Cpt1a	0.060852	0
6680924	cofilin-1 [Mus musculus]	0.1687	1	0.0482	1	0.09125	0.174241	0.740626	Cfl1	0.00698601	0
568971820	PREDICTED: immunity-related GTPase family M protein 1 isoform X1 [Mus musculus]	0.0229	1	0.1196	4	0.0924183	0.109609	1.19242	NA	NA	NA
6753324	T-complex protein 1 subunit zeta [Mus musculus]	0.4595	19	0.3315	13	0.0927117	0.136375	0.961423	Cct6a	-0.0478851	0
12963511	40S ribosomal protein S19 [Mus musculus]	0.6483	14	0.531	10	0.0928083	0.120658	1.08779	Rps19	0.100429	0.001
6679573	transcriptional activator protein Pur-alpha [Mus musculus]	0.4206	8	0.3146	6	0.092905	0.0608795	2.15816	Pura	-0.0564709	0.001
183396774	2-oxoisovalerate dehydrogenase subunit alpha, mitochondrial [Mus musculus]	0.3879	14	0.1121	4	0.0931533	0.105151	1.25285	NA	NA	NA
377837128	PREDICTED: 60S ribosomal protein L23-like [Mus musculus]	0.7857	11	0.7429	10	0.0937467	0.0686082	1.93239	Rpl23	0.0392941	0
262331580	high mobility group protein HMG-I/HMG-Y isoform b [Mus musculus]	0.2292	1	0.0938	1	0.094085	0.0223328	5.95789	Hmga1	-0.00256936	0.001
6755210	26S proteasome non-ATPase regulatory subunit 13 [Mus musculus]	0.1436	6	0.2633	9	0.0944633	0.0915656	1.45897	Psmd13	-0.131489	0.001
22164798	selenium-binding protein 1 [Mus musculus]	0.4364	1	0.3856	1	0.0952917	0.260892	0.516547	Selenbp1	-0.0720019	0
33859604	26S protease regulatory subunit 7 [Mus musculus]	0.4168	18	0.4126	15	0.0954983	0.0956975	1.41127	NA	NA	NA
6678788	mannosyl-oligosaccharide 1,2-alpha-mannosidase IA [Mus musculus]	0.0443	1	0.0565	2	0.0955283	0.000770746	175.281	Man1a1	NA	NA
31980617	vesicle transport through interaction with t-SNAREs homolog 1B [Mus musculus]	0.0517	1	0.069	1	0.0963633	0.0178568	7.63173	NA	NA	NA
6677805	40S ribosomal protein S4, X isoform [Mus musculus]	0.7072	23	0.4715	12	0.0964767	0.126365	1.07972	Rps4x	0.063321	0
13386414	cytochrome P450 2D26 [Mus musculus]	0.42	13	0.526	13	0.0964817	0.0436921	3.12289	Cyp2d26	0.00118221	0
28827786	multiple coagulation factor deficiency protein 2 homolog precursor [Mus musculus]	0.1172	1	0.2828	2	0.0973983	0.026467	5.20429	Mcfd2	-0.125503	0
21426889	40S ribosomal protein S11 [Mus musculus]	0.5443	13	0.443	8	0.0974267	0.120911	1.13954	Rps11	-0.0338239	0
170172528	IgG receptor FcRn large subunit p51 precursor [Mus musculus]	0.0548	3	0.0438	2	0.0974817	0.168624	0.817559	Fcgrt	0.0476662	0
19527358	pre-mRNA-processing factor 19 isoform 2 [Mus musculus]	0.1647	5	0.0476	1	0.0975567	0.044873	3.07459	Prpf19	-0.0360488	0
31560462	syntaxin-7 [Mus musculus]	0.1073	2	0.0575	1	0.0977483	0.0269384	5.1316	NA	NA	NA
133778978	cation-independent mannose-6-phosphate receptor precursor [Mus musculus]	0.0044	1	0.0044	1	0.0983733	0.0371467	3.74518	Igf2r	-0.126927	0.001
31981068	microsomal glutathione S-transferase 1 [Mus musculus]	0.4645	9	0.4323	6	0.0988483	0.426869	0.327484	Mgst1	0.0317141	0
597517964	NSFL1 cofactor p47 isoform b [Mus musculus]	0.0459	1	0.1027	3	0.0989917	0.113441	1.23408	Nsfl1c	-0.0933231	0.001
269954698	Sec24 related gene family, member C isoform 1 [Mus musculus]	0.031	2	0.0392	3	0.0990933	0.0129589	10.8141	NA	NA	NA
283945600	partner of Y14 and mago isoform 2 [Mus musculus]	0.7129	11	0.3317	4	0.0994717	0.0715097	1.9672	Pym1	NA	NA
21728370	CDGSH iron-sulfur domain-containing protein 2 [Mus musculus]	0.1556	2	0.1111	1	0.100113	0.211255	0.670192	Cisd2	-0.0783461	0.001
160333553	60S ribosomal protein L12 [Mus musculus]	0.6364	10	0.6364	9	0.100242	0.0345233	4.1063	Rpl12	-0.0588184	0
31981382	inosine-5'-monophosphate dehydrogenase 2 [Mus musculus]	0.1712	8	0.0447	2	0.100548	0.0536482	2.65054	Impdh2	-0.0638017	0.001
124486712	ribosome-binding protein 1 isoform a [Mus musculus]	0.7104	105	0.6537	82	0.101208	0.0669229	2.13873	Rrbp1	-0.102835	0
157277969	heterogeneous nuclear ribonucleoprotein A3 isoform c [Mus musculus]	0.2913	10	0.1709	7	0.101615	0.042424	3.38735	Hnrnpa3	-0.18125	0.002
6755560	band 3 anion transport protein [Mus musculus]	0.1593	9	0.1335	10	0.10348	0.25767	0.567947	Slc4a1	0.180572	0.005
226958657	60S ribosomal protein L19 isoform 2 [Mus musculus]	0.3969	11	0.268	7	0.103633	0.0827881	1.7703	NA	NA	NA
23956214	splicing factor, proline- and glutamine-rich [Mus musculus]	0.2003	11	0.1259	8	0.104275	0.111263	1.32539	Sfpq	-0.0760415	0
568984421	PREDICTED: ATP-dependent RNA helicase Dhx29 isoform X1 [Mus musculus]	0.0165	2	0.0068	1	0.104643	0.0476213	3.1076	NA	NA	NA
72384374	nucleolar RNA helicase 2 [Mus musculus]	0.1821	12	0.0388	2	0.104718	0.228747	0.647415	Ddx21	-0.0235227	0
20149748	sarcosine dehydrogenase, mitochondrial [Mus musculus]	0.012	1	0.1839	12	0.104882	0.263612	0.562665	Sardh	0.108964	0
569001089	PREDICTED: A-kinase anchor protein 8 isoform X1 [Mus musculus]	0.0196	1	0.0196	1	0.105783	0.209525	0.713996	NA	NA	NA
165377173	serine/arginine-rich splicing factor 4 [Mus musculus]	0.055	2	0.0265	1	0.106007	0.0462401	3.24212	NA	NA	NA
254826716	atlastin-3 isoform 1 [Mus musculus]	0.1082	5	0.1847	7	0.106403	0.215658	0.697757	Atl3	-0.0609848	0
568931596	PREDICTED: serine/arginine repetitive matrix protein 1 isoform X8 [Mus musculus]	0.05	2	0.0321	2	0.107342	5.42115e-05	2800.22	NA	NA	NA
409264643	ribosomal protein L37-like [Mus musculus]	0.3402	6	0.1649	2	0.108782	0.00699329	21.9983	Rpl37	0.11572	0.001
6755478	serine/arginine-rich splicing factor 2 [Mus musculus]	0.1538	4	0.0769	1	0.108943	0.0155045	9.93706	Srsf2	-0.20087	0.003
160333783	intracellular hyaluronan-binding protein 4 [Mus musculus]	0.2282	8	0.0922	2	0.10918	0.0548149	2.81682	Habp4	0.0809324	0.001
568975126	PREDICTED: heterogeneous nuclear ribonucleoprotein H isoform X9 [Mus musculus]	0.2541	5	0.1282	1	0.109202	0.0793492	1.94626	NA	NA	NA
167234372	eukaryotic translation initiation factor 4B [Mus musculus]	0.2651	12	0.0917	5	0.109293	0.0363783	4.2488	Eif4b	-0.00102346	0
6680734	asialoglycoprotein receptor 2 [Mus musculus]	0.0266	1	0.0764	3	0.11024	0.011474	13.5875	Asgr2	0.0443344	0
139948818	protein FAM98A [Mus musculus]	0.1379	5	0.0699	3	0.111843	0.0934324	1.69289	Fam98a	-0.0391135	0.001
254675270	40S ribosomal protein S5 [Mus musculus]	0.7206	14	0.5049	8	0.111918	0.0719764	2.199	Rps5	0.0432046	0
7106242	aldehyde dehydrogenase, cytosolic 1 [Mus musculus]	0.2595	2	0.2116	1	0.112353	0.00299342	53.0803	Aldh1a7	-0.0827336	0
225703070	centromere protein V [Mus musculus]	0.2619	5	0.1627	2	0.112442	0.308108	0.516107	Cenpv	0.279284	0.007
41235779	E3 ubiquitin-protein ligase TRIM56 [Mus musculus]	0.0354	2	0.0245	1	0.112653	0.0679671	2.34401	Trim56	0.0204641	0.001
6753320	T-complex protein 1 subunit gamma [Mus musculus]	0.3615	17	0.3798	18	0.113492	0.067762	2.3686	Cct3	-0.0394301	0
568993085	PREDICTED: ER membrane protein complex subunit 2 isoform X1 [Mus musculus]	0.0508	1	0.0508	1	0.114212	0.299717	0.538908	NA	NA	NA
7242197	proteasome subunit beta type-1 precursor [Mus musculus]	0.3208	6	0.225	4	0.114225	0.0351833	4.59134	Psmb1	-0.0810711	0
163954948	far upstream element-binding protein 2 [Mus musculus]	0.1658	8	0.0842	4	0.114583	0.0644693	2.51353	Khsrp	-0.0622238	0.001
76443694	ubiquitin-40S ribosomal protein S27a precursor [Mus musculus]	0.5641	7	0.3397	1	0.114765	0.0619213	2.6211	Rps27a	-0.0224836	0
569005837	PREDICTED: splicing factor 3b, subunit 2 isoform X1 [Mus musculus]	0.0741	5	0.0228	2	0.114813	0.0760187	2.13593	NA	NA	NA
67906177	protein transport protein Sec23A [Mus musculus]	0.0706	4	0.0758	5	0.114947	0.0151839	10.706	Sec23a	-0.149924	0.001
158186704	heterogeneous nuclear ribonucleoprotein M isoform b [Mus musculus]	0.3913	23	0.2913	16	0.115848	0.069016	2.37386	Hnrnpm	0.0312751	0
110625624	T-complex protein 1 subunit alpha isoform 1 [Mus musculus]	0.3615	17	0.3345	15	0.116582	0.0192592	8.56064	Tcp1	-0.0699303	0
568906706	PREDICTED: nucleolar protein 58 isoform X1 [Mus musculus]	0.0254	1	0.0529	1	0.117122	0.105041	1.57687	NA	NA	NA
30794474	28S ribosomal protein S7, mitochondrial precursor [Mus musculus]	0.1612	4	0.0496	1	0.117188	0.0116508	14.2248	Mrps7	0.0493152	0.001
8567342	retinol dehydrogenase 7 precursor [Mus musculus]	0.8133	12	0.6994	13	0.117458	0.126838	1.30963	Rdh7	-0.0293722	0
110625811	protein PRRC1 [Mus musculus]	0.0542	2	0.0203	1	0.11768	0.198004	0.840511	Prrc1	-0.170483	0.002
247269309	N-acylneuraminate cytidylyltransferase [Mus musculus]	0.1667	5	0.1296	4	0.11822	0.120194	1.39099	Cmas	-0.0484572	0
21704156	caldesmon 1 [Mus musculus]	0.0679	3	0.0189	1	0.119222	0.0407129	4.14132	NA	NA	NA
160333923	heterogeneous nuclear ribonucleoprotein U [Mus musculus]	0.3225	22	0.2213	14	0.120555	0.111339	1.53128	Hnrnpu	-0.135489	0
255069715	cytosol aminopeptidase [Mus musculus]	0.4335	16	0.2697	12	0.120637	0.0518545	3.29009	Lap3	-0.102271	0
188035881	phosphorylase b kinase gamma catalytic chain, liver/testis isoform [Mus musculus]	0.1084	3	0.064	2	0.121055	0.00167113	102.444	Phkg2	0.171793	0.002
145966883	26S proteasome non-ATPase regulatory subunit 14 [Mus musculus]	0.1323	3	0.1194	5	0.121722	0.0876459	1.96404	Psmd14	-0.157649	0.001
119226247	serine/arginine-rich splicing factor 5 [Mus musculus]	0.2193	6	0.0855	2	0.12223	0.157572	1.09702	Srsf5	0.133141	0.001
46430508	60S ribosomal protein L23a [Mus musculus]	0.5513	18	0.4231	8	0.124015	0.0348863	5.0273	Rpl23a	0.0538207	0
31543847	transcription elongation factor B polypeptide 3 [Mus musculus]	0.0116	1	0.0207	1	0.124838	0.198289	0.890356	Eloa	NA	NA
568944206	PREDICTED: glycogen [starch] synthase, liver isoform X1 [Mus musculus]	0.2829	16	0.1871	10	0.125308	0.0246474	7.18992	NA	NA	NA
13384756	eukaryotic translation elongation factor 1 epsilon-1 [Mus musculus]	0.1149	2	0.046	1	0.125375	0.0837945	2.11597	Eef1e1	-0.0288789	0.001
126521835	T-complex protein 1 subunit beta [Mus musculus]	0.4879	22	0.2822	12	0.125438	0.166408	1.06603	Cct2	-0.084161	0
145207948	E3 ubiquitin/ISG15 ligase TRIM25 [Mus musculus]	0.1372	7	0.0189	1	0.12584	0.268064	0.663888	Trim25	0.0381046	0
285026450	protein ERGIC-53 precursor [Mus musculus]	0.1702	5	0.3095	14	0.12601	0.0379811	4.69194	Lman1	-0.205526	0.001
225735655	prosaposin isoform E preproprotein [Mus musculus]	0.0661	3	0.0183	1	0.126918	0.0640285	2.80328	Psap	-0.0426369	0
8567402	serine/arginine-rich splicing factor 3 [Mus musculus]	0.2439	5	0.1768	2	0.12801	0.0549705	3.29329	Srsf3	-0.0548893	0
261878607	heterogeneous nuclear ribonucleoprotein F [Mus musculus]	0.3422	7	0.2169	4	0.128723	0.0318858	5.7092	Hnrnpf	-0.0956808	0
226531139	galectin-9 isoform 2 [Mus musculus]	0.2484	7	0.3075	7	0.129203	0.0832359	2.19522	Lgals9	-0.10064	0
254588108	terminal uridylyltransferase 7 [Mus musculus]	0.0963	11	0.0231	3	0.129302	0.0963857	1.89717	Zcchc6	0.0192645	0
261862339	putative RNA-binding protein 3 isoform 2 [Mus musculus]	0.3791	6	0.0654	1	0.129657	0.0270445	6.78002	Rbm3	-0.252509	0.002
31543737	sodium-coupled neutral amino acid transporter 4 [Mus musculus]	0.0366	1	0.0165	1	0.130473	0.400222	0.461037	Slc38a4	-0.162183	0
170014725	D-beta-hydroxybutyrate dehydrogenase, mitochondrial precursor [Mus musculus]	0.2624	8	0.4898	14	0.131192	0.231801	0.800397	Bdh1	0.219229	0.006
126723461	T-complex protein 1 subunit theta [Mus musculus]	0.5055	27	0.4489	22	0.13208	0.16848	1.10867	Cct8	-0.142052	0.001
115583687	pre-mRNA-processing-splicing factor 8 [Mus musculus]	0.021	4	0.0039	1	0.133695	0.0954948	1.97993	Prpf8	0.0872702	0
569005850	PREDICTED: 39S ribosomal protein L21, mitochondrial isoform X1 [Mus musculus]	0.0861	1	0.0335	1	0.134262	0.122544	1.54944	NA	NA	NA
209862939	heme oxygenase 2 [Mus musculus]	0.054	1	0.0476	2	0.135225	0.179584	1.06489	Hmox2	-0.0330241	0
26986557	translation initiation factor eIF-2B subunit epsilon [Mus musculus]	0.0139	1	0.0139	1	0.135243	0.138107	1.38489	Eif2b5	0.117309	0.001
28372479	40S ribosomal protein S25 [Mus musculus]	0.424	3	0.328	5	0.136413	0.0504686	3.82253	Rps25	-0.020792	0
13386026	UPF0568 protein C14orf166 homolog [Mus musculus]	0.5164	11	0.2008	5	0.137552	0.012174	15.9789		NA	NA
16716597	estradiol 17-beta-dehydrogenase 11 precursor [Mus musculus]	0.1745	3	0.1745	3	0.13844	0.114273	1.7133	Hsd17b11	0.00176662	0
84871986	glutathione peroxidase 1 [Mus musculus]	0.8308	15	0.4229	7	0.139605	0.0111699	17.6752	Gpx1	0.0838955	0
19526481	spectrin alpha chain, erythrocytic 1 [Mus musculus]	0.0584	11	0.0692	11	0.1399	0.0174231	11.3555	Spta1	-0.0391706	0.002
37674242	bone marrow stromal antigen 2 precursor [Mus musculus]	0.0523	1	0.1163	2	0.140272	0.0782744	2.53434	Bst2	-0.00509773	0
33859751	ras-related protein Rab-21 [Mus musculus]	0.045	1	0.0495	1	0.141702	0.260029	0.770669	Rab21	-0.0233621	0.001
158854016	S-phase kinase-associated protein 1 [Mus musculus]	0.3252	3	0.2454	3	0.142363	0.0030877	65.2046	Skp1	NA	NA
247300942	proteasome subunit beta type-10 precursor [Mus musculus]	0.1758	4	0.0366	1	0.142733	0.0228207	8.84528	Psmb10	0.110183	0.001
25141233	matrin-3 [Mus musculus]	0.0402	3	0.0165	1	0.142798	0.0404442	4.99324	Matr3	-0.0259514	0
6753322	T-complex protein 1 subunit delta [Mus musculus]	0.5102	22	0.2542	12	0.144178	0.0994687	2.04988	Cct4	-0.0827963	0
568977662	PREDICTED: arf-GAP with SH3 domain, ANK repeat and PH domain-containing protein 2 isoform X4 [Mus musculus]	0.009	1	0.009	1	0.146898	0.274237	0.75754	NA	NA	NA
13384876	uncharacterized protein LOC66276 [Mus musculus]	0.2602	3	0.1138	1	0.146943	0.127755	1.62662	NA	NA	NA
21426821	40S ribosomal protein S28 [Mus musculus]	0.5217	4	0.4638	3	0.147435	0.087627	2.37946	Rps28	-0.0256623	0
568908350	PREDICTED: nucleolin isoform X1 [Mus musculus]	0.5253	52	0.3821	31	0.149338	0.133009	1.58783	NA	NA	NA
110625979	elongation factor 1-gamma [Mus musculus]	0.3181	13	0.2838	13	0.149562	0.113271	1.8673	Eef1g	-0.00188575	0
355390287	RNA binding motif protein, X-linked-like-1 [Mus musculus]	0.2216	9	0.018	1	0.149695	0.0387612	5.46166	Rbmxl1	-0.0949867	0.001
67846103	serine hydroxymethyltransferase, cytosolic [Mus musculus]	0.046	2	0.0188	1	0.149993	0.0660061	3.21368	Shmt1	0.12964	0.001
10946972	coatomer subunit epsilon [Mus musculus]	0.0714	1	0.1006	2	0.150292	0.122973	1.72838	Cope	-0.0594721	0
6755206	proteasome subunit beta type-7 precursor [Mus musculus]	0.213	5	0.213	5	0.150752	0.120998	1.76198	Psmb7	-0.0362716	0
6678053	small nuclear ribonucleoprotein-associated protein B [Mus musculus]	0.0693	3	0.039	2	0.151557	0.0866159	2.47453	Snrpb	0.0214797	0.001
254028189	small nuclear ribonucleoprotein F [Mus musculus]	0.1512	1	0.1512	1	0.151767	0.0211755	10.1358	Snrpf	0.120925	0.001
116256516	heterogeneous nuclear ribonucleoprotein D0 isoform d [Mus musculus]	0.439	2	0.2265	5	0.153885	0.0910871	2.38921	Hnrnpd	-0.0516982	0.001
6755252	transcriptional activator protein Pur-beta [Mus musculus]	0.4321	8	0.3056	5	0.155132	0.020136	10.8954	Purb	-0.14253	0.001
568906981	PREDICTED: aldehyde oxidase 3 isoform X2 [Mus musculus]	0.0809	7	0.1361	11	0.155995	0.164155	1.34392	NA	NA	NA
569000118	PREDICTED: serine/arginine-rich splicing factor 7 isoform X2 [Mus musculus]	0.0558	1	0.0977	2	0.156192	0.0666967	3.31184	NA	NA	NA
568911082	PREDICTED: 28S ribosomal protein S14, mitochondrial isoform X1 [Mus musculus]	0.123	1	0.123	1	0.157218	0.256215	0.867787	NA	NA	NA
8394024	serine/threonine-protein phosphatase 2A catalytic subunit beta isoform [Mus musculus]	0.0259	1	0.0259	1	0.157868	0.0740789	3.01381	Ppp2cb	-0.100067	0.001
21704066	ras-related protein Rap-1A precursor [Mus musculus]|ras-related protein Rab-3D [Mus musculus]	0.1522	3	0.2228	4	0.158282	0.275609	0.81218	Rap1a	-0.0175164	0
14916479	cation-dependent mannose-6-phosphate receptor precursor [Mus musculus]	0.2842	6	0.1547	4	0.159035	0.0540347	4.16231	M6pr	-0.133093	0.001
21728376	myosin regulatory light chain 12B [Mus musculus]	0.4651	1	0.343	5	0.15924	0.234528	0.960222	Myl12b	-0.204371	0.002
124486747	glycogen debranching enzyme [Mus musculus]	0.498	61	0.2944	43	0.159783	0.0309901	7.2916	NA	NA	NA
21312562	iodotyrosine dehalogenase 1 precursor [Mus musculus]	0.1088	3	0.0772	2	0.159982	0.412609	0.548336	Iyd	-0.0575599	0
238814391	T-complex protein 1 subunit eta [Mus musculus]	0.4596	21	0.2886	12	0.161453	0.0864179	2.64216	Cct7	-0.0512003	0
224967104	serine/arginine-rich splicing factor 6 [Mus musculus]	0.1917	5	0.0265	1	0.165433	0.0265636	8.80745	Srsf6	-0.0866254	0
569004563	PREDICTED: glycophorin-C isoform X1 [Mus musculus]	0.3333	1	0.3333	1	0.165488	0.046266	5.05848	NA	NA	NA
31980844	dehydrogenase/reductase SDR family member 1 [Mus musculus]	0.3578	11	0.2875	8	0.166432	0.304275	0.773543	Dhrs1	0.116029	0.001
6677801	40S ribosomal protein S17 [Mus musculus]	0.5852	9	0.5556	6	0.166618	0.0428577	5.49805	Rps17	0.0694624	0
7949018	hsp90 co-chaperone Cdc37 [Mus musculus]	0.1003	2	0.0237	1	0.16754	0.0257057	9.21731	Cdc37	-0.119499	0.001
148747558	peroxiredoxin-2 [Mus musculus]	0.0909	1	0.0354	1	0.169033	0.107311	2.22764	Prdx2	-0.133983	0.001
110625948	acetyl-Coenzyme A acetyltransferase 3 [Mus musculus]	0.2116	5	0.1083	3	0.169092	0.208109	1.14907	NA	NA	NA
226443015	fatty-acid amide hydrolase 1 [Mus musculus]	0.0466	2	0.0535	2	0.170298	0.502449	0.479329	Faah	0.0765107	0
568958899	PREDICTED: interleukin enhancer-binding factor 3 isoform X8 [Mus musculus]	0.06	4	0.0284	1	0.172482	0.0395249	6.17145	NA	NA	NA
568926557	PREDICTED: polypyrimidine tract-binding protein 3 isoform X4 [Mus musculus]	0.1365	2	0.1365	2	0.17298	0.041328	5.91924	Ptbp3	0.0133257	0
28076935	dynactin subunit 2 isoform 3 [Mus musculus]	0.0348	1	0.0274	1	0.173027	0.231436	1.0573	Dctn2	-0.0759872	0
240848573	ATP-dependent RNA helicase DHX36 [Mus musculus]	0.014	1	0.009	1	0.173058	0.0223752	10.9381	Dhx36	-0.00393105	0
9845257	histone H1.2 [Mus musculus]	0.434	5	0.3585	2	0.173185	0.126867	1.93053	Hist1h1c	0.310043	0.084
568938564	PREDICTED: serrate RNA effector molecule homolog isoform X4 [Mus musculus]	0.037	2	0.0201	1	0.173548	0.130812	1.87623	NA	NA	NA
171543886	phenylalanine-4-hydroxylase [Mus musculus]	0.0155	1	0.0927	5	0.173568	0.330471	0.742766	Pah	-0.189598	0
148747410	coatomer subunit delta [Mus musculus]	0.0509	3	0.0411	2	0.174487	0.00331869	74.3551	Arcn1	-0.224092	0.003
13386062	MICOS complex subunit Mic27 precursor [Mus musculus]	0.0415	1	0.0717	2	0.175152	0.26248	0.943697	Apool	-0.0814717	0.001
569010268	PREDICTED: probable phospholipid-transporting ATPase 11C isoform X8 [Mus musculus]	0.0715	6	0.1285	10	0.176005	0.254372	0.978521	NA	NA	NA
170295840	transcription intermediary factor 1-beta [Mus musculus]	0.0372	3	0.0096	1	0.176967	0.278157	0.899739	Trim28	0.0131089	0
283046784	SRA stem-loop-interacting RNA-binding protein, mitochondrial [Mus musculus]	0.1696	2	0.1071	1	0.177478	0.0739752	3.39293	Slirp	-0.0744712	0.001
110835726	putative pre-mRNA-splicing factor ATP-dependent RNA helicase DHX15 isoform 1 [Mus musculus]	0.0185	1	0.0142	1	0.17923	0.116475	2.17618	NA	NA	NA
359279904	tropomyosin alpha-3 chain isoform Tpm3.1cy [Mus musculus]	0.2661	5	0.3387	7	0.179512	0.28614	0.887215	Tpm3	0.0670215	0
124430535	39S ribosomal protein L38, mitochondrial precursor [Mus musculus]	0.0263	1	0.05	1	0.179588	0.243832	1.04161	Mrpl38	0.144403	0.002
568971094	PREDICTED: 39S ribosomal protein L10, mitochondrial isoform X1 [Mus musculus]	0.2262	2	0.0833	1	0.18032	0.125247	2.03606	NA	NA	NA
84490394	spectrin beta chain, erythrocytic [Mus musculus]	0.0296	5	0.0872	14	0.180675	0.0585319	4.36536	NA	NA	NA
31981810	enoyl-CoA delta isomerase 1, mitochondrial precursor [Mus musculus]	0.083	2	0.2561	6	0.183778	0.43846	0.59276	Eci1	0.0583752	0
6755698	surfeit locus protein 4 [Mus musculus]	0.0669	1	0.1041	2	0.184053	0.450135	0.578251	Surf4	-0.163239	0.001
19072792	endoplasmic reticulum resident protein 44 precursor [Mus musculus]	0.0493	2	0.1823	6	0.185603	0.517267	0.507441	Erp44	-0.109011	0.001
165932377	plasminogen activator inhibitor 1 RNA-binding protein isoform 2 [Mus musculus]	0.4663	1	0.3117	11	0.185892	0.00321734	81.7106	NA	NA	NA
124244096	U4/U6.U5 tri-snRNP-associated protein 1 [Mus musculus]	0.0484	2	0.0248	1	0.186207	0.0709652	3.71077	Sart1	-0.0869918	0.001
6754220	heterogeneous nuclear ribonucleoprotein A1 isoform a [Mus musculus]	0.3313	7	0.1344	2	0.191247	0.0524249	5.15907	Hnrnpa1	-0.140927	0.001
568908101	PREDICTED: ATP-dependent RNA helicase A isoform X1 [Mus musculus]	0.0488	4	0.0403	3	0.19312	0.179021	1.5256	NA	NA	NA
568947548	PREDICTED: U1 small nuclear ribonucleoprotein 70 kDa isoform X1 [Mus musculus]	0.221	5	0.0424	1	0.193233	0.0248666	10.9896	Snrnp70	0.0338336	0.001
6678055	small nuclear ribonucleoprotein Sm D1 [Mus musculus]	0.2773	2	0.1092	2	0.19624	0.14482	1.91634	Snrpd1	-0.476139	0.039
568993321	PREDICTED: methyltransferase like 7A1 isoform X2 [Mus musculus]	0.3719	5	0.402	5	0.196315	0.354937	0.782199	NA	NA	NA
205361114	dnaJ homolog subfamily A member 3, mitochondrial isoform 2 [Mus musculus]	0.0353	1	0.0353	1	0.196612	0.121196	2.29423	Dnaja3	-0.107376	0
298919223	40S ribosomal protein S30 precursor [Mus musculus]	0.0902	3	0.0827	2	0.197915	0.0170295	16.4358	Fau	0.0488166	0
9790055	mitochondrial carrier homolog 2 [Mus musculus]	0.1122	2	0.0297	1	0.199368	0.412453	0.683592	Mtch2	0.000499577	0
73622267	methylcrotonoyl-CoA carboxylase beta chain, mitochondrial [Mus musculus]	0.2345	9	0.103	4	0.199408	0.070647	3.99176	Mccc2	0.114364	0.001
31982856	dihydrolipoyl dehydrogenase, mitochondrial precursor [Mus musculus]	0.277	10	0.275	11	0.199982	0.240084	1.17799	Dld	-0.0343098	0
30794140	protein disulfide-isomerase A5 precursor [Mus musculus]	0.0464	2	0.0774	4	0.201143	0.263784	1.07838	Pdia5	0.118272	0.001
31982010	solute carrier family 22 member 1 [Mus musculus]	0.0288	1	0.0486	2	0.203205	0.289416	0.992947	Slc22a1	0.148402	0.001
568957828	PREDICTED: epithelial splicing regulatory protein 2 isoform X2 [Mus musculus]	0.0188	1	0.0188	1	0.205152	0.143328	2.02422	NA	NA	NA
76881807	alpha-1-antitrypsin 1-2 precursor [Mus musculus]	0.1017	1	0.1913	2	0.20557	0.293515	0.990476	Serpina1b	0.0523562	0
568936992	PREDICTED: ataxin-2 isoform X1 [Mus musculus]	0.0623	5	0.0187	2	0.20612	0.0457734	6.36828	NA	NA	NA
226510520	cis-retinol/3alpha hydroxysterol short-chain dehydrogenase-like precursor [Mus musculus]	0.2107	3	0.0943	1	0.207782	0.191605	1.53361	NA	NA	NA
226874906	14-3-3 protein epsilon [Mus musculus]	0.1451	2	0.1765	3	0.208505	0.252798	1.16643	Ywhae	-0.025584	0
568946021	PREDICTED: zinc finger CCCH domain-containing protein 4 isoform X5 [Mus musculus]	0.0516	5	0.0098	1	0.208862	0.157814	1.87166	Zc3h4	-0.00343908	0.001
20330802	serotransferrin precursor [Mus musculus]	0.1535	9	0.297	20	0.209063	0.420304	0.703443	Tf	NA	NA
16716569	protease, serine, 1 precursor [Mus musculus]	0.0813	1	0.0813	1	0.211822	0.275043	1.08914	NA	NA	NA
113205059	nuclease-sensitive element-binding protein 1 [Mus musculus]	0.4658	11	0.4224	6	0.213765	0.0319872	9.45096	Ybx1	0.00617807	0
6755202	proteasome subunit beta type-3 [Mus musculus]	0.2683	4	0.1463	3	0.21413	0.168829	1.79368	Psmb3	-0.00823316	0
9256519	60S acidic ribosomal protein P1 [Mus musculus]	0.6667	3	0.6667	3	0.214625	0.275595	1.10135	Rplp1	0.135513	0.001
240120123	homogentisate 1,2-dioxygenase [Mus musculus]	0.2831	8	0.1371	5	0.218253	0.195322	1.58025	Hgd	-0.114745	0
21426893	histone H1.5 [Mus musculus]	0.3363	8	0.1839	2	0.218665	0.128239	2.41144	Hist1h1b	0.361944	0.004
31560697	histone H1.0 [Mus musculus]	0.3144	7	0.2474	6	0.219848	0.167884	1.85195	H1f0	-0.0867229	0
569006203	PREDICTED: Golgi-specific brefeldin A-resistance guanine nucleotide exchange factor 1 isoform X3 [Mus musculus]	0.0188	2	0.0339	4	0.221387	0.00898968	34.8275	NA	NA	NA
6671565	AP-3 complex subunit delta-1 [Mus musculus]	0.0158	1	0.0375	3	0.222875	0.162236	1.9428	Ap3d1	0.00866811	0
568948478	PREDICTED: aldehyde dehydrogenase family 16 member A1 isoform X1 [Mus musculus]	0.2308	12	0.1363	8	0.223148	0.0320296	9.85275	NA	NA	NA
13385134	signal peptidase complex subunit 2 [Mus musculus]	0.0973	1	0.1327	2	0.224605	0.481933	0.659094	Spcs2	-0.369348	0.36
13385552	60S ribosomal protein L39 [Mus musculus]	0.1961	1	0.1961	1	0.2261	0.0121999	26.2094	Rpl39	-0.0225241	0
568991661	PREDICTED: poly(rC)-binding protein 2 isoform X5 [Mus musculus]	0.2327	2	0.2579	3	0.226695	0.261439	1.22627	NA	NA	NA
190684673	protein 4.1 isoform 3 [Mus musculus]	0.0471	2	0.0488	2	0.228007	0.147479	2.18642	Epb41	NA	NA
227116345	proteasome subunit beta type-2 [Mus musculus]	0.3682	2	0.2388	3	0.228265	0.104994	3.07462	Psmb2	-0.105199	0.001
7106389	proteasome subunit alpha type-7 isoform 1 [Mus musculus]	0.4395	10	0.2702	7	0.229568	0.0543034	5.9786	Psma7	-0.109071	0.001
6754994	poly(rC)-binding protein 1 [Mus musculus]	0.3652	6	0.2725	4	0.230157	0.253691	1.28302	Pcbp1	-0.116776	0.001
10946854	ribose-phosphate pyrophosphokinase 1 [Mus musculus]	0.0692	2	0.1667	5	0.230803	0.155384	2.10063	Prps1	0.00974798	0.001
238231384	proteasome subunit beta type-6 precursor [Mus musculus]	0.3697	6	0.1261	3	0.231223	0.0626402	5.22027	Psmb6	-0.0447425	0
568935919	PREDICTED: heterogeneous nuclear ribonucleoprotein D-like isoform X4 [Mus musculus]	0.0689	1	0.0716	1	0.242848	0.174568	1.96737	NA	NA	NA
569020416	PREDICTED: protein PRRC2A isoform X2 [Mus musculus]	0.0563	7	0.0042	1	0.244012	0.0844686	4.08536	NA	NA	NA
219842353	protein argonaute-2 [Mus musculus]	0.0488	2	0.0105	1	0.24635	0.110615	3.14958	Ago2	-0.0889736	0.001
568968448	PREDICTED: DAZ-associated protein 1 isoform X3 [Mus musculus]	0.1633	5	0.0779	2	0.249257	0.0192804	18.2829	NA	NA	NA
7106387	proteasome subunit alpha type-5 [Mus musculus]	0.4855	10	0.3071	5	0.256675	0.0920347	3.94409	Psma5	-0.0243907	0
568917955	PREDICTED: sulfide:quinone oxidoreductase, mitochondrial isoform X1 [Mus musculus]	0.1667	5	0.0578	2	0.262423	0.257415	1.44173	Sqor	NA	NA
13430890	histone H1.4 [Mus musculus]	0.5205	7	0.3699	2	0.262812	0.172173	2.15871	Hist1h1e	0.00934482	0
6755204	proteasome subunit beta type-5 [Mus musculus]	0.3371	10	0.1553	4	0.263595	0.203347	1.83322	Psmb5	-0.0528439	0
254588110	histone H1.3 [Mus musculus]	0.5158	3	0.4118	1	0.266712	0.190832	1.97654	Hist1h1d	-0.0598139	0.001
261824000	proteasome subunit alpha type-3 [Mus musculus]	0.3922	10	0.1922	5	0.267785	0.0508245	7.45124	Psma3	-0.134631	0.001
33563282	proteasome subunit alpha type-1 [Mus musculus]	0.5399	14	0.3802	12	0.271225	0.0709676	5.40486	Psma1	-0.135837	0.001
134031994	proteasome subunit alpha type-2 [Mus musculus]	0.4402	10	0.047	1	0.276222	0.0727778	5.36752	Psma2	-0.183706	0.002
657940856	chromatin target of PRMT1 protein isoform 7 [Mus musculus]	0.1469	2	0.0734	1	0.281135	0.018571	21.4089	Chtop	-0.0361823	0
6753738	eukaryotic translation initiation factor 2 subunit 3, X-linked [Mus musculus]	0.3559	3	0.1419	1	0.281885	0.0417264	9.5538	Eif2s3x	-0.0677501	0
6754222	heterogeneous nuclear ribonucleoprotein A/B isoform 2 [Mus musculus]	0.4281	12	0.2737	7	0.285893	0.0357655	11.3046	Hnrnpab	-0.0884752	0
6755198	proteasome subunit alpha type-6 [Mus musculus]	0.5732	13	0.2317	5	0.287435	0.209782	1.9377	Psma6	-0.14678	0.001
13385472	60S ribosomal protein L14 [Mus musculus]	0.3318	7	0.2028	4	0.291957	0.251702	1.64039	Rpl14	0.000108282	0
254540082	proteasome subunit beta type-4 precursor [Mus musculus]	0.5038	9	0.1591	4	0.294702	0.117764	3.53904	Psmb4	-0.0477389	0
84875528	39S ribosomal protein L1, mitochondrial isoform 1 [Mus musculus]	0.0774	2	0.1161	2	0.302402	0.463756	0.922167	Mrpl1	-0.0746069	0.001
13385958	40S ribosomal protein S27-like [Mus musculus]	0.381	3	0.25	2	0.3032	0.242528	1.768	Rps27l	-0.0812375	0
31982186	malate dehydrogenase, mitochondrial precursor [Mus musculus]	0.0355	1	0.2899	9	0.30743	0.656728	0.662027	Mdh2	-0.0113081	0
160358829	hemopexin precursor [Mus musculus]	0.0978	3	0.0348	2	0.312728	0.241899	1.8283	Hpx	0.242072	0.002
225543319	transitional endoplasmic reticulum ATPase [Mus musculus]	0.66	45	0.5186	29	0.329932	0.237072	1.96816	Vcp	-0.150516	0
6755196	proteasome subunit alpha type-4 [Mus musculus]	0.2644	7	0.249	5	0.331977	0.180831	2.59627	Psma4	-0.151482	0.001
45433590	ADP-ribosylation factor-like protein 6-interacting protein 1 [Mus musculus]	0.0493	1	0.1773	2	0.346923	0.386622	1.269	Arl6ip1	-0.0587405	0
21539599	cytochrome b-c1 complex subunit 6, mitochondrial [Mus musculus]	0.5618	5	0.6629	5	0.370723	0.726515	0.72164	Uqcrh	-0.0148373	0
31542143	transforming protein RhoA precursor [Mus musculus]	0.0777	1	0.2591	4	0.37591	0.686261	0.774657	Rhoa	-0.126051	0
226342960	very-long-chain enoyl-CoA reductase isoform 2 [Mus musculus]	0.0853	2	0.1297	4	0.384305	0.723142	0.751567	Tecr	-0.0330612	0
157909784	cellular nucleic acid-binding protein isoform 3 [Mus musculus]	0.4	6	0.1	2	0.38777	0.361817	1.51565	NA	NA	NA
30061327	histone H2A type 1-H [Mus musculus]	0.5547	1	0.5547	1	0.393502	0.136606	4.07373	Hist1h2ah	-0.459432	0.003
7949037	delta(3,5)-Delta(2,4)-dienoyl-CoA isomerase, mitochondrial precursor [Mus musculus]	0.0275	1	0.0979	3	0.418888	0.64033	0.925144	Ech1	0.183053	0.002
31982332	glutamine synthetase [Mus musculus]	0.4129	15	0.3941	14	0.467113	0.235759	2.80201	Glul	0.158523	0
451172117	delta-aminolevulinic acid dehydratase [Mus musculus]	0.1545	4	0.1273	3	0.476	0.482035	1.39651	Alad	0.0599603	0
110347489	A-kinase anchor protein 1, mitochondrial [Mus musculus]	0.0303	1	0.0117	1	0.492365	0.614794	1.13259	Akap1	0.128178	0.001
124487169	agmatinase, mitochondrial precursor [Mus musculus]	0.1816	4	0.1788	3	0.527725	0.677439	1.10167	Agmat	0.1489	0.002
7709990	betaine--homocysteine S-methyltransferase 1 [Mus musculus]	0.7961	27	0.5405	16	0.630668	0.595358	1.49809	Bhmt	0.0993024	0
21311901	dimethylglycine dehydrogenase, mitochondrial precursor [Mus musculus]	0.0207	1	0.0575	4	0.6313	1.05414	0.846943	Dmgdh	0.04298	0
281182477	dynein light chain 2, cytoplasmic [Mus musculus]	0.4494	2	0.2472	1	0.679652	0.864997	1.11119	Dynll2	-0.180183	0.002
213688406	dynein light chain 1, cytoplasmic [Mus musculus]	0.3708	1	0.2472	1	0.69333	0.54649	1.79421	Dynll1	0.185347	0.003
83921589	fragile X mental retardation syndrome-related protein 2 [Mus musculus]	0.0846	1	0.0519	1	0.847025	1.14198	1.04895	NA	NA	NA

## Sheet: 3.2 DOWN proteins
Supplementary Table 3.2: Proteins less abundant in KO from proteomics data from Pgrmc1 KO liver membrane fractions compared to WT. Proteins less abundant in KO than WT are proteins with at least 20% less expression in Pgrmc1 KO livers (log2FC≤-0.322) and abs(signal to noise ratio) of at least 2 (i.e. t.value≤-2 or t.value≥2). RNA-seq information is appended as in Supplementary Table 3.1 for conve…
Protein									RNA
GI Number	Description	TMT1		TMT2		log2FC	sd	t.value	Primary Uniprot Gene	log2FC	PDE
		Coverage	No. Unique Peptides	Coverage	No. Unique Peptides
31980806	membrane-associated progesterone receptor component 1 [Mus musculus]	0.4103	8	0.5436	8	-1.73188	0.0337172	-72.6407	Pgrmc1	-9.14407	1
124001560	cytochrome P450 2F2 precursor [Mus musculus]	0.3503	13	0.4012	18	-0.696267	0.288335	-3.41502	Cyp2f2	-0.134631	0
160707927	25-hydroxycholesterol 7-alpha-hydroxylase [Mus musculus]	0.0888	3	0.1972	8	-0.401853	0.0644269	-8.82096	Cyp7b1	-0.00286949	0
14547899	solute carrier organic anion transporter family member 1B2 isoform 1 [Mus musculus]	0.0232	1	0.0232	1	-0.366323	0.160301	-3.23179	Slco1b2	-0.0325246	0
6681115	cytochrome P450 3A13 [Mus musculus]	0.0477	2	0.2306	8	-0.334973	0.116409	-4.06949	Cyp3a13	0.0732361	0

## Sheet: 3.3 UP proteins
Supplementary Table 3.3: Proteins more abundant in KO from proteomics data from Pgrmc1 KO liver membrane fractions compared to WT. Proteins more abundant in KO than WT are proteins with at least 20% more expression in Pgrmc1 KO livers (log2FC≥0.263) and abs(signal to noise ratio) of at least 2 (i.e. t.value≤-2 or t.value≥2). RNA-seq information is appended as in Supplementary Table 3.1 for conven…
Protein									RNA
GI Number	Description	TMT1		TMT2		log2FC	sd	t.value	Primary Uniprot Gene	log2FC	PDE
		Coverage	No. Unique Peptides	Coverage	No. Unique Peptides
31982332	glutamine synthetase [Mus musculus]	0.4129	15	0.3941	14	0.467113	0.235759	2.80201	Glul	0.158523	0
30061327	histone H2A type 1-H [Mus musculus]	0.5547	1	0.5547	1	0.393502	0.136606	4.07373	Hist1h2ah	-0.459432	0.003
6755196	proteasome subunit alpha type-4 [Mus musculus]	0.2644	7	0.249	5	0.331977	0.180831	2.59627	Psma4	-0.151482	0.001
254540082	proteasome subunit beta type-4 precursor [Mus musculus]	0.5038	9	0.1591	4	0.294702	0.117764	3.53904	Psmb4	-0.0477389	0
6754222	heterogeneous nuclear ribonucleoprotein A/B isoform 2 [Mus musculus]	0.4281	12	0.2737	7	0.285893	0.0357655	11.3046	Hnrnpab	-0.0884752	0
6753738	eukaryotic translation initiation factor 2 subunit 3, X-linked [Mus musculus]	0.3559	3	0.1419	1	0.281885	0.0417264	9.5538	Eif2s3x	-0.0677501	0
657940856	chromatin target of PRMT1 protein isoform 7 [Mus musculus]	0.1469	2	0.0734	1	0.281135	0.018571	21.4089	Chtop	-0.0361823	0
134031994	proteasome subunit alpha type-2 [Mus musculus]	0.4402	10	0.047	1	0.276222	0.0727778	5.36752	Psma2	-0.183706	0.002
33563282	proteasome subunit alpha type-1 [Mus musculus]	0.5399	14	0.3802	12	0.271225	0.0709676	5.40486	Psma1	-0.135837	0.001
261824000	proteasome subunit alpha type-3 [Mus musculus]	0.3922	10	0.1922	5	0.267785	0.0508245	7.45124	Psma3	-0.134631	0.001

## Sheet: 3.4 TMTBioRep1_Unique
Supplementary Table 3.4: Proteomics data from Pgrmc1 KO liver membrane fractions. These proteins were detected in only one replicate of the two biological replicates measuring the Pgrmc1 KO liver membrane proteome using isobaric tagging and were detected in the same biological replicate. Each biological replicate consisted of a pooled sample from 4-5 mice of each genotype. The Coverage and No. Un…
GI Number	Description	Coverage	No. Unique Peptides	mean.WT	mean.KO	log2(KO/WT)	sd.WT	sd.KO	sd.pooled
100816903	calmin isoform b [Mus musculus]	0.0167	2	-0.0775067	-0.0768167	0.00069	0.213465	0.152818	0.185635
10181116	28S ribosomal protein S31, mitochondrial precursor [Mus musculus]	0.2109	6	0.02951	-0.06738	-0.09689	0.153583	0.13481	0.144502
110347529	transcriptional repressor NF-X1 isoform 1 [Mus musculus]	0.0099	1	0.0450733	-0.0560633	-0.101137	0.146406	0.312591	0.244078
110350660	DDRGK domain-containing protein 1 precursor [Mus musculus]	0.0857	3	0.0442833	-0.0188267	-0.06311	0.0552291	0.032933	0.0454689
110626031	KH domain-containing, RNA-binding, signal transduction-associated protein 1 [Mus musculus]	0.1309	3	0.0405767	-0.0493233	-0.0899	0.061852	0.0689527	0.0654987
112734855	DNA topoisomerase 1 [Mus musculus]	0.0117	1	0.0272533	0.04533	0.0180767	0.0614801	0.48583	0.346274
113461980	39S ribosomal protein L41, mitochondrial precursor [Mus musculus]	0.2593	3	-0.263237	0.235117	0.498353	0.342358	0.194179	0.278312
113930712	major urinary protein 2 isoform 1 precursor [Mus musculus]	0.4111	1	0.00650333	-0.0600433	-0.0665467	0.0460276	0.217594	0.157267
115270960	BAG family molecular chaperone regulator 3 [Mus musculus]	0.1023	4	-0.0684767	0.00563	0.0741067	0.261877	0.56714	0.441717
116089351	abl interactor 1 isoform 5 [Mus musculus]	0.0284	1	0.0133733	-0.00343333	-0.0168067	0.176033	0.174293	0.175166
116256514	heterogeneous nuclear ribonucleoprotein D0 isoform c [Mus musculus]	0.415	1	-0.129693	0.2358	0.365493	0.237815	0.51112	0.398622
117606339	G-protein coupled receptor 182 [Mus musculus]	0.0402	1	0.140677	-0.0943933	-0.23507	0.230052	0.12589	0.185435
117647238	zinc finger and BTB domain-containing protein 7A [Mus musculus]	0.0404	1	-0.09838	0.0634067	0.161787	0.497108	0.166903	0.370792
123701966	BTB/POZ domain-containing protein KCTD12 [Mus musculus]	0.0367	1	0.0622433	-0.20639	-0.268633	0.107819	0.397485	0.291221
124430514	probable ATP-dependent RNA helicase DDX23 [Mus musculus]	0.0147	1	-0.0799	0.0799833	0.159883	0.169124	0.169685	0.169405
125347767	helicase with zinc finger domain 2 [Mus musculus]	0.0299	6	-0.0107733	0.0677033	0.0784767	0.0187544	0.104294	0.0749296
126517505	E3 ubiquitin-protein ligase KCMF1 [Mus musculus]	0.0236	1	0.00146333	0.0370833	0.03562	0.154745	0.487493	0.36166
12963603	NADH dehydrogenase [ubiquinone] 1 alpha subcomplex assembly factor 3 [Mus musculus]	0.0595	1	0.0544667	-0.0289733	-0.08344	0.146938	0.182756	0.165817
12963631	protein YIPF5 [Mus musculus]	0.035	1	-0.0262133	0.08952	0.115733	0.0802407	0.205101	0.155732
13195648	reticulon-4 isoform C [Mus musculus]	0.0804	1	-0.180973	0.158297	0.33927	0.534483	0.310903	0.437226
13259376	multiple myeloma tumor-associated protein 2 homolog [Mus musculus]	0.0538	1	-0.0584033	0.0998633	0.158267	0.178217	0.615396	0.453031
13384658	39S ribosomal protein L17, mitochondrial precursor [Mus musculus]	0.0568	1	-0.0201167	0.0445433	0.06466	0.189868	0.372096	0.295386
13384682	39S ribosomal protein L54, mitochondrial precursor [Mus musculus]	0.1333	2	-0.207737	-0.141927	0.06581	0.37809	0.70314	0.564516
13384692	splicing factor 3B subunit 6 [Mus musculus]	0.072	1	-0.01976	0.0226633	0.0424233	0.141239	0.185705	0.164977
13384714	U6 snRNA-associated Sm-like protein LSm7 [Mus musculus]	0.0777	1	-0.07872	0.176397	0.255117	0.143837	0.389018	0.293278
13384830	39S ribosomal protein L35, mitochondrial [Mus musculus]	0.0426	1	-0.190633	0.0658867	0.25652	0.299851	0.121895	0.228877
13385558	NADH dehydrogenase [ubiquinone] 1 beta subcomplex subunit 8, mitochondrial precursor [Mus musculus]	0.2688	3	0.06485	0.11018	0.04533	0.18353	0.222059	0.203707
13385598	small nuclear ribonucleoprotein Sm D3 [Mus musculus]	0.0714	1	0.0555033	0.310203	0.2547	0.171602	0.53744	0.398929
13385752	39S ribosomal protein L49, mitochondrial [Mus musculus]	0.0723	1	-0.125167	-0.195927	-0.07076	0.361521	0.54883	0.46471
13385932	ubiquitin-fold modifier 1 precursor [Mus musculus]	0.1765	1	-0.14923	0.0827633	0.231993	0.110877	0.0611809	0.0895456
13386106	cleavage and polyadenylation specificity factor subunit 5 [Mus musculus]	0.0661	1	0.0338833	0.205907	0.172023	0.0609441	0.61936	0.440069
13386120	H/ACA ribonucleoprotein complex subunit 2 [Mus musculus]	0.2549	3	-0.14358	0.40879	0.55237	0.297719	0.681389	0.525798
134053913	26S proteasome non-ATPase regulatory subunit 5 [Mus musculus]	0.0556	2	-0.0490733	0.01621	0.0652833	0.126301	0.393831	0.29245
147898671	splicing factor, arginine/serine-rich 11 isoform 1 [Mus musculus]	0.0168	1	-0.140757	0.117323	0.25808	0.200815	0.176057	0.188842
148596982	G-rich sequence factor 1 isoform 2 [Mus musculus]	0.174	4	0.0490167	-0.00417667	-0.0531933	0.0866741	0.151917	0.123675
148747189	microtubule-associated protein 4 isoform 2 [Mus musculus]	0.1733	15	-0.105777	-0.1311	-0.0253233	0.273988	0.548817	0.433745
148747370	nuclear factor 1 B-type isoform 3 [Mus musculus]	0.0952	2	0.0101933	-0.08699	-0.0971833	0.0172268	0.0929022	0.0668116
149234246	PREDICTED: zinc finger protein 706-like [Mus musculus]	0.1579	1	-0.0976033	-0.05597	0.0416333	0.169066	0.424909	0.323366
149250091	PREDICTED: 40S ribosomal protein S12-like [Mus musculus]	0.4091	6	-0.13509	-0.0276967	0.107393	0.238237	0.410499	0.335609
149251177	PREDICTED: 60S ribosomal protein L13-like [Mus musculus]	0.5829	19	0.05808	-0.0790067	-0.137087	0.103147	0.257995	0.196469
149263574	PREDICTED: non-histone chromosomal protein HMG-17-like [Mus musculus]	0.1889	1	-0.109147	0.10117	0.210317	0.232785	0.811126	0.596705
149263967	PREDICTED: transmembrane emp24 domain-containing protein 10-like [Mus musculus]	0.1096	2	-0.0444833	0.0972467	0.14173	0.0832029	0.163635	0.129806
149363634	peptidyl-tRNA hydrolase 2, mitochondrial isoform b [Mus musculus]	0.0829	1	0.0720267	-0.0299333	-0.10196	0.128672	0.353077	0.265725
154759288	zinc finger protein 593 [Mus musculus]	0.0896	1	-0.0708467	0.0521133	0.12296	0.18968	1.02458	0.736795
15617197	V-type proton ATPase subunit G 1 [Mus musculus]	0.0932	1	-0.1732	-0.1313	0.0419	0.444991	0.710654	0.592894
157823889	actin, gamma-enteric smooth muscle [Mus musculus]	0.367	2	0.0590633	-0.108483	-0.167547	0.116712	0.478055	0.347964
15808988	eukaryotic translation initiation factor 4H [Mus musculus]	0.0726	2	-0.144983	-0.134893	0.01009	0.348973	0.671934	0.535387
158303322	proteasome subunit beta type-8 precursor [Mus musculus]	0.1341	3	-0.0359233	0.249777	0.2857	0.0630211	0.385217	0.27601
158533995	U6 snRNA-associated Sm-like protein LSm2 isoform 2 [Mus musculus]	0.2	1	-0.38274	0.41282	0.79556	0.39693	0.540991	0.47446
159110787	ensconsin isoform 1 [Mus musculus]	0.0658	4	-0.202417	0.0916333	0.29405	0.351371	0.825203	0.634201
160333218	bestrophin-1 [Mus musculus]	NA	NA	0.000926667	-0.0938667	-0.0947933	0.0861643	0.465888	0.335019
160333568	protein CASC3 [Mus musculus]	0.053	2	-0.200263	0.0860067	0.28627	0.347883	0.571066	0.472831
160707896	serine-threonine kinase receptor-associated protein [Mus musculus]	0.3943	11	0.02626	-0.00728667	-0.0335467	0.0312896	0.0127309	0.0238863
162138890	cell death activator CIDE-B [Mus musculus]	0.0502	1	-0.0295567	0.0549633	0.08452	0.0960842	0.154202	0.128472
162139827	NADP-dependent malic enzyme isoform 1 [Mus musculus]	0.0629	3	0.0513633	-0.0485967	-0.09996	0.0905493	0.111467	0.101548
162287296	RNA-binding protein 8A isoform a [Mus musculus]	0.1609	2	-0.15032	0.0895333	0.239853	0.286243	0.495007	0.404331
162329566	caprin-1 isoform b [Mus musculus]	0.2249	15	-0.194673	-0.0336567	0.161017	0.345595	0.614363	0.498437
162461559	3 beta-hydroxysteroid dehydrogenase/Delta 5--_4-isomerase type 2 [Mus musculus]	0.1501	3	0.0237233	-0.12271	-0.146433	0.0437218	0.282852	0.202382
164519050	neutrophilic granule protein precursor [Mus musculus]	0.1198	2	-0.232853	0.647097	0.87995	0.403473	0.704787	0.574245
164663872	band 4.1-like protein 5 isoform 2 [Mus musculus]	0.0496	2	-0.0636033	0.0808767	0.14448	0.0435835	0.0619352	0.0535513
165905585	LIM domain and actin-binding protein 1 isoform a [Mus musculus]	0.1222	8	0.0640533	-0.06195	-0.126003	0.12187	0.110409	0.116281
165932381	plasminogen activator inhibitor 1 RNA-binding protein isoform 4 [Mus musculus]	0.5389	1	-0.367103	-0.13088	0.236223	0.676318	1.81837	1.37183
168229148	CDGSH iron-sulfur domain-containing protein 3, mitochondrial precursor [Mus musculus]	0.1022	1	0.0234733	-0.07621	-0.0996833	0.0603059	0.149015	0.113671
170172530	immunoglobulin J chain precursor [Mus musculus]	0.0943	1	-0.191307	0.108823	0.30013	0.379719	0.269353	0.329194
171543897	poly [ADP-ribose] polymerase 12 [Mus musculus]	0.0197	1	-0.0157633	-0.2174	-0.201637	0.158778	0.388286	0.296628
183980004	heterogeneous nuclear ribonucleoprotein L [Mus musculus]	0.1894	8	0.00361667	-0.00818333	-0.0118	0.096062	0.0152921	0.0687814
188219567	cell growth-regulating nucleolar protein [Mus musculus]	0.134	3	0.0902233	-0.18343	-0.273653	0.249294	0.318342	0.28591
188497701	RNA-binding protein 47 isoform a [Mus musculus]	0.2661	7	-0.0233367	-0.00384667	0.01949	0.112334	0.0755879	0.0957402
190194391	DnaJ (Hsp40) homolog, subfamily C, member 21 [Mus musculus]	0.0358	1	0.00913333	-0.0311967	-0.04033	0.106274	0.239507	0.18528
194018533	eukaryotic peptide chain release factor GTP-binding subunit ERF3A isoform 2 [Mus musculus]	0.0157	1	0.0184033	-0.18051	-0.198913	0.0438481	0.414225	0.294538
19424352	39S ribosomal protein L16, mitochondrial precursor [Mus musculus]	0.0438	1	0.0630567	-0.0197733	-0.08283	0.119087	0.274157	0.211357
19526794	CD81 antigen [Mus musculus]	0.0847	1	-0.0977633	0.0885267	0.18629	0.216379	0.251464	0.234578
19527102	syntaxin-12 [Mus musculus]	0.1387	3	-0.00935667	0.0172567	0.0266133	0.0559274	0.0941956	0.0774619
19527242	tubulin gamma-1 chain [Mus musculus]	0.02	1	0.0730933	-0.02336	-0.0964533	0.162884	0.042001	0.118944
197927090	probable peptide chain release factor C12orf65 homolog, mitochondrial isoform a [Mus musculus]	0.0489	1	-0.17363	-0.1402	0.03343	0.314504	0.66209	0.518303
2.01607e+07	18B7-L jean thesis-AA [Fusion]	0.1005	2	-0.02152	-0.0928433	-0.0713233	0.181971	0.334799	0.269447
20806109	poly [ADP-ribose] polymerase 1 [Mus musculus]	0.0385	3	-0.145723	0.270117	0.41584	0.100084	0.239327	0.183432
21312028	39S ribosomal protein L14, mitochondrial precursor [Mus musculus]	0.0621	1	-0.0641933	0.113503	0.177697	0.13043	0.196596	0.166826
21312153	glutaredoxin-related protein 5, mitochondrial [Mus musculus]	0.0921	1	-0.0719133	-0.0535167	0.0183967	0.452839	0.650052	0.560192
21312159	eukaryotic translation initiation factor 1b [Mus musculus]	0.1327	1	-0.0415133	-0.169527	-0.128013	0.263843	0.388162	0.331875
21312352	superkiller viralicidic activity 2-like 2 [Mus musculus]	0.0135	1	0.0437933	0.00653333	-0.03726	0.0774198	0.157558	0.124134
21312546	protein FAM162A [Mus musculus]	0.0839	1	-0.00868333	-0.04555	-0.0368667	0.0169561	0.118974	0.0849776
21312948	39S ribosomal protein L32, mitochondrial [Mus musculus]	0.0642	1	-0.115607	-0.04087	0.0747367	0.292626	0.522306	0.42334
21313040	39S ribosomal protein L53, mitochondrial [Mus musculus]	0.2542	3	-0.136943	-0.104173	0.03277	0.329349	0.400329	0.366561
21313144	obg-like ATPase 1 isoform a [Mus musculus]	0.0227	1	0.115443	-0.189973	-0.305417	0.0889673	0.205063	0.15806
21313536	dihydrolipoyllysine-residue succinyltransferase component of 2-oxoglutarate dehydrogenase complex, mitochondrial [Mus musculus]	0.533	18	-0.0931833	-0.27023	-0.177047	0.340024	0.658026	0.523744
21314830	receptor expression-enhancing protein 6 isoform 1 [Mus musculus]	0.2537	4	0.00701333	0.0824633	0.07545	0.0872194	0.20111	0.155004
21362283	ADP-ribosylation factor-like protein 6-interacting protein 4 [Mus musculus]	0.0524	1	-0.00234667	0.278013	0.28036	0.230021	0.854134	0.625482
213972603	transmembrane protein 230 [Mus musculus]	0.0917	1	0.0385233	-0.106063	-0.144587	0.0771101	0.21758	0.163228
21426823	histone H1.1 [Mus musculus]	0.3052	4	-0.135533	0.103447	0.23898	0.242064	0.395693	0.328
21539593	interferon-induced transmembrane protein 3 [Mus musculus]	0.0584	1	-0.16417	0.02488	0.18905	0.170837	0.0360565	0.123461
21539655	pre-mRNA-processing factor 6 [Mus musculus]	0.0096	1	-0.07442	0.0248467	0.0992667	0.137842	0.511214	0.374393
21630289	2'-5'-oligoadenylate synthase-like protein 1 [Mus musculus]	0.0626	2	-0.12647	0.13685	0.26332	0.123595	0.15777	0.141717
21704008	vesicle transport protein SFT2B [Mus musculus]	0.0629	1	-0.0694233	0.135643	0.205067	0.178712	0.390391	0.303598
21704096	TAR DNA-binding protein 43 isoform 1 [Mus musculus]	0.1522	5	0.00414	0.0236633	0.0195233	0.0165333	0.214046	0.151804
218931229	methyl-CpG-binding domain protein 2 [Mus musculus]	0.0242	1	-0.103003	0.06352	0.166523	0.17848	0.352375	0.279306
22122615	beta-centractin [Mus musculus]	0.0904	1	-0.0197633	0.171747	0.19151	0.0687587	0.318672	0.230521
22122795	cytoplasmic dynein 1 light intermediate chain 1 [Mus musculus]	0.0363	1	0.0326967	0.0306333	-0.00206333	0.170277	0.182116	0.176296
22128625	39S ribosomal protein L37, mitochondrial precursor [Mus musculus]	0.0591	2	-0.156017	0.0872833	0.2433	0.166547	0.106515	0.139792
22164776	keratin, type II cytoskeletal 79 [Mus musculus]	0.0395	1	0.379357	-0.211417	-0.590773	0.750218	0.526922	0.648257
22165382	casein kinase I isoform alpha [Mus musculus]	0.0369	1	-0.05404	-0.04794	0.0061	0.280622	0.168494	0.231451
224809563	nuclear ubiquitous casein and cyclin-dependent kinase substrate 1 isoform 2 [Mus musculus]	0.0386	1	-0.116663	-0.00621	0.110453	0.374374	0.445518	0.411487
224967126	granulins precursor [Mus musculus]	0.0266	1	-0.787553	1.27807	2.06562	0.247724	0.740421	0.552082
225543276	MAP7 domain-containing protein 1 isoform 2 [Mus musculus]	0.0258	2	-0.0567133	-0.08996	-0.0332467	0.256683	0.355568	0.310092
225543495	YTH domain-containing family protein 3 isoform 1 [Mus musculus]	0.0738	3	-0.0249133	0.0632433	0.0881567	0.0487997	0.416255	0.296352
226874916	carboxylesterase 3B isoform 2 precursor [Mus musculus]	0.1708	4	0.09909	-0.0259833	-0.125073	0.205607	0.118202	0.167699
227430367	WD40 repeat-containing protein SMU1 [Mus musculus]	0.0175	1	-0.0859367	0.11939	0.205327	0.150024	0.240124	0.200208
22779899	cell division cycle 5-like protein [Mus musculus]	0.0262	2	0.13961	0.15934	0.01973	0.265417	0.591669	0.45854
22779924	splicing factor 45 [Mus musculus]	0.0198	1	-0.20587	-0.0625567	0.143313	0.358744	0.356259	0.357504
227908819	probable threonine--tRNA ligase 2, cytoplasmic [Mus musculus]	0.0228	2	0.0888467	0.02832	-0.0605267	0.198431	0.0882476	0.153562
228480232	U2 small nuclear ribonucleoprotein A' [Mus musculus]	0.051	1	0.15591	-0.219663	-0.375573	0.0412369	0.078638	0.062787
228480253	septin-2 isoform b [Mus musculus]	0.0343	1	0.0244	0.0251767	0.000776667	0.080674	0.124685	0.105011
229577360	OCIA domain-containing protein 1 isoform 3 [Mus musculus]	0.1164	1	0.110297	-0.122517	-0.232813	0.113498	0.144785	0.130086
23346437	splicing factor 3B subunit 4 [Mus musculus]	0.033	1	-0.17385	0.131747	0.305597	0.302242	0.574907	0.459275
23346557	5-oxoprolinase [Mus musculus]	0.0078	1	-0.0132033	0.0766933	0.0898967	0.154741	0.170494	0.162808
23510313	wiskott-Aldrich syndrome protein family member 2 [Mus musculus]	0.0161	1	-0.24109	-0.0426133	0.198477	0.428239	0.787573	0.633901
23680945	retinol dehydrogenase 9 precursor [Mus musculus]	0.2776	2	-0.06374	0.217733	0.281473	0.0795808	0.229269	0.171606
237820699	adenylyltransferase and sulfurtransferase MOCS3 [Mus musculus]	0.0196	1	0.00749	-0.0615767	-0.0690667	0.022924	0.140266	0.100499
23956152	28S ribosomal protein S18b, mitochondrial [Mus musculus]	0.126	2	-0.0803267	-0.169673	-0.0893467	0.246261	0.541336	0.420529
23956244	28S ribosomal protein S6, mitochondrial [Mus musculus]	0.104	1	-0.357187	0.567357	0.924543	0.274867	0.453385	0.374906
242253868	trypsinogen precursor [Sus scrofa]	0.2927	7	-0.178647	-0.105253	0.0733933	0.313134	0.651989	0.51144
242332572	ras GTPase-activating-like protein IQGAP1 [Mus musculus]	0.0097	1	0.14848	-0.222083	-0.370563	0.0368341	0.126836	0.0933923
242332593	ragulator complex protein LAMTOR1 [Mus musculus]	0.0745	1	0.02555	-0.206697	-0.232247	0.0497226	0.23281	0.168334
247300747	UPF0688 protein C1orf174 homolog isoform 1 [Mus musculus]	0.287	4	-0.184547	0.130593	0.31514	0.320392	0.651555	0.513408
251823852	protein argonaute-1 [Mus musculus]	0.0303	1	-0.142983	-0.0159067	0.127077	0.248061	0.430037	0.351046
253795498	protein DEK [Mus musculus]	0.0974	4	0.150707	-0.0256333	-0.17634	0.222677	0.0445675	0.160579
254028217	chaperone activity of bc1 complex-like, mitochondrial [Mus musculus]	0.0465	2	-0.147967	0.0494933	0.19746	0.273036	0.474773	0.387271
254587936	28S ribosomal protein S28, mitochondrial [Mus musculus]	0.1828	2	-0.122393	0.09423	0.216623	0.157995	0.103847	0.133691
254826802	armadillo repeat-containing protein 12 [Mus musculus]	0.0235	1	-0.11325	-0.243533	-0.130283	0.350559	0.584433	0.481899
254911131	elongation factor Tu, mitochondrial isoform 2 [Mus musculus]	0.0943	3	-0.0256933	0.0731	0.0987933	0.0447113	0.119231	0.0900422
255003740	uncharacterized protein C17orf85 homolog [Mus musculus]	0.0211	1	-0.07746	0.179387	0.256847	0.166814	0.743417	0.538746
255003746	39S ribosomal protein L40, mitochondrial precursor [Mus musculus]	0.1214	2	-0.107743	0.06779	0.175533	0.193261	0.310154	0.258404
255760011	nucleolysin TIA-1 isoform 3 [Mus musculus]	0.0316	1	-0.0283	0.0121933	0.0404933	0.184158	0.427737	0.329297
256000788	tropomyosin alpha-1 chain isoform Tpm1.8cy [Mus musculus]	0.1976	3	-0.180227	-0.0532933	0.126933	0.315171	0.755881	0.57909
257467675	acyl-Coenzyme A dehydrogenase family, member 10-like [Mus musculus]	0.0973	4	-0.02471	0.0285	0.05321	0.0643592	0.0683625	0.066391
258547111	mitochondrial import receptor subunit TOM6 homolog [Mus musculus]	0.1892	1	-0.0957533	0.21846	0.314213	0.109023	0.32564	0.242824
260099688	transmembrane 4 L6 family member 4 [Mus musculus]	0.0347	1	-0.72	0.641387	1.36139	0.344441	0.247965	0.300105
262331511	high mobility group protein HMG-I/HMG-Y isoform c [Mus musculus]	0.3113	1	-0.18474	-0.14992	0.03482	0.322428	0.542311	0.446128
268370185	syntaxin-5 [Mus musculus]	0.1211	2	0.0281	0.16898	0.14088	0.059832	0.489709	0.348852
268834986	cytochrome P450, family 2, subfamily c, polypeptide 44 isoform 1 precursor [Mus musculus]	0.1275	4	-0.0477267	-0.06209	-0.0143633	0.108771	0.14995	0.130989
27228993	SPRY domain-containing protein 7 [Mus musculus]	0.102	2	-0.162253	0.117443	0.279697	0.144442	0.0957757	0.122549
27229055	huntingtin-interacting protein K [Mus musculus]	0.062	1	-0.0888133	-0.11967	-0.0308567	0.274908	0.40553	0.346431
27369676	O-phosphoseryl-tRNA(Sec) selenium transferase [Mus musculus]	0.0278	1	0.0415733	-0.29024	-0.331813	0.0721495	0.819511	0.581723
27370240	leucyl-cystinyl aminopeptidase [Mus musculus]	0.0185	1	-0.0204067	-0.171097	-0.15069	0.0466283	0.352141	0.251175
274319427	lon protease homolog 2, peroxisomal isoform 2 [Mus musculus]	0.044	1	-0.0876833	0.0206533	0.108337	0.162935	0.0380786	0.118317
27754120	RNA-binding protein 4B [Mus musculus]	0.0504	2	-0.184627	-0.160473	0.0241533	0.358487	0.598751	0.493465
28076933	cytochrome c oxidase assembly factor 7 [Mus musculus]	0.039	1	0.12512	-0.19142	-0.31654	0.237904	0.323156	0.28375
283135186	ubiquinone biosynthesis monooxygenase COQ6 precursor [Mus musculus]	0.1155	5	0.0616633	0.0492567	-0.0124067	0.121523	0.235649	0.187481
28316794	UPF0515 protein C19orf66 homolog [Mus musculus]	0.0897	3	-0.0827133	-0.0597933	0.02292	0.340988	0.505457	0.431138
288541337	aminoacyl tRNA synthase complex-interacting multifunctional protein 2 isoform 1 [Mus musculus]	0.2906	5	0.0149733	0.00892333	-0.00605	0.0502237	0.069961	0.0608973
29244556	mannose-1-phosphate guanyltransferase beta [Mus musculus]	0.0333	1	0.0796567	-0.166017	-0.245673	0.1389	0.222193	0.185288
29336026	myosin-14 isoform 3 [Mus musculus]	0.0532	3	-0.0267933	0.132237	0.15903	0.110281	0.40016	0.293504
295054166	39S ribosomal protein L15, mitochondrial isoform 1 precursor [Mus musculus]	0.1492	3	-0.0318533	0.00908667	0.04094	0.0739692	0.113828	0.09599
295148135	ADP-ribosylation factor GTPase-activating protein 1 isoform d [Mus musculus]	0.0637	2	-0.148053	0.105377	0.25343	0.261187	0.596225	0.460273
29789317	keratin, type II cytoskeletal 75 [Mus musculus]	0.0544	1	0.523527	-0.39402	-0.917547	0.624308	0.421026	0.532458
298286543	28S ribosomal protein S36, mitochondrial isoform 2 [Mus musculus]	0.13	1	0.0434133	-0.198707	-0.24212	0.137757	0.346044	0.263366
30350202	Golgi reassembly-stacking protein 1 [Mus musculus]	0.0314	1	-0.0861033	0.128287	0.21439	0.149198	0.284619	0.227231
30424683	cytochrome c oxidase assembly factor 6 homolog [Mus musculus]	0.3291	2	-0.0550967	0.274107	0.329203	0.175965	0.488032	0.366837
30424882	E3 ubiquitin-protein ligase HECTD3 [Mus musculus]	0.0488	3	0.02278	0.03415	0.01137	0.0639065	0.153593	0.117632
30519921	39S ribosomal protein L50, mitochondrial [Mus musculus]	0.1635	2	-0.08963	-0.0717067	0.0179233	0.232449	0.560834	0.429282
30519925	nucleolar protein 16 [Mus musculus]	0.3427	6	-0.190247	0.104787	0.295033	0.343233	0.740056	0.576841
30519969	polymerase delta-interacting protein 3 [Mus musculus]	0.0667	2	-0.09694	-0.0180067	0.0789333	0.223893	0.228557	0.226237
30519997	bleomycin hydrolase [Mus musculus]	0.0396	2	-0.0423633	0.02863	0.0709933	0.107156	0.34764	0.257231
30794378	exosome complex component MTR3 [Mus musculus]	0.1465	2	-0.02795	0.162013	0.189963	0.0575884	0.368504	0.263735
312922382	aldolase 1 A retrogene 1 [Mus musculus]	0.0525	1	-0.00743	0.0175333	0.0249633	0.0660349	0.0624347	0.06426
31542488	protein VAC14 homolog [Mus musculus]	0.0422	2	0.0864333	-0.0393733	-0.125807	0.116518	0.0692254	0.0958347
31543608	reticulon-4-interacting protein 1, mitochondrial precursor [Mus musculus]	0.0328	1	-0.04996	0.03409	0.08405	0.0886834	0.135258	0.114366
31560653	ATP-dependent 6-phosphofructokinase, liver type [Mus musculus]	0.0154	1	-0.00179	0.0257933	0.0275833	0.0136058	0.0636068	0.0459942
31711990	protein LSM12 homolog [Mus musculus]	0.041	1	-0.144393	-0.216387	-0.0719933	0.382815	0.564889	0.482518
31980694	RNA-binding protein with multiple splicing 2 [Mus musculus]	0.1068	1	0.0151833	0.0710067	0.0558233	0.0335049	0.294474	0.209568
31980927	polyglutamine-binding protein 1 isoform 1 [Mus musculus]	0.0684	1	-0.02443	-0.0984867	-0.0740567	0.184488	0.286531	0.240973
31981257	28S ribosomal protein S25, mitochondrial [Mus musculus]	0.0936	1	0.00469333	-0.03293	-0.0376233	0.191736	0.0824295	0.147576
31982233	protein LYRIC [Mus musculus]	0.1364	5	0.11555	-0.13662	-0.25217	0.206338	0.239827	0.22371
31982864	ATPase inhibitor, mitochondrial precursor [Mus musculus]	0.0755	1	0.0535567	-0.18447	-0.238027	0.302236	0.32492	0.313783
329755286	mitochondrial antiviral-signaling protein isoform 2 [Mus musculus]	0.045	1	0.00970333	0.0208233	0.01112	0.220658	0.357065	0.296804
33468955	protein Red [Mus musculus]	0.0144	1	0.0605933	0.04266	-0.0179333	0.163019	0.160902	0.161964
336176082	apoptotic chromatin condensation inducer in the nucleus isoform 6 [Mus musculus]	0.0217	1	0.12804	-0.00652333	-0.134563	0.129925	0.0115821	0.0922354
33859662	synaptic vesicle membrane protein VAT-1 homolog [Mus musculus]	0.0887	3	0.03713	-0.0999233	-0.137053	0.0655051	0.145419	0.112778
340007375	V-type proton ATPase 116 kDa subunit a isoform 1 isoform 2 [Mus musculus]	0.0116	1	-0.02295	0.119173	0.142123	0.054826	0.238769	0.173229
34419622	polyadenylate-binding protein 4 isoform 1 [Mus musculus]	0.3409	16	0.0253267	-0.09872	-0.124047	0.0604694	0.184657	0.137395
34538601	cytochrome c oxidase subunit II (mitochondrion) [Mus musculus]	0.1189	3	-0.0694333	-0.01021	0.0592233	0.136337	0.0612534	0.105687
34538602	ATP synthase F0 subunit 8 (mitochondrion) [Mus musculus]	0.2687	2	-0.0720067	0.127477	0.199483	0.0481354	0.0966959	0.0763777
368711299	translation initiation factor IF-3, mitochondrial [Mus musculus]	0.029	1	-0.0424833	-0.05742	-0.0149367	0.128111	0.153343	0.141291
377837185	PREDICTED: NHP2-like protein 1-like [Mus musculus]	0.0938	1	-0.0268933	0.157337	0.18423	0.185282	0.439727	0.337409
395132464	predicted gene 10395 isoform 1 [Mus musculus]	0.0894	1	-0.02599	0.0184733	0.0444633	0.0700033	0.0588236	0.0646556
39930429	translocation protein SEC62 [Mus musculus]	0.0201	1	0.08379	-0.11709	-0.20088	0.15525	0.437602	0.328328
40549395	ankyrin repeat domain-containing protein 17 isoform b [Mus musculus]	0.0055	1	0.0337133	0.00773667	-0.0259767	0.102343	0.166419	0.138147
407027854	F-actin-capping protein subunit beta isoform d [Mus musculus]	0.1269	2	0.0559167	-0.129377	-0.185293	0.103114	0.383117	0.280545
42475974	phosphatidylinositol 3-kinase catalytic subunit type 3 [Mus musculus]	0.0079	1	-0.0535833	0.31688	0.370463	0.0393738	0.383711	0.272749
45592934	ras-related C3 botulinum toxin substrate 1 precursor [Mus musculus]	0.0781	1	-0.0687067	0.05449	0.123197	0.0967997	0.0701937	0.0845498
459683864	heterogeneous nuclear ribonucleoprotein R isoform a [Mus musculus]	0.1266	2	0.0560767	0.0388567	-0.01722	0.102604	0.132317	0.118396
47059143	coiled-coil domain-containing protein 124 [Mus musculus]	0.2949	7	-0.164283	0.0351	0.199383	0.297075	0.638109	0.497713
485050325	laminin subunit beta-3 precursor [Mus musculus]	0.006	1	0.0297367	-0.07259	-0.102327	0.0467103	0.0781985	0.0644083
485050543	apolipoprotein C-II precursor [Mus musculus]	0.0928	1	-0.118513	-0.16565	-0.0471367	0.34204	0.631295	0.507703
48526512	28S ribosomal protein S15, mitochondrial precursor [Mus musculus]	0.0465	1	0.0763333	-0.191577	-0.26791	0.155831	0.319081	0.251094
54312129	microtubule-associated tumor suppressor 1 homolog isoform 1 [Mus musculus]	0.0248	3	-0.0221167	-0.0572433	-0.0351267	0.121348	0.16322	0.143816
548961241	la-related protein 4 isoform 3 [Mus musculus]	0.0515	3	-0.04998	-0.0546233	-0.00464333	0.124399	0.115698	0.120127
548962104	plexin-B2 precursor [Mus musculus]	0.0038	1	-0.0237067	-0.0094	0.0143067	0.098863	0.217241	0.168771
552953757	platelet-activating factor acetylhydrolase 2, cytoplasmic isoform c [Mus musculus]	0.0296	1	0.06215	0.192033	0.129883	0.242845	0.65037	0.490894
555290049	mitochondrial import inner membrane translocase subunit Tim9 [Mus musculus]	0.1685	1	0.08384	-0.07297	-0.15681	0.0585504	0.0420586	0.0509758
555290065	RNA-binding protein with multiple splicing isoform 4 [Mus musculus]	0.1152	1	-0.125557	0.14706	0.272617	0.143042	0.25544	0.207015
557786134	single-stranded DNA-binding protein, mitochondrial isoform 1 [Mus musculus]	0.277	3	-0.13252	-0.03282	0.0997	0.317367	0.510245	0.424895
56090602	leydig cell tumor 10 kDa protein homolog [Mus musculus]	0.0957	1	0.05244	-0.135763	-0.188203	0.203021	0.23675	0.220531
56699434	eukaryotic translation initiation factor 4 gamma 1 isoform b [Mus musculus]	0.0879	1	0.145863	-0.0834233	-0.229287	0.154633	0.109667	0.134049
568889013	PREDICTED: signal recognition particle 14 kDa protein-like [Mus musculus]	0.1273	1	-0.0474167	-0.0473	0.000116667	0.216292	0.274987	0.247387
568890274	PREDICTED: nucleophosmin-like [Mus musculus]	0.3904	10	-0.190873	0.135593	0.326467	0.340462	0.562531	0.464949
568890912	PREDICTED: 14-3-3 protein theta-like [Mus musculus]	0.1184	1	0.129617	-0.0764167	-0.206033	0.180687	0.13997	0.161616
568892551	PREDICTED: 60S ribosomal protein L31-like [Mus musculus]	0.5403	10	-0.0190333	-0.04108	-0.0220467	0.106723	0.149174	0.129697
568893448	PREDICTED: eukaryotic initiation factor 4A-III-like [Mus musculus]	0.0896	1	0.0538567	-0.0960233	-0.14988	0.0936772	0.293623	0.217934
568893807	cytochrome P450 2A4 [Mus musculus]|PREDICTED: cytochrome P450 2A5, partial [Mus musculus]	0.2262	7	0.06601	-0.146147	-0.212157	0.086404	0.128258	0.109352
568897969	PREDICTED: serine/arginine-rich splicing factor 1-like isoform X1 [Mus musculus]	0.3992	10	-0.184933	0.247427	0.43236	0.333511	0.652399	0.5181
568899935	PREDICTED: 60S ribosomal protein L29-like [Mus musculus]	0.3813	9	-0.19642	-0.0347767	0.161643	0.358375	0.635479	0.515881
568900011	PREDICTED: LOW QUALITY PROTEIN: high mobility group protein B1-like [Mus musculus]	0.1362	2	-0.0676833	-0.0808067	-0.0131233	0.212856	0.258422	0.236738
568902475	PREDICTED: h-2 class I histocompatibility antigen, K-K alpha chain-like [Mus musculus]	0.0565	1	-0.128473	0.179897	0.30837	0.118905	0.152272	0.136611
568902620	PREDICTED: 14-3-3 protein zeta/delta-like, partial [Mus musculus]	0.411	4	-0.04712	0.309493	0.356613	0.0223117	0.285284	0.202342
568904050	PREDICTED: 60S ribosomal protein L32-like [Mus musculus]	0.4889	11	0.0662033	-0.154363	-0.220567	0.121109	0.314208	0.238111
568904888	PREDICTED: complement C3-like, partial [Mus musculus]	0.023	3	-0.0101833	-0.0282467	-0.0180633	0.121019	0.0835632	0.103991
568906168	PREDICTED: tripeptidyl-peptidase 2 isoform X1 [Mus musculus]	0.0641	6	0.0131	-0.0364967	-0.0495967	0.0288819	0.158733	0.114084
568906750	PREDICTED: cell differentiation protein RCD1 homolog isoform X1 [Mus musculus]	0.0286	1	0.01321	0.0165567	0.00334667	0.0233682	0.500807	0.354509
568907108	PREDICTED: splicing factor 3B subunit 1 isoform X2 [Mus musculus]	0.0242	3	0.0636433	-0.0189667	-0.08261	0.176375	0.119135	0.150501
568907552	PREDICTED: E3 ubiquitin-protein ligase TRIP12 isoform X21 [Mus musculus]	0.012	2	-0.03532	0.0505133	0.0858333	0.316351	0.114975	0.23801
568907719	PREDICTED: ankyrin repeat and zinc finger domain-containing protein 1 isoform X2 [Mus musculus]	0.0234	1	-0.0263967	-0.01834	0.00805667	0.249561	0.0490087	0.179837
568908292	PREDICTED: leucine-rich repeat flightless-interacting protein 1 isoform X36 [Mus musculus]	0.2078	8	-0.189357	-0.0170333	0.172323	0.336123	0.727741	0.566827
568908820	PREDICTED: PERQ amino acid-rich with GYF domain-containing protein 2 isoform X4 [Mus musculus]	0.0319	3	-0.0596067	-0.0381133	0.0214933	0.233617	0.39424	0.324039
568909545	PREDICTED: actin-related protein 2/3 complex subunit 5 isoform X1 [Mus musculus]	0.0693	1	0.03225	-0.0147933	-0.0470433	0.0644002	0.148406	0.114394
568909880	PREDICTED: tRNA methyltransferase 1 like isoform X2 [Mus musculus]	0.0326	1	0.0519267	0.111813	0.0598867	0.169812	0.194337	0.182487
568910708	PREDICTED: protein PRRC2C isoform X7 [Mus musculus]	0.0172	5	-0.164227	-0.00819667	0.15603	0.296169	0.683619	0.526807
568910750	PREDICTED: NADH dehydrogenase [ubiquinone] iron-sulfur protein 2, mitochondrial isoform X1 [Mus musculus]	0.1193	3	-0.0198633	0.13567	0.155533	0.0358449	0.206029	0.147873
568911073	PREDICTED: 4-trimethylaminobutyraldehyde dehydrogenase isoform X1 [Mus musculus]	0.0314	1	-0.02343	-0.0574633	-0.0340333	0.175437	0.129136	0.154036
568912435	PREDICTED: regulator of nonsense transcripts 2 isoform X5 [Mus musculus]	0.0126	1	0.0864933	-0.09969	-0.186183	0.0533387	0.0691725	0.0617651
568913877	PREDICTED: far upstream element (FUSE) binding protein 3 isoform X4 [Mus musculus]	0.0181	1	-0.09177	0.134843	0.226613	0.18277	0.419455	0.323533
568914020	PREDICTED: pre-mRNA-processing factor 40 homolog A isoform X5 [Mus musculus]	0.0117	1	-0.02697	0.08015	0.10712	0.180464	0.203704	0.192435
568914652	PREDICTED: Golgin subfamily A member 2 isoform X5 [Mus musculus]	0.0354	3	0.01803	-0.129293	-0.147323	0.187937	0.227024	0.208399
568915307	PREDICTED: dipeptidyl peptidase 4 isoform X2 [Mus musculus]	0.0689	3	-0.06093	0.0124167	0.0733467	0.136682	0.078992	0.111628
568915617	PREDICTED: RNA-binding protein 39 isoform X4 [Mus musculus]	0.1116	4	-0.01373	-0.0109767	0.00275333	0.0955398	0.0902076	0.092912
568916404	PREDICTED: 182 kDa tankyrase-1-binding protein isoform X7 [Mus musculus]	0.0297	2	-0.122927	0.138117	0.261043	0.224315	0.586946	0.44431
568917438	PREDICTED: Cobl-like 1 isoform X9 [Mus musculus]	0.0882	8	-0.0833867	-0.0903	-0.00691333	0.243209	0.385791	0.322479
568918161	PREDICTED: nucleolar protein 56 isoform X2 [Mus musculus]	0.051	1	-0.09486	0.08634	0.1812	0.164849	0.277815	0.228425
568918215	PREDICTED: regulator of microtubule dynamics protein 3 isoform X1 [Mus musculus]	0.0679	1	-0.375427	0.163857	0.539283	0.45536	0.0907757	0.328323
568918231	PREDICTED: protein FAM98B isoform X1 [Mus musculus]	0.0871	1	-0.63707	-0.242187	0.394883	1.10869	0.834437	0.981194
568918359	PREDICTED: SECIS binding protein 2-like isoform X1 [Mus musculus]	0.0102	1	-0.18307	-0.0196333	0.163437	0.318618	0.400197	0.361715
568921299	PREDICTED: La ribonucleoprotein domain family, member 1B isoform X1 [Mus musculus]	0.086	4	-0.06465	-0.0301233	0.0345267	0.116112	0.317141	0.23881
568921782	PREDICTED: eukaryotic translation initiation factor 4E isoform X2 [Mus musculus]	0.1795	2	0.0522967	-0.0878	-0.140097	0.0321407	0.07616	0.0584524
568922111	PREDICTED: ATP-binding cassette sub-family D member 3 isoform X1 [Mus musculus]	0.0734	3	0.00263333	-0.00115	-0.00378333	0.00528005	0.0423779	0.0301974
568923458	PREDICTED: muscleblind-like protein 1 isoform X25 [Mus musculus]	0.1064	4	-0.141687	0.27703	0.418717	0.252606	0.507348	0.400757
568923813	PREDICTED: pre-mRNA-splicing factor SPF27 isoform X1 [Mus musculus]	0.125	2	-0.128457	0.152263	0.28072	0.227684	0.446841	0.354617
568925927	PREDICTED: PC4 and SFRS1-interacting protein isoform X3 [Mus musculus]	0.2202	5	-0.10938	-0.0664733	0.0429067	0.190119	0.451998	0.346733
568926388	PREDICTED: talin-1 isoform X4 [Mus musculus]	0.0149	3	0.119477	-0.146733	-0.26621	0.0710063	0.0838559	0.0776972
568926463	PREDICTED: hexaprenyldihydroxybenzoate methyltransferase, mitochondrial isoform X1 [Mus musculus]	0.0997	2	-0.0267333	0.0103167	0.03705	0.068664	0.0892394	0.0796191
568927010	PREDICTED: bifunctional UDP-N-acetylglucosamine 2-epimerase/N-acetylmannosamine kinase isoform X3 [Mus musculus]	0.0193	1	-0.205747	0.116143	0.32189	0.296757	0.198685	0.252528
568928998	PREDICTED: thyroid hormone receptor-associated protein 3 isoform X3 [Mus musculus]	0.0239	2	-0.152463	0.0729067	0.22537	0.269342	0.421457	0.353675
568929154	PREDICTED: proteasome subunit beta type-2 isoform X1 [Mus musculus]	0.45	1	-0.113287	0.504597	0.617883	0.101831	0.476013	0.344208
568929436	PREDICTED: peptidyl-prolyl cis-trans isomerase E isoform X3 [Mus musculus]	0.0369	1	-0.174523	-0.0891967	0.0853267	0.344154	0.530494	0.447139
568929652	PREDICTED: target of EGR1 protein 1 isoform X1 [Mus musculus]	0.0447	1	0.0872267	-0.0727967	-0.160023	0.251299	0.289876	0.271274
568930898	PREDICTED: SUZ domain-containing protein 1 isoform X8 [Mus musculus]	0.0567	1	-0.16293	-0.26511	-0.10218	0.285904	0.703547	0.536992
568931579	PREDICTED: exosome component 10 isoform X3 [Mus musculus]	0.0124	1	-0.00297333	-0.0673367	-0.0643633	0.181655	0.305346	0.251232
568931765	PREDICTED: 60S ribosomal protein L11 isoform X2 [Mus musculus]	0.6587	10	0.03734	-0.034	-0.07134	0.116775	0.250943	0.195715
568932204	PREDICTED: AT-rich interactive domain-containing protein 1A isoform X3 [Mus musculus]	0.0037	1	-0.212073	-0.12783	0.0842433	0.400886	0.614676	0.51891
568933799	PREDICTED: ketohexokinase isoform X4 [Mus musculus]	0.0672	2	-0.109487	0.07602	0.185507	0.189697	0.207908	0.199011
568936184	PREDICTED: protein transport protein Sec31A isoform X16 [Mus musculus]	0.0196	1	-0.0495233	0.0306133	0.0801367	0.333561	0.313737	0.323801
568937462	PREDICTED: density-regulated protein isoform X2 [Mus musculus]	0.1316	2	0.0585267	-0.194413	-0.25294	0.189081	0.401751	0.313971
568937470	PREDICTED: zinc finger CCHC domain-containing protein 8 isoform X1 [Mus musculus]	0.1574	5	-0.102233	0.114043	0.216277	0.177615	0.424967	0.325687
568938269	PREDICTED: SCAN domain containing 3 isoform X2 [Mus musculus]	0.1714	1	0.326383	-0.511167	-0.83755	0.114783	0.226316	0.179436
568938658	PREDICTED: sorting nexin-8 isoform X2 [Mus musculus]	0.0185	1	-0.271627	0.513017	0.784643	0.470571	0.656911	0.571388
568939045	PREDICTED: cytochrome P450 3A25 isoform X1 [Mus musculus]	0.0259	1	0.232417	-0.225253	-0.45767	0.208679	0.334685	0.278891
568939257	PREDICTED: heat shock protein 105 kDa isoform X1 [Mus musculus]	0.0086	1	0.00045	-0.01405	-0.0145	0.0826951	0.0713111	0.0772131
568941109	PREDICTED: putative RNA-binding protein Luc7-like 2 isoform X10 [Mus musculus]	0.1728	3	-0.0689033	-0.0916367	-0.0227333	0.120404	0.284296	0.218313
568941546	PREDICTED: polyadenylate-binding protein-interacting protein 2B isoform X2 [Mus musculus]	0.065	1	-0.137347	0.02184	0.159187	0.299137	0.476527	0.397845
568941691	PREDICTED: putative deoxyribose-phosphate aldolase isoform X2 [Mus musculus]	0.4109	8	-0.125253	0.12937	0.254623	0.0353081	0.0616515	0.0502373
568941805	PREDICTED: urocanate hydratase isoform X3 [Mus musculus]	0.0556	2	-0.08941	0.0298233	0.119233	0.163772	0.0574922	0.122733
568942398	PREDICTED: heterogeneous nuclear ribonucleoproteins A2/B1 isoform X4 [Mus musculus]	0.6091	1	-0.0548767	0.0329433	0.08782	0.323559	0.562955	0.459134
568942404	PREDICTED: heterogeneous nuclear ribonucleoproteins A2/B1 isoform X7 [Mus musculus]	0.6869	1	-0.176313	0.260947	0.43726	0.386596	0.546502	0.47335
568942482	PREDICTED: vitamin K-dependent gamma-carboxylase isoform X4 [Mus musculus]	0.0186	1	0.02197	-0.0288967	-0.0508667	0.0733152	0.134512	0.108325
568942800	PREDICTED: pentatricopeptide repeat domain-containing protein 3, mitochondrial isoform X1 [Mus musculus]	0.0419	2	-0.0977267	0.09845	0.196177	0.0636549	0.0835151	0.074252
568945249	PREDICTED: splicing factor U2AF 65 kDa subunit isoform X4 [Mus musculus]	0.0257	1	-0.108077	0.23434	0.342417	0.203604	0.375911	0.302294
568946281	PREDICTED: cleft lip and palate transmembrane protein 1 homolog isoform X1 [Mus musculus]	0.0498	1	-0.13863	0.131553	0.270183	0.693719	0.393487	0.563949
568946456	PREDICTED: zinc finger protein 787 isoform X2 [Mus musculus]	0.0429	1	-0.24338	0.0636	0.30698	0.421674	0.852451	0.672488
568946630	PREDICTED: uncharacterized protein LOC73833 isoform X1 [Mus musculus]	0.0656	2	-0.0472567	0.136973	0.18423	0.0534143	0.127457	0.0977196
568948389	PREDICTED: 28S ribosomal protein S11, mitochondrial isoform X1 [Mus musculus]	0.2308	2	-0.0687033	0.03458	0.103283	0.0805824	0.0577954	0.0701207
568948645	PREDICTED: A kinase (PRKA) anchor protein 13 isoform X11 [Mus musculus]	0.0258	2	-0.20706	0.303447	0.510507	0.428385	0.499632	0.465374
568949281	PREDICTED: nuclear mitotic apparatus protein 1 isoform X10 [Mus musculus]	0.0068	1	-0.08396	0.484573	0.568533	0.0539758	0.543628	0.386293
568950416	PREDICTED: ataxin 2-like isoform X8 [Mus musculus]	0.0479	5	-0.151247	0.01975	0.170997	0.282476	0.422453	0.359346
568950488	PREDICTED: RNA-binding protein FUS isoform X3 [Mus musculus]	0.1821	4	-0.177357	0.33354	0.510897	0.317864	0.637351	0.503614
568953243	PREDICTED: arginine and glutamate-rich protein 1 isoform X2 [Mus musculus]	0.0717	2	-0.165813	0.113027	0.27884	0.311712	0.565451	0.456563
568953852	PREDICTED: ankyrin-1 isoform X15 [Mus musculus]	0.0272	2	-0.140383	0.194597	0.33498	0.247326	0.359073	0.308304
568955211	PREDICTED: epidermal growth factor receptor pathway substrate 15-like 1 isoform X8 [Mus musculus]	0.0268	1	-0.0179233	0.04049	0.0584133	0.0672876	0.361399	0.259939
568955820	PREDICTED: splicing factor 3B subunit 3 isoform X3 [Mus musculus]	0.0431	2	-0.00360333	0.0320733	0.0356767	0.0850944	0.16806	0.133201
568956489	PREDICTED: ubiquitin carboxyl-terminal hydrolase 10 isoform X3 [Mus musculus]	0.1136	8	0.0580533	-0.00623667	-0.06429	0.108798	0.158872	0.136157
568956561	PREDICTED: cytoplasmic dynein 1 light intermediate chain 2 isoform X3 [Mus musculus]	0.0251	1	0.06774	-0.04336	-0.1111	0.129978	0.271875	0.213085
568957475	PREDICTED: mitochondrial import receptor subunit TOM20 homolog isoform X1 [Mus musculus]	0.1204	1	-0.116663	0.128917	0.24558	0.213154	0.208078	0.210631
568957649	PREDICTED: OTU domain-containing protein 4 isoform X1 [Mus musculus]	0.0144	1	-0.218353	0.34254	0.560893	0.388739	0.578936	0.493095
568958727	PREDICTED: AP-1 complex subunit mu-2 isoform X2 [Mus musculus]	0.0206	1	0.03271	-0.0296133	-0.0623233	0.0623422	0.0694659	0.0660003
568958911	PREDICTED: low-density lipoprotein receptor isoform X1 [Mus musculus]	0.0179	1	-0.528593	0.443023	0.971617	0.200691	0.100036	0.158562
568959934	PREDICTED: 39S ribosomal protein L4, mitochondrial isoform X4 [Mus musculus]	0.0688	1	-0.0452633	0.0692167	0.11448	0.0265792	0.0725047	0.0546049
568960651	PREDICTED: inhibitor of Bruton tyrosine kinase isoform X2 [Mus musculus]	0.0114	1	-0.07288	0.0780667	0.150947	0.133743	0.308616	0.237835
568960693	PREDICTED: 2-oxoisovalerate dehydrogenase subunit beta, mitochondrial isoform X3 [Mus musculus]	0.2206	4	-0.19499	0.122587	0.317577	0.112219	0.0624977	0.0908269
568961685	PREDICTED: tropomodulin-3 isoform X1 [Mus musculus]	0.0939	1	-0.112287	0.105867	0.218153	0.0963004	0.0911467	0.093759
568961759	PREDICTED: activating signal cointegrator 1 isoform X6 [Mus musculus]	0.0839	3	0.0179267	0.000653333	-0.0172733	0.0486587	0.0599062	0.054573
568961877	PREDICTED: SAFB-like, transcription modulator isoform X9 [Mus musculus]	0.0425	2	-0.04205	-0.02041	0.02164	0.205905	0.367047	0.297591
568962913	PREDICTED: DnaJ (Hsp40) homolog, subfamily C, member 13 isoform X2 [Mus musculus]	0.0265	2	-0.00956667	0.0211067	0.0306733	0.0743846	0.109885	0.0938291
568963429	PREDICTED: 3-ketoacyl-CoA thiolase A, peroxisomal isoform X2 [Mus musculus]	0.136	2	-0.0301367	0.24756	0.277697	0.072726	0.362334	0.261319
568964097	PREDICTED: CKLF-like MARVEL transmembrane domain containing 6 isoform X1 [Mus musculus]	0.0806	1	-0.04858	0.190473	0.239053	0.0871904	0.293618	0.21658
568964240	PREDICTED: putative ATP-dependent RNA helicase DHX30 isoform X15 [Mus musculus]	0.0177	2	-0.301037	0.138193	0.43923	0.257955	0.0884614	0.192829
568964985	PREDICTED: translocation protein SEC63 homolog isoform X1 [Mus musculus]	0.0279	1	-0.0156733	-0.0680033	-0.05233	0.105158	0.118644	0.112104
568965803	PREDICTED: activating signal cointegrator 1 complex subunit 3 isoform X1 [Mus musculus]	0.0038	1	0.0591267	-0.12317	-0.182297	0.0749736	0.135623	0.109578
568967043	PREDICTED: splicing factor 3A subunit 2 isoform X4 [Mus musculus]	0.0722	1	-0.141373	0.0932133	0.234587	0.258307	0.199252	0.230677
568967965	PREDICTED: heterogeneous nuclear ribonucleoprotein H3 isoform X4 [Mus musculus]	0.0651	1	-0.0748833	0.27551	0.350393	0.14054	0.411306	0.307347
568968083	PREDICTED: methionine aminopeptidase 2 isoform X3 [Mus musculus]	0.0629	2	-0.01607	-0.141593	-0.125523	0.108299	0.24695	0.190674
568969823	PREDICTED: epidermal growth factor receptor isoform X1 [Mus musculus]	0.0933	7	-0.06221	0.0604733	0.122683	0.107795	0.0832917	0.0963255
568970399	PREDICTED: 28S ribosomal protein S24, mitochondrial isoform X1 [Mus musculus]	0.05	1	-0.0248733	-0.0465333	-0.02166	0.179483	0.100425	0.145429
568971606	PREDICTED: beta-1,4 N-acetylgalactosaminyltransferase 2 isoform X1 [Mus musculus]	0.0147	1	-0.0654	0.479793	0.545193	0.113373	0.531648	0.384384
568971870	PREDICTED: keratin, type I cytoskeletal 10 isoform X1 [Mus musculus]	0.0379	1	0.368047	-0.06694	-0.434987	0.725654	0.724407	0.725031
568972069	PREDICTED: unconventional myosin-XV isoform X8 [Mus musculus]	0.0035	1	0.00544	-0.0288467	-0.0342867	0.0967284	0.221283	0.170766
568972574	PREDICTED: 116 kDa U5 small nuclear ribonucleoprotein component isoform X1 [Mus musculus]	0.0206	1	-0.49144	0.351067	0.842507	0.187313	0.0933104	0.147975
568972886	PREDICTED: nucleolar transcription factor 1 isoform X6 [Mus musculus]	0.0165	1	0.110117	0.01822	-0.0918967	0.262098	0.0984103	0.197964
568974658	PREDICTED: cytospin-B isoform X2 [Mus musculus]	0.0128	1	-0.17326	0.107177	0.280437	0.324172	0.301591	0.313085
568974810	PREDICTED: Golgi SNAP receptor complex member 1 isoform X1 [Mus musculus]	0.0363	1	-0.00817	-0.0444233	-0.0362533	0.0175412	0.115078	0.0823123
568974937	PREDICTED: protein AATF isoform X3 [Mus musculus]	0.0458	1	-0.39115	-0.21715	0.174	0.888158	0.528234	0.730704
568975015	PREDICTED: SWI/SNF-related matrix-associated actin-dependent regulator of chromatin subfamily E member 1 isoform X4 [Mus musculus]	0.0674	2	-0.0363467	-0.00842333	0.0279233	0.156179	0.251888	0.20957
568975436	PREDICTED: protein FAM134C isoform X1 [Mus musculus]	0.0249	1	0.119587	-0.06586	-0.185447	0.0766486	0.0484083	0.0641029
568975752	PREDICTED: TATA-binding protein-associated factor 2N isoform X2 [Mus musculus]	0.1842	3	-0.19902	0.0584167	0.257437	0.360236	0.660174	0.531789
568976551	PREDICTED: 39S ribosomal protein L27, mitochondrial isoform X1 [Mus musculus]	0.1442	1	0.0591333	-0.08346	-0.142593	0.0721075	0.0866693	0.0797216
568979309	PREDICTED: translation initiation factor eIF-2B subunit beta isoform X1 [Mus musculus]	0.059	1	-0.220103	0.142277	0.36238	0.173172	0.128967	0.152678
568979729	PREDICTED: gephyrin isoform X10 [Mus musculus]	0.0492	3	-0.120047	-0.05265	0.0673967	0.235348	0.429645	0.346398
568980269	PREDICTED: RNA-binding protein 25 isoform X6 [Mus musculus]	0.0237	1	0.000993333	0.46973	0.468737	0.166245	1.02927	0.73724
568981447	PREDICTED: estradiol 17 beta-dehydrogenase 5 isoform X1 [Mus musculus]	0.0505	2	0.130153	-0.200633	-0.330787	0.110558	0.152802	0.133363
568984372	PREDICTED: 28S ribosomal protein S27, mitochondrial isoform X3 [Mus musculus]	0.2087	4	0.03219	-0.12826	-0.16045	0.0783407	0.168672	0.131506
568985553	PREDICTED: monoacylglycerol lipase ABHD6 isoform X3 [Mus musculus]	0.0519	1	-0.06206	-0.0513433	0.0107167	0.406127	0.0956534	0.295033
568986956	PREDICTED: mannose-binding protein A isoform X2 [Mus musculus]	0.0496	1	0.191517	-0.2015	-0.393017	0.130874	0.228419	0.186149
568987437	PREDICTED: cell cycle and apoptosis regulator protein 2 isoform X2 [Mus musculus]	0.0467	3	-0.03118	-0.0164967	0.0146833	0.059549	0.191564	0.14185
568988998	PREDICTED: importin-4 isoform X1 [Mus musculus]	0.0093	1	-0.0955233	0.472363	0.567887	0.178972	0.567041	0.420456
568990441	PREDICTED: zinc finger RNA-binding protein isoform X4 [Mus musculus]	0.0124	1	-0.0922333	0.32193	0.414163	0.196569	0.404512	0.318016
568990464	PREDICTED: myotubularin-related protein 12 isoform X1 [Mus musculus]	0.0184	1	-0.23029	0.0115867	0.241877	0.413958	0.742236	0.600948
568990500	PREDICTED: sperm flagellar protein 2 isoform X7 [Mus musculus]	0.0063	1	-0.110427	0.122747	0.233173	0.197072	0.575857	0.430377
568991244	PREDICTED: collagen alpha-1(XIV) chain isoform X2 [Mus musculus]	0.0382	6	-0.0141733	-0.0655433	-0.05137	0.108024	0.177967	0.147209
568992479	PREDICTED: protein kinase C and casein kinase substrate in neurons protein 2 isoform X7 [Mus musculus]	0.0202	1	0.10866	-0.0668533	-0.175513	0.189793	0.27351	0.235403
568992972	PREDICTED: SH3 and multiple ankyrin repeat domains protein 3 isoform X4 [Mus musculus]	0.0043	1	-0.0709167	0.0142667	0.0851833	0.191829	0.393489	0.309542
568993748	PREDICTED: RNA binding protein fox-1 homolog 2 isoform X34 [Mus musculus]	0.0944	1	-0.0709167	0.0748567	0.145773	0.181203	0.611999	0.451319
568994458	PREDICTED: AP-2 complex subunit mu isoform X1 [Mus musculus]	0.1824	8	0.0599667	-0.140813	-0.20078	0.117745	0.326877	0.245675
568994666	PREDICTED: kininogen-1 isoform X1 [Mus musculus]	0.0279	1	-0.0344167	-0.146827	-0.11241	0.250617	0.303772	0.278466
568994806	PREDICTED: transformer-2 protein homolog beta isoform X3 [Mus musculus]	0.2128	3	-0.150287	0.0382933	0.18858	0.271234	0.598782	0.464816
568994945	PREDICTED: eukaryotic translation initiation factor 4 gamma 1 isoform X12 [Mus musculus]	0.0936	1	0.152993	-0.0632033	-0.216197	0.0979537	0.011399	0.0697312
568995244	PREDICTED: golgi autoantigen, golgin subfamily b, macrogolgin 1 isoform X7 [Mus musculus]	0.0031	1	0.0581533	-0.0336167	-0.09177	0.178209	0.356298	0.281697
568996014	PREDICTED: mitochondrial import inner membrane translocase subunit TIM16 isoform X2 [Mus musculus]	0.0957	1	0.0382167	-0.16625	-0.204467	0.0894201	0.243063	0.183133
568998493	PREDICTED: cytochrome P450, family 4, subfamily f, polypeptide 15 isoform X3 [Mus musculus]	0.0521	1	-0.06197	0.21843	0.2804	0.107536	0.431056	0.314144
568998618	PREDICTED: splicing factor U2AF 35 kDa subunit isoform X2 [Mus musculus]	0.0482	1	0.0559167	0.01077	-0.0451467	0.139132	0.205258	0.17534
568999127	PREDICTED: hepatoma-derived growth factor-related protein 2 isoform X5 [Mus musculus]	0.0284	1	-0.0408	-0.09036	-0.04956	0.203707	0.691205	0.509539
568999185	PREDICTED: alpha-mannosidase 2 isoform X1 [Mus musculus]	0.0167	1	0.00556333	-0.10133	-0.106893	0.269984	0.181485	0.230031
569000052	PREDICTED: scaffold attachment factor B2 isoform X4 [Mus musculus]	0.0621	3	-0.20183	-0.0556833	0.146147	0.380517	0.523705	0.457744
569000339	PREDICTED: peroxisomal 2,4-dienoyl-CoA reductase isoform X2 [Mus musculus]	0.0817	1	-0.0346267	0.0657533	0.10038	0.102113	0.115075	0.108787
569001389	PREDICTED: Luc7 homolog (S. cerevisiae)-like isoform X2 [Mus musculus]	0.1258	2	-0.0488933	0.0919533	0.140847	0.0854684	0.410175	0.296267
569001403	PREDICTED: serine/threonine-protein kinase RIO2 isoform X3 [Mus musculus]	0.0191	1	-0.0275467	0.28338	0.310927	0.0483472	0.499371	0.35476
569001803	PREDICTED: mitochondrial uncoupling protein 4 isoform X10 [Mus musculus]	0.0381	1	0.23438	-0.290017	-0.524397	0.324253	0.442941	0.38816
569001954	PREDICTED: serine/arginine repetitive matrix protein 2 isoform X4 [Mus musculus]	0.0134	2	-0.00425	-0.04195	-0.0377	0.108728	0.104792	0.106778
569003015	PREDICTED: gamma-soluble NSF attachment protein isoform X3 [Mus musculus]	0.04	1	0.0259567	-0.1311	-0.157057	0.345515	0.369553	0.357736
569003027	PREDICTED: AP-3 complex subunit sigma-1 isoform X3 [Mus musculus]	0.088	1	0.0290833	-0.0391833	-0.0682667	0.0551727	0.0631069	0.0592727
569003540	PREDICTED: treacle protein isoform X3 [Mus musculus]	0.0189	2	-0.00559	-0.0762367	-0.0706467	0.255581	0.38284	0.325491
569003758	PREDICTED: SH3 domain and tetratricopeptide repeat-containing protein 2 isoform X5 [Mus musculus]	NA	NA	0.0719967	-0.11747	-0.189467	0.140331	0.208063	0.177458
569004459	PREDICTED: DNA-directed RNA polymerase II subunit RPB4 isoform X1 [Mus musculus]	0.1364	1	-0.0783667	0.162817	0.241183	0.311761	0.478518	0.403841
569005406	PREDICTED: probable phospholipid-transporting ATPase IIB isoform X7 [Mus musculus]	0.0292	1	0.0530933	-0.35092	-0.404013	0.0585357	0.31034	0.223313
569005894	PREDICTED: RNA-binding protein 14 isoform X1 [Mus musculus]	0.0649	3	0.0575067	-0.0455067	-0.103013	0.064855	0.0438705	0.055366
569007201	PREDICTED: metastasis-associated protein MTA2 isoform X2 [Mus musculus]	0.0288	2	0.0226433	0.0442367	0.0215933	0.0401236	0.331927	0.236417
569007461	PREDICTED: cytochrome P450 2C54 isoform X1 [Mus musculus]	0.3271	3	-0.15164	0.209927	0.361567	0.0686272	0.232445	0.171377
569007603	PREDICTED: dnaJ homolog subfamily C member 4 isoform X6 [Mus musculus]	0.037	1	-0.0191833	0.09784	0.117023	0.0534727	0.271738	0.195833
569008742	PREDICTED: RNA-binding protein 10 isoform X2 [Mus musculus]	0.0293	2	-0.00892333	-0.218597	-0.209673	0.233245	0.418924	0.339043
569009693	PREDICTED: fragile X mental retardation protein 1 homolog isoform X5 [Mus musculus]	0.1021	3	-0.0777933	0.08341	0.161203	0.0321758	0.0643232	0.0508564
569009857	PREDICTED: phosphorylase b kinase regulatory subunit alpha, skeletal muscle isoform isoform X2 [Mus musculus]	0.0129	1	-0.0333367	0.14361	0.176947	0.152332	0.250051	0.207039
569009911	PREDICTED: translocon-associated protein subunit delta isoform X1 [Mus musculus]	0.1	1	0.02699	0.0444733	0.0174833	0.176926	0.217343	0.198168
569011650	PREDICTED: phosphorylase b kinase regulatory subunit alpha, liver isoform isoform X3 [Mus musculus]	0.0085	1	-0.0705067	0.176367	0.246873	0.160446	0.334569	0.262373
569012116	PREDICTED: peroxiredoxin-4 isoform X2 [Mus musculus]	0.1103	1	0.12136	-0.0459433	-0.167303	0.082256	0.0111924	0.0586997
569012459	PREDICTED: ATP-dependent RNA helicase DDX3Y isoform X2 [Mus musculus]	0.3773	3	-0.00713333	-0.0119567	-0.00482333	0.0805715	0.12491	0.105105
569012467	PREDICTED: eukaryotic translation initiation factor 2 subunit 3, Y-linked isoform X1 [Mus musculus]	0.3153	1	-0.329083	0.464097	0.79318	0.169247	0.211871	0.191747
569016358	PREDICTED: phenylalanine--tRNA ligase beta subunit isoform X1 [Mus musculus]	0.0879	5	0.15563	-0.262723	-0.418353	0.162064	0.26005	0.216669
569016908	PREDICTED: proline dehydrogenase 1, mitochondrial isoform X1 [Mus musculus]	0.0791	2	0.01988	-0.0526367	-0.0725167	0.0995907	0.139898	0.121429
569018640	PREDICTED: histone deacetylase 1 isoform X1 [Mus musculus]	0.0415	1	0.00549667	0.05091	0.0454133	0.151395	0.109434	0.132091
569019653	PREDICTED: ras-related protein Rab-11B isoform X1 [Mus musculus]	0.3805	1	-0.07592	0.0855367	0.161457	0.087875	0.115799	0.10279
575771837	thioredoxin domain-containing protein 5 isoform 2 [Mus musculus]	0.0619	1	-0.08034	0.104753	0.185093	0.139153	0.236674	0.194137
58037395	secretory carrier-associated membrane protein 1 [Mus musculus]	0.1598	4	-0.03153	0.04425	0.07578	0.0321618	0.0336981	0.0329389
594542552	flavin reductase (NADPH) isoform 2 [Mus musculus]	0.0833	1	0.07681	-0.0541	-0.13091	0.154752	0.350612	0.270996
597955298	asialoglycoprotein receptor 1 isoform b [Mus musculus]	0.2275	4	-0.0197067	-0.01495	0.00475667	0.0542833	0.256518	0.185403
59958368	uncharacterized protein C1orf50 homolog [Mus musculus]	0.0553	1	-0.172697	-0.287207	-0.11451	0.380334	0.668439	0.543813
651164671	neutral alpha-glucosidase AB isoform 2 precursor [Mus musculus]	0.054	4	0.107207	-0.254883	-0.36209	0.0837952	0.333623	0.243235
6671702	T-complex protein 1 subunit epsilon [Mus musculus]	0.3789	17	0.01254	0.0619233	0.0493833	0.0624389	0.145852	0.112186
66730553	nuclear fragile X mental retardation-interacting protein 2 [Mus musculus]	0.1763	8	-0.134433	0.0326267	0.16706	0.242614	0.6091	0.463608
6677803	40S ribosomal protein S29 [Mus musculus]	0.3393	2	-0.133047	0.0528733	0.18592	0.238558	0.420794	0.342036
6678303	transcription factor A, mitochondrial precursor [Mus musculus]	0.2058	6	-0.09612	-0.0715533	0.0245667	0.279058	0.447255	0.372767
6679158	nucleobindin-1 isoform 2 precursor [Mus musculus]	0.0901	4	-0.06069	-0.0329767	0.0277133	0.230646	0.322271	0.280229
6679465	glucosidase 2 subunit beta isoform 2 precursor [Mus musculus]	0.0422	2	-0.675233	0.552283	1.22752	0.340839	0.136492	0.259616
6679505	26S proteasome non-ATPase regulatory subunit 4 isoform 2 [Mus musculus]	0.242	1	-0.06674	-0.03359	0.03315	0.169692	0.547561	0.40535
6679685	enhancer of rudimentary homolog [Mus musculus]	0.1731	2	-0.129347	0.0956267	0.224973	0.247889	0.654465	0.49486
6679967	GTP cyclohydrolase 1 precursor [Mus musculus]	0.0373	1	-0.0429767	-0.0860233	-0.0430467	0.27439	0.508964	0.408861
6680946	cold-inducible RNA-binding protein [Mus musculus]	0.1163	2	-0.258197	0.437217	0.695413	0.44789	0.482147	0.465334
672424490	heterogeneous nuclear ribonucleoprotein K isoform 3 [Mus musculus]	0.4432	18	-0.137657	-0.0267933	0.110863	0.244834	0.438394	0.355059
6753136	copper transport protein ATOX1 [Mus musculus]	0.1176	1	0.06863	-0.1194	-0.18803	0.0957842	0.143927	0.122249
6753448	tripeptidyl-peptidase 1 precursor [Mus musculus]	0.0374	1	0.0545633	-0.203187	-0.25775	0.0720397	0.274299	0.200536
6753558	cathepsin L1 preproprotein [Mus musculus]	0.0479	1	-0.0620367	0.0739933	0.13603	0.320608	0.436649	0.383048
6754696	macrophage migration inhibitory factor [Mus musculus]	0.0783	1	-0.673553	0.676893	1.35045	0.205525	0.209558	0.207551
6755212	proteasome activator complex subunit 1 [Mus musculus]	0.0281	1	-0.0690633	0.104797	0.17386	0.129741	0.293235	0.226737
6755382	ruvB-like 2 [Mus musculus]	0.0238	1	-0.0187167	0.0403067	0.0590233	0.073741	0.085532	0.0798544
6755580	survival motor neuron protein isoform 1 [Mus musculus]	0.0625	1	0.07983	0.0213267	-0.0585033	0.224139	0.176634	0.20179
6755596	U1 small nuclear ribonucleoprotein C [Mus musculus]	0.0755	1	0.0134033	0.136243	0.12284	0.115444	0.295536	0.224353
6755763	THO complex subunit 4 [Mus musculus]	0.4588	6	-0.179647	0.0283033	0.20795	0.324029	0.509573	0.427
6755987	vitronectin precursor [Mus musculus]	0.0481	2	-0.03657	0.0748767	0.111447	0.0927454	0.272784	0.203731
6756051	BUB3-interacting and GLEBS motif-containing protein ZNF207 isoform 4 [Mus musculus]	0.0435	2	0.0478467	0.267597	0.21975	0.162825	0.593052	0.43487
6806903	sarcoplasmic/endoplasmic reticulum calcium ATPase 2 isoform a [Mus musculus]	0.0351	3	-0.02678	0.25672	0.2835	0.0494325	0.379586	0.270674
683523931	ATP synthase F(0) complex subunit C3, mitochondrial isoform b precursor [Mus musculus]	0.0753	1	0.0580267	-0.167157	-0.225183	0.0750884	0.175707	0.135113
71037403	myosin light chain, regulatory B-like [Mus musculus]	0.4651	1	-0.10821	0.0918067	0.200017	0.20049	0.325666	0.270421
7106439	tubulin beta-5 chain [Mus musculus]	0.3356	3	0.0651	-0.0659033	-0.131003	0.029271	0.0301514	0.0297145
71725358	proteasome activator complex subunit 2 isoform 2 [Mus musculus]	0.0519	1	0.158213	-0.0553933	-0.213607	0.136724	0.0800558	0.112032
7304929	trafficking protein particle complex subunit 3 [Mus musculus]	0.0611	1	-0.04058	0.0745233	0.115103	0.207696	0.59644	0.446586
7305121	glycogenin-1 [Mus musculus]	0.1081	3	-0.0929033	0.16779	0.260693	0.170794	0.323799	0.25886
742068536	peroxiredoxin-6 isoform 2 [Mus musculus]	0.3	5	-0.0880733	0.0889633	0.177037	0.153102	0.461813	0.344029
75677516	uncharacterized protein KIAA1522 isoform a [Mus musculus]	0.0121	1	-0.191233	0.141643	0.332877	0.356257	0.70847	0.560735
77682555	xanthine dehydrogenase/oxidase [Mus musculus]	0.0247	1	-0.27616	0.466827	0.742987	0.398549	0.649104	0.538599
82950919	PREDICTED: chromobox protein homolog 3-like [Mus musculus]	0.0769	1	-0.156033	-0.03099	0.125043	0.333942	0.415633	0.377007
83649741	WD repeat-containing protein 18 [Mus musculus]	0.0209	1	-0.0556133	0.03596	0.0915733	0.0949855	0.07498	0.0855694
8392847	alpha-centractin [Mus musculus]	0.0904	1	-0.0600933	0.13093	0.191023	0.0652438	0.111529	0.0913658
84370351	nuclear factor 1 C-type isoform b [Mus musculus]	0.0514	1	0.02435	-0.0388267	-0.0631767	0.176251	0.399037	0.30846
84794552	phosphatidylethanolamine-binding protein 1 [Mus musculus]	0.0428	1	0.103183	-0.09528	-0.198463	0.0786128	0.116932	0.0996323
84871978	C-Myc-binding protein [Mus musculus]	0.301	2	-0.15809	0.181577	0.339667	0.156816	0.141582	0.149394
84872231	bis(5'-adenosyl)-triphosphatase enpp4 precursor [Mus musculus]	0.0285	1	0.08141	-0.0997333	-0.181143	0.122257	0.130925	0.126665
85362708	uncharacterized protein C19orf43 homolog [Mus musculus]	0.0578	1	-0.0894	0.15193	0.24133	0.166358	0.482712	0.36103
8567338	coatomer subunit gamma-1 isoform 1 [Mus musculus]	0.0526	3	-0.04298	0.0221733	0.0651533	0.126087	0.166458	0.147659
85701680	keratin, type II cytoskeletal 2 oral [Mus musculus]	0.0455	1	0.314983	-0.0146133	-0.329597	0.545859	0.185375	0.407631
85702314	uncharacterized protein LOC626316 [Mus musculus]	0.1706	1	-0.0592633	0.0449367	0.1042	0.0739567	0.0416719	0.0600256
9055162	apolipoprotein M precursor [Mus musculus]	0.0421	1	0.0276167	0.0161167	-0.0115	0.0780472	0.042687	0.0629029
91064867	H/ACA ribonucleoprotein complex subunit 4 [Mus musculus]	0.0275	1	-0.0748533	0.246157	0.32101	0.213121	0.681914	0.505186
94389884	PREDICTED: endothelial differentiation-related factor 1-like [Mus musculus]	0.068	1	-0.0504033	-0.08411	-0.0337067	0.293525	0.374798	0.336623
9789913	coatomer subunit zeta-1 [Mus musculus]	0.1299	2	-0.0139033	-0.00538667	0.00851667	0.067738	0.0400465	0.0556424
9789937	dnaJ homolog subfamily A member 2 [Mus musculus]	0.0777	1	0.11025	-0.0878233	-0.198073	0.341945	0.479645	0.416525
9790083	ruvB-like 1 [Mus musculus]	0.0285	1	-0.154313	0.171897	0.32621	0.179724	0.194535	0.187276
9790219	destrin [Mus musculus]	0.0848	1	-0.275357	0.227427	0.502783	0.112252	0.119188	0.115772
9790285	vacuolar protein sorting-associated protein 29 [Mus musculus]	0.0549	1	-0.05158	-0.27264	-0.22106	0.328252	0.473822	0.407588
9910294	keratin, type II cytoskeletal 71 [Mus musculus]	0.0401	1	0.422947	-0.218987	-0.641933	0.564456	0.166304	0.416093
9910548	SH3 domain-binding glutamic acid-rich-like protein [Mus musculus]	0.0877	1	0.0156233	-0.0225933	-0.0382167	0.195507	0.144897	0.172073

## Sheet: 3.5 TMTBioRep2_Unique
Supplementary Table 3.5: Proteomics data from Pgrmc1 KO liver membrane fractions. These proteins were detected in only one replicate of the two biological replicates measuring the Pgrmc1 KO liver membrane proteome using isobaric tagging and were detected in the same biological replicate. Each biological replicate consisted of a pooled sample from 4-5 mice of each genotype. The Coverage and No. Un…
GI Number	Description	Coverage	No. Unique Peptides	mean.WT	mean.KO	log2FC	sd.WT	sd.KO	sd.pooled
100817048	3 beta-hydroxysteroid dehydrogenase type 7 isoform b [Mus musculus]	0.038	1	0.00201	-0.0105633	-0.0125733	0.0679462	0.0679462	0.0679462
100817933	acyl-CoA dehydrogenase family member 9, mitochondrial [Mus musculus]	0.0784	4	0.0319633	-0.0151333	-0.0470967	0.0198785	0.0198785	0.0198785
10181206	gamma-aminobutyric acid receptor-associated protein-like 1 [Mus musculus]	0.0598	1	0.00354	0.00144667	-0.00209333	0.0352771	0.0352771	0.0352771
103472025	cleft lip and palate transmembrane protein 1 homolog [Mus musculus]	0.0467	2	-0.01955	0.02148	0.04103	0.0365896	0.0365896	0.0365896
10946966	peroxisomal membrane protein 4 [Mus musculus]	0.0708	1	0.0479167	-0.0813733	-0.12929	0.0358305	0.0358305	0.0358305
110625719	histidine triad nucleotide-binding protein 2, mitochondrial precursor [Mus musculus]	0.0491	1	0.0594667	-0.0450633	-0.10453	0.0295231	0.0295231	0.0295231
110626070	5-hydroxyisourate hydrolase [Mus musculus]	0.161	2	0.0453233	-0.0504033	-0.0957267	0.0642553	0.0642553	0.0642553
110630015	eukaryotic translation initiation factor 4 gamma 2 isoform 2 [Mus musculus]	0.0219	2	-0.03533	0.0307567	0.0660867	0.0202843	0.0202843	0.0202843
111154067	transmembrane protein 165 precursor [Mus musculus]	0.0557	1	-0.0128467	0.0180667	0.0309133	0.0414453	0.0414453	0.0414453
111185918	glycophorin-A [Mus musculus]	0.1845	1	-0.36326	0.17707	0.54033	0.0530858	0.0530858	0.0530858
111607436	interleukin enhancer-binding factor 3 isoform 4 [Mus musculus]	0.0413	1	-0.01556	0.04767	0.06323	0.0404315	0.0404315	0.0404315
112363072	actin-related protein 2/3 complex subunit 2 [Mus musculus]	0.0567	2	-0.05211	0.0698	0.12191	0.0494017	0.0494017	0.0494017
112421031	vitamin K-dependent protein C isoform 2 preproprotein [Mus musculus]	0.0283	1	0.0611033	-0.00872667	-0.06983	0.140889	0.140889	0.140889
112807186	GCN1 general control of amino-acid synthesis 1-like 1 [Mus musculus]	0.0142	3	-0.0249733	0.02618	0.0511533	0.00875878	0.00875878	0.00875878
112983636	keratin, type I cytoskeletal 10 [Mus musculus]	0.0499	2	-0.191443	0.15032	0.341763	0.0175388	0.0175388	0.0175388
113205073	E3 ubiquitin-protein ligase AMFR [Mus musculus]	0.0376	1	0.0374433	-0.0357533	-0.0731967	0.0365368	0.0365368	0.0365368
114155129	delta(24)-sterol reductase precursor [Mus musculus]	0.0155	1	0.156613	-0.203347	-0.35996	0.0694898	0.0694898	0.0694898
114205431	ATP-binding cassette sub-family E member 1 [Mus musculus]	0.0401	2	-0.0257633	0.0681667	0.09393	0.0551397	0.0551397	0.0551397
114326546	phosphoglycerate mutase 1 [Mus musculus]	0.1102	2	0.0109067	-0.0123633	-0.02327	0.0264934	0.0264934	0.0264934
11528512	aquaporin-9 isoform 1 [Mus musculus]	0.0339	1	0.176833	-0.16196	-0.338793	0.0142546	0.0142546	0.0142546
115334671	4-trimethylaminobutyraldehyde dehydrogenase precursor [Mus musculus]	0.1911	8	-0.00127	0.00672667	0.00799667	0.0129565	0.0129565	0.0129565
115385966	transportin-1 isoform 2 [Mus musculus]	0.0337	2	-0.0493033	0.0845733	0.133877	0.0919001	0.0919001	0.0919001
116089322	lon protease homolog, mitochondrial precursor [Mus musculus]	0.0527	4	0.0215767	-0.0276	-0.0491767	0.0307587	0.0307587	0.0307587
116734870	leukotriene A-4 hydrolase [Mus musculus]	0.0196	1	0.00352333	-0.01056	-0.0140833	0.120859	0.120859	0.120859
116875854	cyclin-dependent kinase 5 activator 2 [Mus musculus]	0.019	1	0.0280867	-0.04726	-0.0753467	0.0533905	0.0533905	0.0533905
117414164	delta(14)-sterol reductase [Mus musculus]	0.067	2	0.0864733	-0.0894567	-0.17593	0.0162761	0.0162761	0.0162761
117938334	spectrin beta chain, non-erythrocytic 1 isoform 2 [Mus musculus]	0.0181	4	0.000916667	0.00541	0.00449333	0.0283409	0.0283409	0.0283409
118150670	zinc transporter SLC39A7 precursor [Mus musculus]	0.0441	2	0.0837167	-0.0478967	-0.131613	0.00544895	0.00544895	0.00544895
118582271	serine/arginine-rich splicing factor 1 isoform 2 [Mus musculus]	0.1194	2	-0.0192433	0.01198	0.0312233	0.0119627	0.0119627	0.0119627
118601004	proline dehydrogenase 1, mitochondrial precursor [Mus musculus]	0.1469	7	0.06118	-0.0375767	-0.0987567	0.0117437	0.0117437	0.0117437
119508439	pyrroline-5-carboxylate reductase 3 [Mus musculus]	0.0255	1	-0.00816333	0.00461667	0.01278	0.0601361	0.0601361	0.0601361
121674797	palmitoyl-protein thioesterase 1 precursor [Mus musculus]	0.049	1	0.16875	-0.11054	-0.27929	0.0653137	0.0653137	0.0653137
12331398	secretory carrier-associated membrane protein 2 [Mus musculus]	0.0365	1	-0.0131067	0.00118	0.0142867	0.0644198	0.0644198	0.0644198
123701962	probable lysosomal cobalamin transporter [Mus musculus]	0.0335	1	-0.0107433	-0.07875	-0.0680067	0.138849	0.138849	0.138849
124001580	heme-binding protein 1 [Mus musculus]	0.1263	2	0.0793633	-0.02848	-0.107843	0.0869147	0.0869147	0.0869147
124107596	5'-AMP-activated protein kinase subunit gamma-1 [Mus musculus]	0.0242	1	0.0800567	-0.01737	-0.0974267	0.0369726	0.0369726	0.0369726
124248548	protein FAM134A [Mus musculus]	0.0462	1	-0.0474933	-0.00959667	0.0378967	0.017137	0.017137	0.017137
124249077	DNA-directed RNA polymerases I, II, and III subunit RPABC1 [Mus musculus]	0.0429	1	-0.05953	0.08874	0.14827	0.0499906	0.0499906	0.0499906
124286826	eukaryotic peptide chain release factor subunit 1 [Mus musculus]	0.0206	1	0.02639	-0.0533833	-0.0797733	0.0411584	0.0411584	0.0411584
124301212	GA-binding protein subunit beta-2 [Mus musculus]	0.0193	1	0.339697	-0.3152	-0.654897	0.0526922	0.0526922	0.0526922
124487057	endoplasmic reticulum metallopeptidase 1 [Mus musculus]	0.01	1	0.0811333	-0.0176733	-0.0988067	0.0242264	0.0242264	0.0242264
124487311	NFX1-type zinc finger-containing protein 1 isoform a [Mus musculus]	0.0063	1	0.0115733	0.0551067	0.0435333	0.0978901	0.0978901	0.0978901
124487350	cholinesterase precursor [Mus musculus]	0.0265	1	0.0959767	-0.0685933	-0.16457	0.054126	0.054126	0.054126
124487358	uncharacterized protein LOC75471 [Mus musculus]	0.0509	1	0.04245	-0.043	-0.08545	0.0683701	0.0683701	0.0683701
124487451	oxysterol-binding protein-related protein 7 [Mus musculus]	0.0088	1	-0.0389933	0.0130967	0.05209	0.0218345	0.0218345	0.0218345
125628650	coiled-coil domain-containing protein 47 precursor [Mus musculus]	0.0518	2	0.0418233	-0.0420667	-0.08389	0.0281807	0.0281807	0.0281807
125656150	hydroxysteroid dehydrogenase-like protein 2 isoform 1 [Mus musculus]	0.0429	2	0.07444	-0.0736167	-0.148057	0.0565104	0.0565104	0.0565104
125988403	signal peptidase complex subunit 3 [Mus musculus]	0.1167	2	0.00683667	0.00608667	-0.00075	0.0130672	0.0130672	0.0130672
126116585	keratin, type II cytoskeletal 1 [Mus musculus]	0.0361	1	-0.159053	0.168017	0.32707	0.0392759	0.0392759	0.0392759
126518317	complement C3 precursor [Mus musculus]	0.1209	16	-0.0243867	0.01828	0.0426667	0.0105228	0.0105228	0.0105228
126722910	sorting nexin-27 isoform 2 [Mus musculus]	0.019	1	-0.04515	0.03297	0.07812	0.0973343	0.0973343	0.0973343
12963497	kininogen-1 isoform 2 precursor [Mus musculus]	0.0856	4	0.0224133	-0.00282	-0.0252333	0.00817868	0.00817868	0.00817868
12963539	persulfide dioxygenase ETHE1, mitochondrial precursor [Mus musculus]	0.0551	1	-0.03162	0.0186667	0.0502867	0.0903387	0.0903387	0.0903387
12963643	39S ribosomal protein L46, mitochondrial [Mus musculus]	0.0707	1	-0.00694	0.00341667	0.0103567	0.0783225	0.0783225	0.0783225
13277394	grpE protein homolog 1, mitochondrial precursor [Mus musculus]	0.1429	3	0.00674	-0.00583	-0.01257	0.0189454	0.0189454	0.0189454
13324686	mitochondrial import receptor subunit TOM20 homolog [Mus musculus]	0.0897	1	0.05939	-0.0753333	-0.134723	0.082385	0.082385	0.082385
13384608	pterin-4-alpha-carbinolamine dehydratase [Mus musculus]	0.2212	2	0.09022	-0.01928	-0.1095	0.00994364	0.00994364	0.00994364
13384618	guanine nucleotide-binding protein G(I)/G(S)/G(O) subunit gamma-12 [Mus musculus]	0.1528	1	-0.01369	0.0262133	0.0399033	0.0842991	0.0842991	0.0842991
13384642	synaptojanin-2-binding protein [Mus musculus]	0.1655	2	0.06233	-0.0353967	-0.0977267	0.0260942	0.0260942	0.0260942
13384722	tetraspanin-13 [Mus musculus]	0.0343	1	-0.0546933	0.04346	0.0981533	0.0527082	0.0527082	0.0527082
13384870	transmembrane protein 126A [Mus musculus]	0.0612	1	-0.02376	-0.00908667	0.0146733	0.036562	0.036562	0.036562
13384892	small integral membrane protein 12 [Mus musculus]	0.0978	1	0.0255733	-0.0226233	-0.0481967	0.0650112	0.0650112	0.0650112
13384930	oligosaccharyltransferase complex subunit OSTC [Mus musculus]	0.0805	1	0.134263	-0.15098	-0.285243	0.0282635	0.0282635	0.0282635
13384938	endoplasmic reticulum-Golgi intermediate compartment protein 3 [Mus musculus]	0.0287	1	-0.109407	0.0588933	0.1683	0.0456327	0.0456327	0.0456327
13385012	mitochondrial import inner membrane translocase subunit TIM16 [Mus musculus]	0.064	1	0.00669333	-0.00449667	-0.01119	0.0631655	0.0631655	0.0631655
13385260	acyl-coenzyme A thioesterase 13 [Mus musculus]	0.0571	1	0.0766667	-0.08874	-0.165407	0.0284312	0.0284312	0.0284312
13385298	lon protease homolog 2, peroxisomal isoform 1 [Mus musculus]	0.0293	1	-0.0863367	0.0105167	0.0968533	0.0221202	0.0221202	0.0221202
13385374	ras-related protein Rab-5A [Mus musculus]	0.3023	3	-0.0085	-0.00307667	0.00542333	0.0542571	0.0542571	0.0542571
13385408	60S ribosomal protein L11 [Mus musculus]	0.4101	7	-0.0659767	0.0551833	0.12116	0.0210375	0.0210375	0.0210375
13385492	NADH dehydrogenase [ubiquinone] 1 alpha subcomplex subunit 6 [Mus musculus]	0.374	4	0.0503733	-0.0333367	-0.08371	0.0228708	0.0228708	0.0228708
13385518	ADP-ribosylation factor-like protein 8B [Mus musculus]	0.2204	3	0.0130867	-0.0166733	-0.02976	0.0273854	0.0273854	0.0273854
13385656	4-hydroxy-2-oxoglutarate aldolase, mitochondrial precursor [Mus musculus]	0.0685	2	0.0942967	-0.0467967	-0.141093	0.0201983	0.0201983	0.0201983
13385896	ras-related protein Rab-32 [Mus musculus]	0.0448	1	-0.00429667	-0.00497	-0.000673333	0.0278133	0.0278133	0.0278133
13385918	polyadenylate-binding protein-interacting protein 2 [Mus musculus]	0.1129	1	-0.00742667	0.0250267	0.0324533	0.0585173	0.0585173	0.0585173
13385942	citrate synthase, mitochondrial precursor [Mus musculus]	0.0582	2	0.0856933	-0.08397	-0.169663	0.031245	0.031245	0.031245
13385998	heat shock protein 75 kDa, mitochondrial precursor [Mus musculus]	0.0453	2	0.0779567	-0.115037	-0.192993	0.0812479	0.0812479	0.0812479
13386014	ER membrane protein complex subunit 4 [Mus musculus]	0.0656	1	-0.0364133	0.0302433	0.0666567	0.0185514	0.0185514	0.0185514
13487925	estradiol 17 beta-dehydrogenase 5 [Mus musculus]	0.3715	11	0.00263667	-0.0209067	-0.0235433	0.0301541	0.0301541	0.0301541
13507656	endoplasmic reticulum aminopeptidase 1 precursor [Mus musculus]	0.0409	3	0.03268	-0.0352333	-0.0679133	0.0360902	0.0360902	0.0360902
13507666	serine beta-lactamase-like protein LACTB, mitochondrial precursor [Mus musculus]	0.1234	5	0.0251033	-0.03782	-0.0629233	0.0243014	0.0243014	0.0243014
13507712	sphingosine-1-phosphate phosphatase 1 [Mus musculus]	0.0465	2	0.0113833	-0.0147167	-0.0261	0.0265396	0.0265396	0.0265396
13928670	vacuolar protein sorting-associated protein 35 [Mus musculus]	0.0515	3	-0.0138267	0.00204	0.0158667	0.00353849	0.00353849	0.00353849
13937391	guanine nucleotide-binding protein G(I)/G(S)/G(T) subunit beta-2 [Mus musculus]	0.05	2	0.00136	0.0100033	0.00864333	0.0588772	0.0588772	0.0588772
13994195	serine/threonine-protein phosphatase PP1-alpha catalytic subunit [Mus musculus]	0.0545	2	-0.00681333	0.00612667	0.01294	0.0154569	0.0154569	0.0154569
14192922	actin, alpha cardiac muscle 1 [Mus musculus]	0.4377	3	-0.0274967	0.0167267	0.0442233	0.0197104	0.0197104	0.0197104
144922627	nuclear cap-binding protein subunit 1 [Mus musculus]	0.0203	1	-0.0972	0.0614467	0.158647	0.0220874	0.0220874	0.0220874
145587094	uncharacterized protein C2orf47 homolog, mitochondrial precursor [Mus musculus]	0.0309	1	0.0546333	-0.0262633	-0.0808967	0.0291152	0.0291152	0.0291152
145699137	UDP glucuronosyltransferase 1 family, polypeptide A5 precursor [Mus musculus]	0.1739	1	0.11124	-0.172553	-0.283793	0.069361	0.069361	0.069361
145864463	UDP-glucuronosyltransferase 1-9 precursor [Mus musculus]	0.2557	4	0.0131133	-0.0243567	-0.03747	0.0422227	0.0422227	0.0422227
145966911	transmembrane emp24 domain-containing protein 9 precursor [Mus musculus]	0.1787	3	0.04957	-0.00304333	-0.0526133	0.006085	0.006085	0.006085
147902337	abhydrolase domain-containing protein 15 precursor [Mus musculus]	0.0414	1	0.01646	-0.00413	-0.02059	0.0543673	0.0543673	0.0543673
147904557	myelin protein zero-like protein 3 precursor [Mus musculus]	0.0295	1	-0.0501067	0.0913667	0.141473	0.0817481	0.0817481	0.0817481
148238335	aly/REF export factor 2 [Mus musculus]	0.1651	2	-0.0805033	0.0299033	0.110407	0.0830809	0.0830809	0.0830809
148540106	methylmalonyl-CoA mutase, mitochondrial precursor [Mus musculus]	0.0334	2	0.0352467	-0.00701333	-0.04226	0.0180717	0.0180717	0.0180717
148747128	dolichyl-diphosphooligosaccharide--protein glycosyltransferase subunit STT3A [Mus musculus]	0.0894	6	0.10407	-0.0875033	-0.191573	0.0212888	0.0212888	0.0212888
149267300	PREDICTED: NADH dehydrogenase [ubiquinone] 1 alpha subcomplex subunit 11-like isoform X3 [Mus musculus]	0.0769	1	0.0318233	-0.02082	-0.0526433	0.0417084	0.0417084	0.0417084
153791389	integrin alpha-1 precursor [Mus musculus]	0.0076	1	-0.00856333	-0.0200567	-0.0114933	0.0347393	0.0347393	0.0347393
153792526	ADP-ribosylation factor-like protein 1 [Mus musculus]	0.2265	4	-0.0119733	-0.00063	0.0113433	0.036933	0.036933	0.036933
156231031	solute carrier family 2, member 9 isoform 2 [Mus musculus]	0.0459	2	0.00169333	0.01423	0.0125367	0.144108	0.144108	0.144108
157909801	mitochondrial import receptor subunit TOM40 homolog [Mus musculus]	0.0554	2	0.0347233	-0.0236633	-0.0583867	0.00619301	0.00619301	0.00619301
157951598	calpain-2 catalytic subunit [Mus musculus]	0.0186	1	0.02931	-0.0354233	-0.0647333	0.070155	0.070155	0.070155
157951698	complement C4-B precursor [Mus musculus]	0.0155	2	-0.01169	0.0281333	0.0398233	0.0298017	0.0298017	0.0298017
158533990	beta-mannosidase precursor [Mus musculus]	0.0159	1	0.111397	-0.137283	-0.24868	0.122116	0.122116	0.122116
158635979	sarcoplasmic/endoplasmic reticulum calcium ATPase 2 isoform b [Mus musculus]	0.1983	17	0.03382	-0.0328633	-0.0666833	0.00156436	0.00156436	0.00156436
158711698	alpha-1,3-mannosyl-glycoprotein 2-beta-N-acetylglucosaminyltransferase [Mus musculus]	0.0336	1	-0.13875	0.16311	0.30186	0.0821912	0.0821912	0.0821912
158854014	peroxisomal sarcosine oxidase [Mus musculus]	0.041	2	0.0622433	-0.08776	-0.150003	0.073548	0.073548	0.073548
158937300	translocation protein SEC63 homolog [Mus musculus]	0.1237	8	0.03553	-0.0509267	-0.0864567	0.034838	0.034838	0.034838
158966670	annexin A6 isoform b [Mus musculus]	0.1154	1	0.11935	-0.108887	-0.228237	0.121365	0.121365	0.121365
160298209	aspartate aminotransferase, cytoplasmic [Mus musculus]	0.0654	2	0.0378467	-0.0300467	-0.0678933	0.0434981	0.0434981	0.0434981
160298219	glutathione S-transferase theta-1 [Mus musculus]	0.0292	1	0.0213433	-0.0216833	-0.0430267	0.0143997	0.0143997	0.0143997
160333195	enoyl-CoA delta isomerase 2, mitochondrial isoform b [Mus musculus]	0.0726	2	0.04881	-0.0564033	-0.105213	0.0315319	0.0315319	0.0315319
160415217	zinc-alpha-2-glycoprotein precursor [Mus musculus]	0.0586	1	0.000203333	0.0112433	0.01104	0.0335517	0.0335517	0.0335517
160837788	actin-related protein 2/3 complex subunit 1B [Mus musculus]	0.0457	1	-0.0482333	0.03113	0.0793633	0.054056	0.054056	0.054056
161016799	annexin A4 [Mus musculus]	0.0752	2	-0.00461333	-0.0141467	-0.00953333	0.0632331	0.0632331	0.0632331
161086891	complement component 6 precursor [Mus musculus]	0.0247	2	0.000773333	-0.0192267	-0.02	0.0426497	0.0426497	0.0426497
161086971	F-actin-capping protein subunit alpha-1 [Mus musculus]	0.0874	1	-0.0293	0.133487	0.162787	0.12107	0.12107	0.12107
161377465	heparin cofactor 2 precursor [Mus musculus]	0.0481	1	0.09943	-0.08311	-0.18254	0.125246	0.125246	0.125246
161484595	antigen-presenting glycoprotein CD1d1 precursor [Mus musculus]	0.0625	2	-0.0171467	0.0268067	0.0439533	0.0261364	0.0261364	0.0261364
161484656	peptidyl-prolyl cis-trans isomerase FKBP8 isoform b [Mus musculus]	0.1493	3	-0.00889333	-0.01285	-0.00395667	0.0225874	0.0225874	0.0225874
161484660	oxygen-dependent coproporphyrinogen-III oxidase, mitochondrial precursor [Mus musculus]	0.0655	2	-0.00668667	0.0711	0.0777867	0.145678	0.145678	0.145678
162287294	RNA-binding protein 8A isoform b [Mus musculus]	0.1561	2	0.01286	0.0443133	0.0314533	0.231779	0.231779	0.231779
162287343	lysosomal acid lipase/cholesteryl ester hydrolase precursor [Mus musculus]	0.0453	1	0.0980933	-0.0902333	-0.188327	0.024135	0.024135	0.024135
162329570	caprin-1 isoform c [Mus musculus]	0.0766	5	-0.0766467	0.07387	0.150517	0.0289645	0.0289645	0.0289645
163838662	translocator protein [Mus musculus]	0.1893	2	0.00783333	0.00962	0.00178667	0.0448283	0.0448283	0.0448283
164565394	dnaJ homolog subfamily C member 11 [Mus musculus]	0.068	4	0.05972	-0.0394267	-0.0991467	0.0226288	0.0226288	0.0226288
164698483	septin-9 isoform c [Mus musculus]	0.0269	1	-0.03139	0.03594	0.06733	0.0732252	0.0732252	0.0732252
165377206	translocon-associated protein subunit alpha precursor [Mus musculus]	0.2098	4	0.0681167	-0.0636033	-0.13172	0.0370053	0.0370053	0.0370053
165377237	solute carrier family 2, facilitated glucose transporter member 2 [Mus musculus]	0.0574	3	0.208623	-0.1326	-0.341223	0.0164246	0.0164246	0.0164246
165932333	lactoylglutathione lyase [Mus musculus]	0.0489	1	0.0955967	-0.09568	-0.191277	0.0198098	0.0198098	0.0198098
165972315	ras-related protein R-Ras2 precursor [Mus musculus]	0.1373	2	0.0473433	-0.06837	-0.115713	0.088275	0.088275	0.088275
16716395	15 kDa selenoprotein precursor [Mus musculus]	0.0988	1	0.100057	-0.08347	-0.183527	0.0220952	0.0220952	0.0220952
167716839	cytochrome c oxidase subunit I [Mus musculus musculus]	0.0486	1	-0.510087	-0.244543	0.265543	1.11162	1.11162	1.11162
167716840	cytochrome c oxidase subunit II [Mus musculus musculus]	0.0749	2	0.01928	-0.0495767	-0.0688567	0.0408092	0.0408092	0.0408092
167716846	NADH dehydrogenase subunit 4 [Mus musculus musculus]	0.0153	1	-0.12647	0.02947	0.15594	0.0532586	0.0532586	0.0532586
167716847	NADH dehydrogenase subunit 5 [Mus musculus musculus]	0.0214	1	0.0258467	2.33333e-05	-0.0258233	0.0217155	0.0217155	0.0217155
167736371	ubiquitin conjugation factor E4 A [Mus musculus]	0.0136	1	-0.0177033	0.00730667	0.02501	0.048403	0.048403	0.048403
169234776	uncharacterized aarF domain-containing protein kinase 5 [Mus musculus]	0.0241	1	0.0365733	0.00347	-0.0331033	0.0670649	0.0670649	0.0670649
169234938	ATP-binding cassette sub-family B member 7, mitochondrial [Mus musculus]	0.0625	3	0.01558	-0.0741633	-0.0897433	0.0636285	0.0636285	0.0636285
170014698	cullin-2 [Mus musculus]	0.0134	1	-0.0661733	0.1027	0.168873	0.0758354	0.0758354	0.0758354
170650677	sulfate anion transporter 1 [Mus musculus]	0.0156	1	0.0158	-0.0425467	-0.0583467	0.0658498	0.0658498	0.0658498
170763467	mitochondrial import inner membrane translocase subunit TIM44 [Mus musculus]	0.0177	1	0.0289267	-0.0422167	-0.0711433	0.0261257	0.0261257	0.0261257
17157983	peroxisomal carnitine O-octanoyltransferase [Mus musculus]	0.0114	1	0.06081	-0.02494	-0.08575	0.0384271	0.0384271	0.0384271
172072677	urocanate hydratase [Mus musculus]	0.0769	4	-0.00668333	0.00833	0.0150133	0.0152277	0.0152277	0.0152277
17298676	39S ribosomal protein L43, mitochondrial [Mus musculus]	0.1069	2	-0.0419733	0.0243967	0.06637	0.0426731	0.0426731	0.0426731
17505206	28S ribosomal protein S18a, mitochondrial precursor [Mus musculus]	0.0561	1	0.01736	-0.0293033	-0.0466633	0.0272754	0.0272754	0.0272754
18017590	lipid phosphate phosphohydrolase 3 [Mus musculus]	0.0353	1	0.02903	-0.0186333	-0.0476633	0.0413301	0.0413301	0.0413301
18017605	ubiquitin-conjugating enzyme E2 N [Mus musculus]	0.0592	1	-0.00563	-0.00608333	-0.000453333	0.0109946	0.0109946	0.0109946
18034682	minor histocompatibility antigen H13 isoform 2 [Mus musculus]	0.0847	3	0.0615133	-0.0751367	-0.13665	0.0189365	0.0189365	0.0189365
18079334	coiled-coil-helix-coiled-coil-helix domain-containing protein 2, mitochondrial precursor [Mus musculus]	0.1569	1	0.01928	-0.0162233	-0.0355033	0.0440662	0.0440662	0.0440662
18079339	aconitate hydratase, mitochondrial precursor [Mus musculus]	0.0654	4	0.06766	-0.06092	-0.12858	0.0201216	0.0201216	0.0201216
18250288	UPF0556 protein C19orf10 homolog precursor [Mus musculus]	0.0904	1	0.116897	-0.0484633	-0.16536	0.055583	0.055583	0.055583
18252782	antithrombin-III precursor [Mus musculus]	0.1032	4	0.0328567	-0.144977	-0.177833	0.139324	0.139324	0.139324
186287327	cytochrome P450, family 2, subfamily c, polypeptide 68 precursor [Mus musculus]	0.22	1	0.2425	-0.239157	-0.481657	0.032489	0.032489	0.032489
18700004	3-ketoacyl-CoA thiolase A, peroxisomal precursor [Mus musculus]	0.2854	2	0.07791	-0.05806	-0.13597	0.021502	0.021502	0.021502
188035926	mimitin, mitochondrial [Mus musculus]	0.0714	1	0.01904	0.00653	-0.01251	0.0703969	0.0703969	0.0703969
188497650	malectin precursor [Mus musculus]	0.1546	4	0.0997833	-0.08952	-0.189303	0.0289547	0.0289547	0.0289547
189409138	cullin-associated NEDD8-dissociated protein 1 [Mus musculus]	0.0081	1	-0.0137933	0.0615467	0.07534	0.0604035	0.0604035	0.0604035
19111162	transmembrane 9 superfamily member 3 precursor [Mus musculus]	0.0153	1	-0.15145	0.0796233	0.231073	0.0524974	0.0524974	0.0524974
193788663	signal peptidase complex subunit 1 [Mus musculus]	0.0807	1	0.00422	0.00012	-0.0041	0.0141562	0.0141562	0.0141562
194353962	ADP-ribosylation factor 1 [Mus musculus]	0.3204	3	0.00588	-0.00360333	-0.00948333	0.0110946	0.0110946	0.0110946
19482166	glycine N-acyltransferase-like protein Keg1 [Mus musculus]	0.0339	1	0.0513267	-0.04365	-0.0949767	0.0314209	0.0314209	0.0314209
19526463	endoplasmic reticulum resident protein 29 precursor [Mus musculus]	0.0878	2	0.0118233	-0.05397	-0.0657933	0.0997241	0.0997241	0.0997241
19526852	nicotinate-nucleotide pyrophosphorylase [carboxylating] [Mus musculus]	0.0435	1	-0.0314633	0.0672667	0.09873	0.0575422	0.0575422	0.0575422
19526884	mannose-1-phosphate guanyltransferase alpha [Mus musculus]	0.0333	1	-0.201567	0.0368567	0.238423	0.0646146	0.0646146	0.0646146
19526900	cell cycle control protein 50A [Mus musculus]	0.1401	4	-0.0285933	0.00856333	0.0371567	0.00575248	0.00575248	0.00575248
19526912	hsc70-interacting protein [Mus musculus]	0.0323	1	-0.0363867	0.07748	0.113867	0.0617768	0.0617768	0.0617768
19526960	dynamin-like 120 kDa protein, mitochondrial isoform 2 precursor [Mus musculus]	0.1094	10	0.0472433	-0.03752	-0.0847633	0.0110877	0.0110877	0.0110877
19527078	fibrinogen gamma chain precursor [Mus musculus]	0.0367	2	-0.0126167	0.01433	0.0269467	0.0251518	0.0251518	0.0251518
19527236	transmembrane emp24 domain-containing protein 4 precursor [Mus musculus]	0.0881	2	0.00829	-0.0142767	-0.0225667	0.0454357	0.0454357	0.0454357
19527294	3-alpha-hydroxysteroid dehydrogenase [Mus musculus]	0.1146	3	0.04577	-0.0373333	-0.0831033	0.0271217	0.0271217	0.0271217
19527378	transmembrane protein 109 precursor [Mus musculus]	0.0494	1	0.0657	-0.0253733	-0.0910733	0.00801393	0.00801393	0.00801393
20137008	biglycan precursor [Mus musculus]	0.0542	1	0.00442333	-0.0503	-0.0547233	0.0917527	0.0917527	0.0917527
20149756	eukaryotic initiation factor 4A-III [Mus musculus]	0.0438	1	-0.108023	0.119733	0.227757	0.0654803	0.0654803	0.0654803
20336734	tetratricopeptide repeat protein 36 [Mus musculus]	0.0753	1	-0.03706	-0.0341233	0.00293667	0.0976761	0.0976761	0.0976761
20589521	protein TBRG4 [Mus musculus]	0.0159	1	0.02744	-0.0371567	-0.0645967	0.029895	0.029895	0.029895
209862915	CD82 antigen [Mus musculus]	0.0414	1	0.104817	-0.01336	-0.118177	0.02332	0.02332	0.02332
21311961	bax inhibitor 1 [Mus musculus]	0.038	1	0.101053	-0.108047	-0.2091	0.0244689	0.0244689	0.0244689
21312012	NADH dehydrogenase [ubiquinone] 1 alpha subcomplex subunit 8 [Mus musculus]	0.2791	3	0.0955667	-0.00773	-0.103297	0.0158057	0.0158057	0.0158057
21312062	transmembrane emp24 domain-containing protein 10 precursor [Mus musculus]	0.2009	4	0.04458	-0.0369333	-0.0815133	0.0159663	0.0159663	0.0159663
21312338	protein C19orf12 homolog [Mus musculus]	0.0496	1	0.101723	-0.151977	-0.2537	0.0712409	0.0712409	0.0712409
21312520	dihydropteridine reductase [Mus musculus]	0.1203	2	0.0670433	-0.02026	-0.0873033	0.0404253	0.0404253	0.0404253
21312658	zinc finger protein 706 [Mus musculus]	0.1579	1	-0.00670667	0.00199667	0.00870333	0.0738411	0.0738411	0.0738411
21312666	protein FAM134C isoform 1 [Mus musculus]	0.0193	1	-0.0900533	0.107753	0.197807	0.051689	0.051689	0.051689
21312752	ribosome-recycling factor, mitochondrial precursor [Mus musculus]	0.0649	1	-0.0113333	0.03925	0.0505833	0.087257	0.087257	0.087257
21313138	glutathione S-transferase kappa 1 [Mus musculus]	0.1814	3	0.0738567	-0.0951667	-0.169023	0.0337837	0.0337837	0.0337837
21313156	dnaJ homolog subfamily B member 4 [Mus musculus]	0.0415	1	-0.153717	0.13239	0.286107	0.0390447	0.0390447	0.0390447
21313278	cysteine-rich with EGF-like domain protein 2 precursor [Mus musculus]	0.0629	2	-0.0342233	0.0393033	0.0735267	0.0517879	0.0517879	0.0517879
21313476	GTP-binding protein SAR1b [Mus musculus]	0.2677	2	0.02402	-0.0317433	-0.0557633	0.030932	0.030932	0.030932
21313544	mitochondrial chaperone BCS1 [Mus musculus]	0.0239	1	0.0553933	-0.0591733	-0.114567	0.0325182	0.0325182	0.0325182
214010170	clusterin precursor [Mus musculus]	0.0201	1	-0.04407	0.0304633	0.0745333	0.0111591	0.0111591	0.0111591
21450281	UDP-N-acetylglucosamine transporter [Mus musculus]	0.046	1	0.0440167	-0.06403	-0.108047	0.0498435	0.0498435	0.0498435
21450625	eukaryotic initiation factor 4A-I isoform 1 [Mus musculus]	0.3818	5	0.0108533	-0.01299	-0.0238433	0.01496	0.01496	0.01496
21539587	NADH dehydrogenase [ubiquinone] 1 alpha subcomplex subunit 3 [Mus musculus]	0.2857	1	0.0976767	-0.0868167	-0.184493	0.0379444	0.0379444	0.0379444
215983062	EH domain-containing protein 3 [Mus musculus]	0.1009	4	-0.0161367	0.0148933	0.03103	0.0264422	0.0264422	0.0264422
21699058	lysophospholipid acyltransferase 5 [Mus musculus]	0.0493	2	0.108113	-0.07833	-0.186443	0.00946063	0.00946063	0.00946063
21703344	GTP-binding protein SAR1a [Mus musculus]	0.1364	1	-0.00898333	0.00876333	0.0177467	0.0169704	0.0169704	0.0169704
21704140	3-hydroxyisobutyrate dehydrogenase, mitochondrial precursor [Mus musculus]	0.0388	1	0.0950333	-0.0738767	-0.16891	0.0420251	0.0420251	0.0420251
21746161	tubulin beta-2B chain [Mus musculus]|tubulin beta-5 chain [Mus musculus]|tubulin beta-3 chain [Mus musculus]	0.3056	2	-0.0283067	0.0243933	0.0527	0.0423047	0.0423047	0.0423047
218751888	SAYSvFN domain-containing protein 1 [Mus musculus]	0.0479	1	0.0518733	-0.0331967	-0.08507	0.0132143	0.0132143	0.0132143
219521935	histocompatibility 2, Q region locus 4 precursor [Mus musculus]	0.0932	1	0.00291667	-0.0474567	-0.0503733	0.0823906	0.0823906	0.0823906
22094989	mitochondrial import inner membrane translocase subunit TIM50 precursor [Mus musculus]	0.153	4	0.00707333	-0.00198667	-0.00906	0.021061	0.021061	0.021061
22122359	glycine N-acyltransferase [Mus musculus]	0.0777	2	0.0388533	-0.0435733	-0.0824267	0.0313606	0.0313606	0.0313606
22122625	3-hydroxyisobutyryl-CoA hydrolase, mitochondrial precursor [Mus musculus]	0.026	1	0.0736867	-0.0253733	-0.09906	0.0538963	0.0538963	0.0538963
22122797	3-ketoacyl-CoA thiolase B, peroxisomal precursor [Mus musculus]	0.3915	5	0.1272	-0.0823167	-0.209517	0.00389261	0.00389261	0.00389261
22164784	fatty acid desaturase 1 [Mus musculus]	0.0537	2	0.18762	-0.188843	-0.376463	0.055688	0.055688	0.055688
22165406	gap junction beta-1 protein [Mus musculus]	0.0353	1	0.0827533	-0.06461	-0.147363	0.00305136	0.00305136	0.00305136
224922806	glycerol-3-phosphate dehydrogenase, mitochondrial precursor [Mus musculus]	0.0977	7	0.01945	-0.02805	-0.0475	0.0284044	0.0284044	0.0284044
224967062	macrophage mannose receptor 1 precursor [Mus musculus]	0.0371	5	-0.0320533	0.0302133	0.0622667	0.0205992	0.0205992	0.0205992
224967102	protein FAM210B [Mus musculus]	0.0684	1	0.0432367	0.01433	-0.0289067	0.032824	0.032824	0.032824
22507391	polyadenylate-binding protein 4 isoform 2 [Mus musculus]	0.1756	6	-0.07879	0.0813067	0.160097	0.0181308	0.0181308	0.0181308
225543269	cytochrome P450, family 2, subfamily ab, polypeptide 1 [Mus musculus]	0.0286	1	0.0313467	-0.01267	-0.0440167	0.0946736	0.0946736	0.0946736
225579033	isocitrate dehydrogenase [NADP], mitochondrial precursor [Mus musculus]	0.073	3	-0.000103333	-0.00716667	-0.00706333	0.0435953	0.0435953	0.0435953
225579122	Na(+)/H(+) exchange regulatory cofactor NHE-RF3 [Mus musculus]	0.0193	1	0.154053	-0.113627	-0.26768	0.031519	0.031519	0.031519
225579144	emopamil-binding protein-like [Mus musculus]	0.0437	1	-0.05444	1.33333e-05	0.0544533	0.0675202	0.0675202	0.0675202
225637487	aminopeptidase N [Mus musculus]	0.029	2	0.0248333	-0.00761	-0.0324433	0.0570161	0.0570161	0.0570161
226246598	28S ribosomal protein S10, mitochondrial isoform 3 [Mus musculus]	0.075	1	-0.0176767	0.01054	0.0282167	0.0192863	0.0192863	0.0192863
226246610	alpha-mannosidase 2 [Mus musculus]	0.0583	6	-0.0755733	0.0736933	0.149267	0.0198029	0.0198029	0.0198029
226823223	ubiquitin-conjugating enzyme E2 variant 2 isoform 2 [Mus musculus]	0.0971	1	0.0959967	-0.03553	-0.131527	0.0436361	0.0436361	0.0436361
226874914	carboxylesterase 3B isoform 1 precursor [Mus musculus]	0.1891	4	0.08134	-0.0843633	-0.165703	0.0201939	0.0201939	0.0201939
226874935	inter-alpha-trypsin inhibitor heavy chain H2 precursor [Mus musculus]	0.0074	1	0.0257433	-0.01782	-0.0435633	0.0627476	0.0627476	0.0627476
226958579	von Willebrand factor A domain-containing protein 8 isoform 1 precursor [Mus musculus]	0.0152	3	-0.01262	0.00805	0.02067	0.038659	0.038659	0.038659
226958599	adenylate cyclase type 3 isoform 2 [Mus musculus]	0.0061	1	-0.0909367	0.0306033	0.12154	0.0273116	0.0273116	0.0273116
227116294	cytochrome P450 4A10 [Mus musculus]	0.0688	2	-0.08736	0.0785	0.16586	0.0262985	0.0262985	0.0262985
227116327	talin-1 [Mus musculus]	0.0323	7	-0.0415033	0.0211967	0.0627	0.0122549	0.0122549	0.0122549
227330590	E3 UFM1-protein ligase 1 [Mus musculus]	0.0441	2	0.0376733	-0.0293067	-0.06698	0.0519924	0.0519924	0.0519924
227330598	pre-mRNA 3'-end-processing factor FIP1 isoform 3 [Mus musculus]	0.0354	1	0.0389067	0.162237	0.12333	0.378887	0.378887	0.378887
227330633	phosphoglucomutase-2 [Mus musculus]	0.0374	2	0.0168167	-0.00433333	-0.02115	0.0122964	0.0122964	0.0122964
227908779	ribosome biogenesis regulatory protein homolog [Mus musculus]	0.0247	1	-0.0608133	0.1053	0.166113	0.0852656	0.0852656	0.0852656
227908803	nodal modulator 1 precursor [Mus musculus]	0.0478	5	0.02673	-0.0321533	-0.0588833	0.0148983	0.0148983	0.0148983
227908837	peroxisomal trans-2-enoyl-CoA reductase [Mus musculus]	0.1122	3	0.0786067	-0.0788433	-0.15745	0.0203611	0.0203611	0.0203611
228008307	succinate dehydrogenase cytochrome b560 subunit, mitochondrial precursor [Mus musculus]	0.213	2	0.19405	-0.07401	-0.26806	0.0744188	0.0744188	0.0744188
229577224	ras-related protein Rab-17 [Mus musculus]	0.1121	1	-0.105687	0.0511067	0.156793	0.0462059	0.0462059	0.0462059
229608928	Golgi resident protein GCP60 [Mus musculus]	0.059	2	0.00653333	-0.0252333	-0.0317667	0.0482049	0.0482049	0.0482049
229892347	torsin-1A-interacting protein 2 isoform b [Mus musculus]	0.0359	2	0.0211567	-0.0128933	-0.03405	0.0144537	0.0144537	0.0144537
23346461	NADH dehydrogenase [ubiquinone] iron-sulfur protein 2, mitochondrial precursor [Mus musculus]	0.1425	5	0.0304033	-0.0104567	-0.04086	0.00637229	0.00637229	0.00637229
23956104	GTP:AMP phosphotransferase AK3, mitochondrial [Mus musculus]	0.1542	3	0.0582567	-0.0505467	-0.108803	0.024746	0.024746	0.024746
23956110	U2 small nuclear ribonucleoprotein B'' [Mus musculus]	0.08	1	-0.106673	0.0386533	0.145327	0.0172164	0.0172164	0.0172164
23956396	erlin-2 [Mus musculus]	0.0706	2	0.03746	-0.0218533	-0.0593133	0.0701859	0.0701859	0.0701859
239787090	peroxisomal acyl-coenzyme A oxidase 2 [Mus musculus]	0.0675	4	0.0644033	-0.0634533	-0.127857	0.0138565	0.0138565	0.0138565
240120054	aflatoxin B1 aldehyde reductase member 2 [Mus musculus]	0.1063	3	0.0185833	-0.0255567	-0.04414	0.0217161	0.0217161	0.0217161
240120112	fumarylacetoacetase [Mus musculus]	0.1623	6	0.00909	-0.01026	-0.01935	0.00771928	0.00771928	0.00771928
240120119	2-amino-3-ketobutyrate coenzyme A ligase, mitochondrial isoform b [Mus musculus]	0.055	2	0.0188167	0.00345	-0.0153667	0.0147602	0.0147602	0.0147602
240120140	3 beta-hydroxysteroid dehydrogenase/Delta 5--_4-isomerase type 3 isoform 1 [Mus musculus]	0.2788	8	0.0663	-0.0526367	-0.118937	0.00671379	0.00671379	0.00671379
24418876	protein FAM210A [Mus musculus]	0.1172	2	0.0799567	-0.10382	-0.183777	0.0318858	0.0318858	0.0318858
24418933	acyl-CoA synthetase family member 2, mitochondrial precursor [Mus musculus]	0.1724	8	0.108047	-0.10728	-0.215327	0.016144	0.016144	0.016144
244790003	3-mercaptopyruvate sulfurtransferase [Mus musculus]	0.0303	1	0.06983	-0.0411	-0.11093	0.0645191	0.0645191	0.0645191
244791232	MICOS complex subunit Mic10 [Mus musculus]	0.1053	1	0.0598167	-0.0428833	-0.1027	0.00750976	0.00750976	0.00750976
244792811	PREDICTED: major urinary protein 1 isoform X1 [Mus musculus]|major urinary protein 1 isoform b precursor [Mus musculus]	0.75	1	0.00891667	0.00336333	-0.00555333	0.0497784	0.0497784	0.0497784
247269773	protein YIPF3 [Mus musculus]	0.0692	1	-0.135363	0.0456633	0.181027	0.00896465	0.00896465	0.00896465
247269929	carboxylesterase 1C precursor [Mus musculus]	0.0758	1	0.0714067	-0.0682267	-0.139633	0.0109651	0.0109651	0.0109651
254028159	scaffold attachment factor B1 [Mus musculus]	0.0096	1	-0.09128	0.0731833	0.164463	0.0181703	0.0181703	0.0181703
254281186	cytochrome P450 2C38 precursor [Mus musculus]|cytochrome P450 2C40 [Mus musculus]	0.2077	1	-0.00268333	-0.0202733	-0.01759	0.0459195	0.0459195	0.0459195
254553458	glucose-6-phosphate isomerase [Mus musculus]	0.043	2	0.04717	-0.0326867	-0.0798567	0.0264292	0.0264292	0.0264292
254553468	spermatogenesis-associated protein 5 isoform 2 [Mus musculus]	0.0258	1	-0.39595	0.0705267	0.466477	0.124343	0.124343	0.124343
254587960	serine/threonine-protein phosphatase PGAM5, mitochondrial isoform 2 [Mus musculus]	0.0418	1	-0.02333	0.0372333	0.0605633	0.0411101	0.0411101	0.0411101
254675160	coiled-coil domain-containing protein 183 [Mus musculus]	0.0131	1	-0.125677	0.0777733	0.20345	0.0445528	0.0445528	0.0445528
254675217	vacuolar protein sorting-associated protein 18 homolog [Mus musculus]	0.0134	1	-0.06034	0.0561367	0.116477	0.180314	0.180314	0.180314
254692855	double-strand-break repair protein rad21 homolog [Mus musculus]	0.0567	2	-0.104957	0.119313	0.22427	0.0699712	0.0699712	0.0699712
254750698	nucleobindin-1 isoform 1 precursor [Mus musculus]	0.1721	7	0.00562	-0.00593667	-0.0115567	0.0102925	0.0102925	0.0102925
254826698	glutaminase liver isoform, mitochondrial isoform 1 precursor [Mus musculus]	0.0282	2	0.0130733	-0.0454667	-0.05854	0.0787962	0.0787962	0.0787962
254939582	lipase maturation factor 1 [Mus musculus]	0.0139	1	0.04209	-0.0334833	-0.0755733	0.0461842	0.0461842	0.0461842
254939694	splicing factor U2AF 35 kDa subunit isoform 1 [Mus musculus]	0.0544	1	-0.10384	0.0683867	0.172227	0.0924721	0.0924721	0.0924721
255003752	vesicle transport protein SEC20 [Mus musculus]	0.0395	1	-0.00076	-0.0122833	-0.0115233	0.0459414	0.0459414	0.0459414
255003819	transmembrane emp24 protein transport domain containing 7 precursor [Mus musculus]	0.1071	1	0.236703	-0.200033	-0.436737	0.348348	0.348348	0.348348
255308888	nucleoside diphosphate kinase 3 precursor [Mus musculus]	0.0592	1	-0.0253	0.0129367	0.0382367	0.0227137	0.0227137	0.0227137
255958263	lipolysis-stimulated lipoprotein receptor isoform 3 precursor [Mus musculus]	0.0437	2	0.0724267	-0.0512167	-0.123643	0.00362311	0.00362311	0.00362311
256000796	tropomyosin alpha-1 chain isoform Tpm1.12br [Mus musculus]	0.2082	3	0.0199333	0.0135767	-0.00635667	0.0255652	0.0255652	0.0255652
256220343	dehydrogenase/reductase SDR family member 4 isoform 1 [Mus musculus]	0.1326	4	0.0523033	-0.0770667	-0.12937	0.0409123	0.0409123	0.0409123
256773299	phosphoribosyl pyrophosphate synthase-associated protein 2 isoform b [Mus musculus]	0.1272	1	0.00999333	-0.0151667	-0.02516	0.0294219	0.0294219	0.0294219
257196186	poly(U)-binding-splicing factor PUF60 isoform c [Mus musculus]	0.0521	2	-0.0433267	0.00614667	0.0494733	0.0115583	0.0115583	0.0115583
25742730	60S ribosomal protein L32 [Mus musculus]	0.4667	7	-0.0552733	0.0828933	0.138167	0.0375898	0.0375898	0.0375898
258547104	E3 ubiquitin-protein ligase synoviolin precursor [Mus musculus]	0.0163	1	-0.0103033	0.0606	0.0709033	0.107257	0.107257	0.107257
258645125	signal peptide peptidase-like 2A precursor [Mus musculus]	0.0191	1	-0.0142433	0.0110467	0.02529	0.019156	0.019156	0.019156
258679490	coiled-coil domain-containing protein 51 [Mus musculus]	0.0271	1	0.0195733	-0.0186433	-0.0382167	0.0389163	0.0389163	0.0389163
268370114	UPF0554 protein C2orf43 homolog isoform 2 [Mus musculus]	0.0339	1	0.03725	-0.0495367	-0.0867867	0.0609579	0.0609579	0.0609579
268370151	T-cell, immune regulator 1 [Mus musculus]	0.0252	1	-0.04534	0.0326933	0.0780333	0.0195259	0.0195259	0.0195259
268835091	cytochrome P450, family 2, subfamily c, polypeptide 44 isoform 2 precursor [Mus musculus]	0.1469	5	0.156113	-0.180427	-0.33654	0.0324012	0.0324012	0.0324012
269784682	cytochrome P450 3A25 [Mus musculus]	0.0258	1	0.12885	-0.152553	-0.281403	0.0629245	0.0629245	0.0629245
269784762	carbonyl reductase family member 4 [Mus musculus]	0.1356	2	0.0344467	-0.0344767	-0.0689233	0.0810084	0.0810084	0.0810084
270309161	programmed cell death protein 4 [Mus musculus]	0.0512	2	0.0591433	-0.0316933	-0.0908367	0.0574813	0.0574813	0.0574813
27229036	signal recognition particle receptor subunit alpha [Mus musculus]	0.0975	4	0.03444	-0.0445967	-0.0790367	0.0258034	0.0258034	0.0258034
27229101	redox-regulatory protein FAM213A [Mus musculus]	0.1468	3	0.0528367	-0.05683	-0.109667	0.0240926	0.0240926	0.0240926
27229131	trans-1,2-dihydrobenzene-1,2-diol dehydrogenase [Mus musculus]	0.0631	1	0.00788	0.00316667	-0.00471333	0.0104373	0.0104373	0.0104373
27369581	calcium-binding mitochondrial carrier protein Aralar1 [Mus musculus]	0.0768	1	0.00032	-0.0309367	-0.0312567	0.0694605	0.0694605	0.0694605
27369748	succinate-semialdehyde dehydrogenase, mitochondrial precursor [Mus musculus]	0.0784	3	0.00223667	-0.0149133	-0.01715	0.0697252	0.0697252	0.0697252
27370092	elongation factor Tu, mitochondrial isoform 1 [Mus musculus]	0.1084	4	0.0120433	-0.0207133	-0.0327567	0.0165825	0.0165825	0.0165825
27370342	UDP glucuronosyltransferase 2 family, polypeptide B35 precursor [Mus musculus]	0.0794	2	0.0867933	-0.0980333	-0.184827	0.0506531	0.0506531	0.0506531
27370510	serum paraoxonase/lactonase 3 precursor [Mus musculus]	0.1186	3	0.05344	-0.0408967	-0.0943367	0.0272261	0.0272261	0.0272261
27552760	mitochondrial import receptor subunit TOM70 [Mus musculus]	0.1015	7	0.03835	-0.0460267	-0.0843767	0.0151436	0.0151436	0.0151436
27753991	vacuole membrane protein 1 [Mus musculus]	0.0739	1	-0.191627	0.120017	0.311643	0.172953	0.172953	0.172953
27753995	ATP-binding cassette sub-family B member 8, mitochondrial precursor [Mus musculus]	0.0181	1	0.0161067	-0.0163933	-0.0325	0.0298075	0.0298075	0.0298075
27754007	acyl carrier protein, mitochondrial precursor [Mus musculus]	0.0897	1	-0.00371667	-0.00298	0.000736667	0.0553119	0.0553119	0.0553119
27777677	deoxyribose-phosphate aldolase [Mus musculus]	0.1541	4	-0.101027	0.102237	0.203263	0.0421216	0.0421216	0.0421216
27805389	alanine aminotransferase 2 [Mus musculus]	0.0192	1	-0.0605267	0.0126833	0.07321	0.0036361	0.0036361	0.0036361
28076897	CDP-diacylglycerol--inositol 3-phosphatidyltransferase [Mus musculus]	0.0469	1	0.0104567	-0.123337	-0.133793	0.129097	0.129097	0.129097
281485553	poly (ADP-ribose) polymerase family, member 4 [Mus musculus]	0.0066	1	-0.00842667	0.00079	0.00921667	0.0224397	0.0224397	0.0224397
281604098	myotubularin-related protein 5 isoform 2 [Mus musculus]	0.0064	1	-0.0439833	0.0361733	0.0801567	0.083003	0.083003	0.083003
28202007	methionine aminopeptidase 1 [Mus musculus]	0.0285	1	-0.0483467	0.0994467	0.147793	0.0626683	0.0626683	0.0626683
283135194	manganese-transporting ATPase 13A1 [Mus musculus]	0.0225	2	0.00568333	-0.0160033	-0.0216867	0.0277554	0.0277554	0.0277554
28316760	histone H2B type 1-B [Mus musculus]	0.3651	1	0.0862	-0.0361333	-0.122333	0.00462677	0.00462677	0.00462677
283483966	4-aminobutyrate aminotransferase, mitochondrial isoform 2 precursor [Mus musculus]	0.1059	5	0.0906833	-0.04821	-0.138893	0.00470446	0.00470446	0.00470446
283806685	putative RNA-binding protein Luc7-like 2 isoform 3 [Mus musculus]	0.0769	2	-0.0504733	0.0787867	0.12926	0.0501021	0.0501021	0.0501021
283837907	protein OS-9 isoform 2 precursor [Mus musculus]	0.0551	3	-0.04173	0.01702	0.05875	0.0310637	0.0310637	0.0310637
28395018	junction plakoglobin [Mus musculus]	0.0161	1	0.0854767	0.0110167	-0.07446	0.0532741	0.0532741	0.0532741
284413688	UDP glucuronosyltransferase 1 family, polypeptide A6B precursor [Mus musculus]	0.2222	3	0.06339	-0.0488567	-0.112247	0.0102586	0.0102586	0.0102586
285402638	ribonuclease inhibitor isoform a [Mus musculus]	0.0219	1	-0.0628267	0.0176367	0.0804633	0.0440521	0.0440521	0.0440521
28893435	melanoma inhibitory activity protein 2 precursor [Mus musculus]	0.0426	1	-0.00530667	-0.0251433	-0.0198367	0.0456392	0.0456392	0.0456392
29244214	solute carrier family 35 (UDP-glucuronic acid/UDP-N-acetylgalactosamine dual transporter), member D1 [Mus musculus]	0.0392	1	0.000606667	-0.00244333	-0.00305	0.00584952	0.00584952	0.00584952
293597569	fructose-bisphosphate aldolase A isoform 2 [Mus musculus]	0.0577	1	0.01867	0.02997	0.0113	0.0641301	0.0641301	0.0641301
29568084	sorting nexin-9 [Mus musculus]	0.0202	1	-0.09005	0.0737733	0.163823	0.0416387	0.0416387	0.0416387
29789195	transcription factor BTF3 homolog 4 [Mus musculus]	0.1899	2	0.00545333	5e-05	-0.00540333	0.0621441	0.0621441	0.0621441
29789387	transmembrane protein 120A [Mus musculus]	0.0496	1	-0.0488067	0.0138867	0.0626933	0.0269605	0.0269605	0.0269605
29826332	39S ribosomal protein L47, mitochondrial [Mus musculus]	0.123	3	-0.00545	0.00102	0.00647	0.00566137	0.00566137	0.00566137
298566282	UPF0258 protein KIAA1024-like homolog isoform a [Mus musculus]	0.0363	1	0.160817	-0.21123	-0.372047	0.0662979	0.0662979	0.0662979
298676470	amylase 2b isoform 2 precursor [Mus musculus]	0.0186	1	0.131067	-0.125503	-0.25657	0.0228296	0.0228296	0.0228296
299473734	ATP-binding cassette sub-family F member 2 isoform 2 [Mus musculus]	0.0128	1	-0.0198867	0.0129933	0.03288	0.0718178	0.0718178	0.0718178
299890784	dnaJ homolog subfamily B member 11 precursor [Mus musculus]	0.2291	6	0.0422767	-0.01905	-0.0613267	0.0268752	0.0268752	0.0268752
30424613	kynurenine--oxoglutarate transaminase 3 isoform 2 [Mus musculus]	0.0286	1	0.0130433	-0.00244	-0.0154833	0.020838	0.020838	0.020838
30424814	Golgi integral membrane protein 4 isoform 2 [Mus musculus]	0.0244	1	-0.0360833	0.0307067	0.06679	0.0588151	0.0588151	0.0588151
304555605	immunoglobulin-binding protein 1 [Mus musculus]	0.0529	1	-0.019	0.0909367	0.109937	0.118758	0.118758	0.118758
30519911	transgelin-2 [Mus musculus]	0.0503	1	0.0154567	-0.0171267	-0.0325833	0.044325	0.044325	0.044325
30519915	vitamin K epoxide reductase complex subunit 1 precursor [Mus musculus]	0.1491	1	0.197533	-0.110777	-0.30831	0.371992	0.371992	0.371992
30519943	sorting and assembly machinery component 50 homolog [Mus musculus]	0.0618	1	-0.0189867	0.00895	0.0279367	0.0361289	0.0361289	0.0361289
30519995	sideroflexin-5 [Mus musculus]	0.0848	2	0.0796833	-0.0659133	-0.145597	0.0473833	0.0473833	0.0473833
30520239	neutral cholesterol ester hydrolase 1 [Mus musculus]	0.098	2	-0.00992333	0.0471067	0.05703	0.0601501	0.0601501	0.0601501
30725780	protein MAL2 [Mus musculus]	0.0629	1	0.0362633	-0.0108533	-0.0471167	0.0243586	0.0243586	0.0243586
30794386	translocating chain-associated membrane protein 1 [Mus musculus]	0.0829	2	0.0391233	-0.0419433	-0.0810667	0.0493893	0.0493893	0.0493893
30841008	ras-related protein Rab-18 isoform 2 precursor [Mus musculus]	0.0728	1	-0.0391067	0.0342667	0.0733733	0.0118279	0.0118279	0.0118279
312147392	NADP-dependent malic enzyme isoform 2 [Mus musculus]	0.0489	2	0.0572867	-0.0300433	-0.08733	0.00358733	0.00358733	0.00358733
312283736	growth hormone-inducible transmembrane protein [Mus musculus]	0.0289	1	0.00250333	-0.02979	-0.0322933	0.0607027	0.0607027	0.0607027
31542095	transmembrane 9 superfamily member 4 precursor [Mus musculus]	0.014	1	-0.100413	0.0907333	0.191147	0.0365105	0.0365105	0.0365105
31542413	coronin-1C [Mus musculus]	0.019	1	-0.01729	0.0919033	0.109193	0.110086	0.110086	0.110086
31542563	dnaJ homolog subfamily C member 3 precursor [Mus musculus]	0.1468	6	0.04365	-0.0658167	-0.109467	0.0287072	0.0287072	0.0287072
31543108	lysosome-associated membrane glycoprotein 2 isoform 2 precursor [Mus musculus]	0.0386	2	0.02537	-0.0128133	-0.0381833	0.0225947	0.0225947	0.0225947
31543349	vesicle-fusing ATPase [Mus musculus]	0.0403	3	-0.0608067	0.0799033	0.14071	0.0214632	0.0214632	0.0214632
31543675	acyl-CoA desaturase 1 [Mus musculus]	0.0676	2	0.289217	-0.305613	-0.59483	0.0401623	0.0401623	0.0401623
31543942	vinculin [Mus musculus]	0.0141	1	0.0628133	-0.04544	-0.108253	0.0709488	0.0709488	0.0709488
31559891	mitochondrial Rho GTPase 1 isoform 1 [Mus musculus]	0.0317	1	-0.03538	0.01763	0.05301	0.0921176	0.0921176	0.0921176
31559970	transmembrane protein 214 [Mus musculus]	0.016	1	0.03139	-0.02962	-0.06101	0.0302136	0.0302136	0.0302136
31560168	ATPase family AAA domain-containing protein 1 [Mus musculus]	0.0554	1	0.09195	-0.0199567	-0.111907	0.0288996	0.0288996	0.0288996
31560255	regulator of microtubule dynamics protein 1 [Mus musculus]	0.0328	1	0.0355967	-0.01765	-0.0532467	0.032218	0.032218	0.032218
31560355	2-hydroxyacyl-CoA lyase 1 [Mus musculus]	0.2754	3	0.0574867	-0.04558	-0.103067	0.0340074	0.0340074	0.0340074
31560433	sorting nexin-3 [Mus musculus]	0.0864	1	-0.0150233	0.0192133	0.0342367	0.03541	0.03541	0.03541
31560731	V-type proton ATPase catalytic subunit A [Mus musculus]	0.047	2	-0.0483033	0.09494	0.143243	0.0558478	0.0558478	0.0558478
317008607	major urinary protein 14 precursor [Mus musculus]|PREDICTED: major urinary protein 8 isoform X1 [Mus musculus]	0.7778	2	0.07117	-0.06098	-0.13215	0.0286162	0.0286162	0.0286162
317008620	PREDICTED: major urinary protein 8 isoform X1 [Mus musculus]|PREDICTED: major urinary protein 1 isoform X1 [Mus musculus]|major urinary protein 17 precursor [Mus musculus]	0.7222	1	0.0140867	-0.00400667	-0.0180933	0.0129048	0.0129048	0.0129048
31980762	superoxide dismutase [Mn], mitochondrial precursor [Mus musculus]	0.0991	2	0.08777	-0.100477	-0.188247	0.0305558	0.0305558	0.0305558
31980802	complex I intermediate-associated protein 30, mitochondrial [Mus musculus]	0.0667	2	-0.01607	0.0035	0.01957	0.00654606	0.00654606	0.00654606
31980840	ras-related protein Rab-11A [Mus musculus]	0.2963	7	-0.0182167	0.00351	0.0217267	0.00506139	0.00506139	0.00506139
31980955	enoyl-CoA hydratase domain-containing protein 3, mitochondrial precursor [Mus musculus]	0.0433	1	-0.125037	0.00595333	0.13099	0.014961	0.014961	0.014961
31981086	EF-hand domain-containing protein D2 [Mus musculus]	0.0625	1	-0.0106567	0.00946	0.0201167	0.108872	0.108872	0.108872
31981217	melanocyte protein PMEL precursor [Mus musculus]	0.0112	1	0.175493	-0.247877	-0.42337	0.102545	0.102545	0.102545
31981302	annexin A6 isoform a [Mus musculus]	0.1233	1	-0.0221667	0.0649833	0.08715	0.0677925	0.0677925	0.0677925
31981570	polymeric immunoglobulin receptor precursor [Mus musculus]	0.0454	3	0.0210733	-0.0316367	-0.05271	0.0180212	0.0180212	0.0180212
31981653	elongation of very long chain fatty acids protein 5 [Mus musculus]	0.0268	1	0.18164	-0.154733	-0.336373	0.0216241	0.0216241	0.0216241
31982030	rho GDP-dissociation inhibitor 1 [Mus musculus]	0.0784	1	0.0349633	-0.01812	-0.0530833	0.0295701	0.0295701	0.0295701
31982091	mitochondrial import receptor subunit TOM22 homolog [Mus musculus]	0.2606	3	0.0807433	-0.0665	-0.147243	0.014314	0.014314	0.014314
31982171	murinoglobulin-1 precursor [Mus musculus]	0.1003	12	0.10072	-0.0893933	-0.190113	0.0203997	0.0203997	0.0203997
31982229	ketohexokinase [Mus musculus]	0.0537	2	0.0193733	-0.0293967	-0.04877	0.0491813	0.0491813	0.0491813
31982353	glucose-6-phosphatase [Mus musculus]	0.0196	1	0.129297	-0.0995467	-0.228843	0.00984307	0.00984307	0.00984307
31982497	ATP synthase F(0) complex subunit C1, mitochondrial [Mus musculus]	0.2794	2	0.00213	-0.00154667	-0.00367667	0.0216461	0.0216461	0.0216461
31982511	alcohol dehydrogenase class-3 isoform 1 [Mus musculus]	0.123	3	0.03816	-0.0427867	-0.0809467	0.0132826	0.0132826	0.0132826
31982697	tryptophan 2,3-dioxygenase [Mus musculus]	0.0468	2	-0.0351033	0.0295833	0.0646867	0.0303189	0.0303189	0.0303189
326368217	receptor expression-enhancing protein 6 isoform 2 [Mus musculus]	0.1782	3	0.0200033	-0.0121733	-0.0321767	0.022359	0.022359	0.022359
329664973	actin-related protein 3 [Mus musculus]	0.067	2	-0.0657133	0.0171967	0.08291	0.0159602	0.0159602	0.0159602
329755292	mitochondrial antiviral-signaling protein isoform 1 [Mus musculus]	0.0815	4	0.0421967	-0.03816	-0.0803567	0.0135381	0.0135381	0.0135381
33186863	60S ribosomal protein L13 [Mus musculus]	0.4171	10	-0.0848267	0.0769	0.161727	0.0187475	0.0187475	0.0187475
33413404	alanine aminotransferase 1 [Mus musculus]	0.0363	2	-0.00555	0.00959667	0.0151467	0.0314727	0.0314727	0.0314727
33468857	histidine triad nucleotide-binding protein 1 [Mus musculus]	0.0556	1	0.1085	-0.129453	-0.237953	0.0505269	0.0505269	0.0505269
33468937	mitochondrial import inner membrane translocase subunit Tim17-B [Mus musculus]	0.0407	1	0.0395	0.04567	0.00617	0.104375	0.104375	0.104375
33468983	39S ribosomal protein L15, mitochondrial isoform 2 precursor [Mus musculus]	0.0882	1	0.06246	-0.00967333	-0.0721333	0.0887864	0.0887864	0.0887864
33469043	nicalin precursor [Mus musculus]	0.0568	3	0.0114867	-0.0239233	-0.03541	0.034168	0.034168	0.034168
33598964	myosin-10 [Mus musculus]	0.0471	1	0.14194	-0.0950267	-0.236967	0.061515	0.061515	0.061515
336088630	nitrilase homolog 1 isoform 2 [Mus musculus]	0.031	1	0.00314	0.0284533	0.0253133	0.102114	0.102114	0.102114
33859612	retinol-binding protein 4 isoform 2 precursor [Mus musculus]	0.204	3	0.0338867	-0.0153167	-0.0492033	0.0111348	0.0111348	0.0111348
33859722	thioredoxin-related transmembrane protein 1 precursor [Mus musculus]	0.0432	1	0.0637433	-0.08754	-0.151283	0.0868092	0.0868092	0.0868092
33859797	TIR domain-containing adapter molecule 1 [Mus musculus]	0.0109	1	0.0421133	-0.06356	-0.105673	0.0747698	0.0747698	0.0747698
339895909	adenosine kinase isoform 2 [Mus musculus]	0.0638	3	0.117017	-0.06322	-0.180237	0.00654203	0.00654203	0.00654203
342307109	GTPase IMAP family member 4 isoform c [Mus musculus]	0.1005	1	-0.06676	0.0316633	0.0984233	0.0940054	0.0940054	0.0940054
34303979	serum paraoxonase/arylesterase 2 [Mus musculus]	0.048	1	0.15694	-0.0462633	-0.203203	0.0848585	0.0848585	0.0848585
34328173	squalene synthase [Mus musculus]	0.0601	2	0.117447	-0.101687	-0.219133	0.027631	0.027631	0.027631
34328219	podocalyxin precursor [Mus musculus]	0.0219	1	-0.00647333	0.05598	0.0624533	0.136246	0.136246	0.136246
34328322	sodium-coupled neutral amino acid transporter 3 [Mus musculus]	0.0792	3	0.08051	-0.0704533	-0.150963	0.0265385	0.0265385	0.0265385
34536827	glycerol-3-phosphate acyltransferase 1, mitochondrial [Mus musculus]	0.0278	1	0.04183	-0.0795367	-0.121367	0.119362	0.119362	0.119362
34610211	sortilin isoform 2 precursor [Mus musculus]	0.0133	1	-0.0469133	0.06202	0.108933	0.054709	0.054709	0.054709
34610233	reticulon-4 isoform B1 [Mus musculus]	0.0365	1	-0.00751333	-0.000916667	0.00659667	0.0185306	0.0185306	0.0185306
350606354	plastin-2 [Mus musculus]	0.0144	1	0.00353667	0.01616	0.0126233	0.0572896	0.0572896	0.0572896
356582311	60S ribosomal protein L31 [Mus musculus]	0.416	7	-0.0521633	0.0794767	0.13164	0.0319176	0.0319176	0.0319176
357588502	cysteine--tRNA ligase, cytoplasmic isoform 2 [Mus musculus]	0.0201	1	-0.11527	0.0771033	0.192373	0.0686691	0.0686691	0.0686691
358030301	low-density lipoprotein receptor isoform 2 precursor [Mus musculus]	0.0123	1	-0.0285067	0.03634	0.0648467	0.0583273	0.0583273	0.0583273
358439483	MICOS complex subunit Mic60 isoform 2 [Mus musculus]	0.3284	2	-0.00714	0.00907333	0.0162133	0.0371555	0.0371555	0.0371555
359279950	tudor domain-containing protein 3 isoform 2 [Mus musculus]	0.014	1	-0.0617367	0.0546567	0.116393	0.0447256	0.0447256	0.0447256
359385698	14-3-3 protein zeta/delta isoform 1 [Mus musculus]	0.1837	3	-0.0130867	0.0197433	0.03283	0.0342009	0.0342009	0.0342009
359806856	evolutionarily conserved signaling intermediate in Toll pathway, mitochondrial precursor [Mus musculus]	0.0253	1	0.00778	-0.0525133	-0.0602933	0.0556661	0.0556661	0.0556661
37537522	epiplakin [Mus musculus]	0.0098	1	0.07052	-0.0834367	-0.153957	0.0373889	0.0373889	0.0373889
37700232	nucleoside diphosphate kinase A [Mus musculus]	0.3092	1	0.0194133	-0.09134	-0.110753	0.0957635	0.0957635	0.0957635
37718972	SWI/SNF complex subunit SMARCC2 isoform 3 [Mus musculus]	0.0173	1	-0.02229	0.00627667	0.0285667	0.0503799	0.0503799	0.0503799
38371755	N(G),N(G)-dimethylarginine dimethylaminohydrolase 1 [Mus musculus]	0.0351	1	-0.0118567	0.0156333	0.02749	0.0368327	0.0368327	0.0368327
38372905	ras-related protein Rab-8A [Mus musculus]	0.1739	1	-0.0351933	0.00764	0.0428333	0.00903434	0.00903434	0.00903434
39204553	chromodomain-helicase-DNA-binding protein 4 [Mus musculus]	0.0063	1	-0.0950133	0.0895267	0.18454	0.140779	0.140779	0.140779
40018610	U5 small nuclear ribonucleoprotein 200 kDa helicase [Mus musculus]	0.014	2	-0.0915233	0.0520367	0.14356	0.0363997	0.0363997	0.0363997
402232746	trinucleotide repeat-containing gene 18 protein isoform A [Mus musculus]	0.0028	1	-0.0325767	0.0239967	0.0565733	0.0461756	0.0461756	0.0461756
40254577	40S ribosomal protein S12 [Mus musculus]	0.3182	4	-0.00601667	0.01641	0.0224267	0.0231862	0.0231862	0.0231862
40255287	E3 ubiquitin-protein ligase ZNRF2 [Mus musculus]	0.0504	1	0.00131	-0.00932	-0.01063	0.180583	0.180583	0.180583
40353220	2-oxoisovalerate dehydrogenase subunit beta, mitochondrial [Mus musculus]	0.2422	6	-0.0843533	0.0788967	0.16325	0.0155499	0.0155499	0.0155499
40556286	endothelin-converting enzyme 1 [Mus musculus]	0.0292	2	0.000473333	-0.00463	-0.00510333	0.0145592	0.0145592	0.0145592
41235741	regulator of microtubule dynamics protein 2 [Mus musculus]	0.0561	2	0.161803	-0.144743	-0.306547	0.0435132	0.0435132	0.0435132
41282022	calumenin isoform 2 precursor [Mus musculus]	0.1619	4	0.159213	-0.12452	-0.283733	0.00895222	0.00895222	0.00895222
41282044	synaptophysin-like protein 1 isoform 2 [Mus musculus]	0.037	1	-0.0648433	0.05538	0.120223	0.0122385	0.0122385	0.0122385
422010931	complement component C8 gamma chain isoform 2 [Mus musculus]	0.0833	1	0.0309267	-0.06653	-0.0974567	0.0387407	0.0387407	0.0387407
436408714	acetyl-coenzyme A transporter 1 [Mus musculus]	0.1055	2	0.06496	-0.27351	-0.33847	0.313784	0.313784	0.313784
442535508	fatty acid-binding protein, epidermal isoform 2 [Mus musculus]	0.0672	1	0.139183	-0.121893	-0.261077	0.016562	0.016562	0.016562
444299620	ubiquitin-like modifier-activating enzyme 1 isoform 2 [Mus musculus]	0.0142	1	-0.0465933	0.05027	0.0968633	0.0887869	0.0887869	0.0887869
451172066	alpha-2-HS-glycoprotein isoform 3 precursor [Mus musculus]	0.1213	2	0.0265767	-0.0492667	-0.0758433	0.0565302	0.0565302	0.0565302
45504402	cytochrome P450 2C54 precursor [Mus musculus]	0.3367	7	0.04816	-0.0213467	-0.0695067	0.0066163	0.0066163	0.0066163
46195798	dolichyl-diphosphooligosaccharide--protein glycosyltransferase 48 kDa subunit precursor [Mus musculus]	0.2381	9	0.08392	-0.0684533	-0.152373	0.010639	0.010639	0.010639
46559412	protein kinase C and casein kinase substrate in neurons protein 1 [Mus musculus]	0.0159	1	-0.0856133	0.0387	0.124313	0.0236525	0.0236525	0.0236525
471434840	ankyrin-1 isoform 4 [Mus musculus]	0.044	6	-0.12407	0.159287	0.283357	0.0694777	0.0694777	0.0694777
47894398	tropomyosin alpha-4 chain [Mus musculus]	0.0323	1	0.01029	-0.0216367	-0.0319267	0.0796581	0.0796581	0.0796581
491222947	phenylalanine--tRNA ligase beta subunit [Mus musculus]	0.2377	11	-0.03487	0.0184333	0.0533033	0.0108142	0.0108142	0.0108142
50980303	28S ribosomal protein S27, mitochondrial [Mus musculus]	0.1157	2	-0.07904	0.09168	0.17072	0.0708	0.0708	0.0708
51010909	trypsin 5 precursor [Mus musculus]	0.0813	1	-0.1439	0.15298	0.29688	0.0150569	0.0150569	0.0150569
51092293	keratin, type II cytoskeletal 1b [Mus musculus]	0.042	1	-0.140787	0.106373	0.24716	0.026841	0.026841	0.026841
51172612	vitamin D-binding protein precursor [Mus musculus]	0.1197	5	0.0874667	-0.0856367	-0.173103	0.0176379	0.0176379	0.0176379
51243036	oxysterol-binding protein-like protein 8 isoform b [Mus musculus]	0.0236	2	0.00655	-0.0269067	-0.0334567	0.0649666	0.0649666	0.0649666
51491880	metastasis-associated protein MTA2 [Mus musculus]	0.0135	1	-0.124523	0.10911	0.233633	0.0470838	0.0470838	0.0470838
52350563	probable G-protein coupled receptor 158 precursor [Mus musculus]	0.0058	1	0.01569	-0.02288	-0.03857	0.0444488	0.0444488	0.0444488
529250183	protein transport protein Sec23B isoform 2 [Mus musculus]	0.0179	1	-0.00690333	0.0118633	0.0187667	0.0215335	0.0215335	0.0215335
530678031	HCLS1-associated protein X-1 isoform 2 [Mus musculus]	0.0816	1	0.1233	-0.0899233	-0.213223	0.0287904	0.0287904	0.0287904
54292128	mucolipin-2 isoform 2 [Mus musculus]	0.013	1	-0.00769	-0.00181333	0.00587667	0.062619	0.062619	0.062619
548961564	la-related protein 4 isoform 4 [Mus musculus]	0.0656	5	-0.0352733	0.0447333	0.0800067	0.0415269	0.0415269	0.0415269
553727138	mitofusin-2 [Mus musculus]	0.0225	1	-0.0499333	0.0254533	0.0753867	0.0547592	0.0547592	0.0547592
555943687	NAD kinase 2, mitochondrial isoform 3 [Mus musculus]	0.0364	1	-0.00117	0.00275	0.00392	0.113793	0.113793	0.113793
556503389	transcription factor 25 isoform e [Mus musculus]	0.0307	2	0.00695	0.03337	0.02642	0.0603522	0.0603522	0.0603522
55741460	protein DJ-1 [Mus musculus]	0.2169	3	0.0620433	-0.06082	-0.122863	0.0242321	0.0242321	0.0242321
56090141	reticulon-1 isoform C [Mus musculus]	0.0385	1	0.00238333	0.00912333	0.00674	0.0417953	0.0417953	0.0417953
56682931	TAR DNA-binding protein 43 isoform 3 [Mus musculus]	0.1729	6	-0.0442033	0.0470167	0.09122	0.0328248	0.0328248	0.0328248
568895215	PREDICTED: UPF0729 protein C18orf32 homolog [Mus musculus]	0.2639	3	0.0635633	-0.09055	-0.154113	0.0439431	0.0439431	0.0439431
568904641	PREDICTED: heterogeneous nuclear ribonucleoproteins A2/B1-like isoform X2 [Mus musculus]	0.3654	9	-0.06465	0.0428267	0.107477	0.0126861	0.0126861	0.0126861
568905274	PREDICTED: acyl-protein thioesterase 1 isoform X2 [Mus musculus]	0.0465	1	0.0434067	-0.0521533	-0.09556	0.0255277	0.0255277	0.0255277
568905311	PREDICTED: lactamase, beta 2 isoform X1 [Mus musculus]	0.075	1	0.0339767	-0.0688333	-0.10281	0.218433	0.218433	0.218433
568906530	PREDICTED: UDP-glucose:glycoprotein glucosyltransferase 1 isoform X1 [Mus musculus]	0.0771	9	0.04674	-0.0387	-0.08544	0.0141225	0.0141225	0.0141225
568908197	PREDICTED: kinesin family member 21B isoform X2 [Mus musculus]	0.0043	1	-0.05917	0.0469967	0.106167	0.0231954	0.0231954	0.0231954
568908302	PREDICTED: leucine-rich repeat flightless-interacting protein 1 isoform X41 [Mus musculus]	0.0228	1	-0.03988	0.105483	0.145363	0.0816697	0.0816697	0.0816697
568908554	PREDICTED: probable carboxypeptidase PM20D1 isoform X2 [Mus musculus]	0.0367	2	0.0188867	-0.00647667	-0.0253633	0.0140263	0.0140263	0.0140263
568908783	PREDICTED: protein odr-4 homolog isoform X1 [Mus musculus]	0.0328	1	0.01042	-0.0109567	-0.0213767	0.0531571	0.0531571	0.0531571
568908826	PREDICTED: PERQ amino acid-rich with GYF domain-containing protein 2 isoform X7 [Mus musculus]	0.0114	1	-0.111083	0.0618867	0.17297	0.0269414	0.0269414	0.0269414
568909428	PREDICTED: ubiquitin carboxyl-terminal hydrolase isozyme L5 isoform X1 [Mus musculus]	0.0525	1	-0.0374567	0.06882	0.106277	0.0627192	0.0627192	0.0627192
568911100	PREDICTED: aarF domain containing kinase 3 isoform X4 [Mus musculus]	0.0231	1	-0.118477	0.106157	0.224633	0.017603	0.017603	0.017603
568911287	PREDICTED: protein transport protein Sec16B isoform X7 [Mus musculus]	0.0258	1	-0.0610833	0.0145567	0.07564	0.114219	0.114219	0.114219
568913520	PREDICTED: calcium-binding mitochondrial carrier protein SCaMC-2 isoform X5 [Mus musculus]	0.0176	1	0.0909467	-0.0667267	-0.157673	0.0707063	0.0707063	0.0707063
568914105	PREDICTED: mitochondrial-processing peptidase subunit alpha isoform X1 [Mus musculus]	0.0266	1	0.0496267	-0.0468833	-0.09651	0.0292933	0.0292933	0.0292933
568914413	PREDICTED: acyl-CoA-binding domain-containing protein 5 isoform X3 [Mus musculus]	0.0268	1	0.121083	-0.139117	-0.2602	0.0260373	0.0260373	0.0260373
568914422	PREDICTED: actin related protein 2/3 complex, subunit 5-like isoform X4 [Mus musculus]	0.1287	1	0.0206933	-0.0250133	-0.0457067	0.0464966	0.0464966	0.0464966
568914650	PREDICTED: Golgin subfamily A member 2 isoform X4 [Mus musculus]	0.0176	2	-0.135963	0.15514	0.291103	0.0447087	0.0447087	0.0447087
568915311	PREDICTED: dipeptidyl peptidase 4 isoform X4 [Mus musculus]	0.0198	1	-0.00103	-0.0167633	-0.0157333	0.0839306	0.0839306	0.0839306
568915747	PREDICTED: cysteine desulfurase, mitochondrial isoform X1 [Mus musculus]	0.0294	1	-0.0580833	0.0578	0.115883	0.0514948	0.0514948	0.0514948
568917339	PREDICTED: bile salt export pump isoform X2 [Mus musculus]	0.0522	4	0.0916267	-0.0880467	-0.179673	0.029579	0.029579	0.029579
568917454	PREDICTED: Cobl-like 1 isoform X17 [Mus musculus]	0.0088	1	-0.0559367	0.0289233	0.08486	0.0125971	0.0125971	0.0125971
568917869	PREDICTED: isovaleryl-CoA dehydrogenase, mitochondrial isoform X1 [Mus musculus]	0.0951	4	0.0710033	-0.06462	-0.135623	0.00885121	0.00885121	0.00885121
568917973	PREDICTED: acetyl-coenzyme A synthetase, cytoplasmic isoform X3 [Mus musculus]	0.0164	1	0.0872067	-0.0735233	-0.16073	0.0179571	0.0179571	0.0179571
568918155	PREDICTED: nucleolar protein 56 isoform X1 [Mus musculus]	0.0314	1	-0.03122	-0.014	0.01722	0.0243207	0.0243207	0.0243207
568918452	PREDICTED: adipocyte plasma membrane-associated protein isoform X2 [Mus musculus]	0.0324	1	0.02227	-0.02838	-0.05065	0.0922138	0.0922138	0.0922138
568918848	PREDICTED: DDRGK domain-containing protein 1 isoform X2 [Mus musculus]	0.1373	3	0.0337333	-0.0302167	-0.06395	0.0248329	0.0248329	0.0248329
568918981	PREDICTED: N-acetyltransferase 10 isoform X2 [Mus musculus]	0.011	1	0.03335	0.06875	0.0354	0.185356	0.185356	0.185356
568919493	PREDICTED: stAR-related lipid transfer protein 9 isoform X3 [Mus musculus]	0.002	1	-0.0520933	0.103087	0.15518	0.0672325	0.0672325	0.0672325
568920189	PREDICTED: helicase with zinc finger domain 2 isoform X2 [Mus musculus]	0.0121	2	-0.02672	0.0189033	0.0456233	0.101352	0.101352	0.101352
568920866	PREDICTED: YTH domain family protein 3 isoform X3 [Mus musculus]	0.0412	2	-0.10767	0.0615333	0.169203	0.0166384	0.0166384	0.0166384
568921009	PREDICTED: NADH dehydrogenase [ubiquinone] 1 beta subcomplex subunit 5, mitochondrial isoform X1 [Mus musculus]	0.1597	2	0.00917667	0.00897	-0.000206667	0.027582	0.027582	0.027582
568926534	PREDICTED: acyl-coenzyme A amino acid N-acyltransferase 1 isoform X5 [Mus musculus]	0.0264	1	0.0306433	-0.0985967	-0.12924	0.077988	0.077988	0.077988
568926949	PREDICTED: major urinary protein 20 isoform X1 [Mus musculus]	0.1823	2	0.25635	-0.275307	-0.531657	0.0299223	0.0299223	0.0299223
568927008	PREDICTED: bifunctional UDP-N-acetylglucosamine 2-epimerase/N-acetylmannosamine kinase isoform X2 [Mus musculus]	0.0181	1	-0.0149	0.0092	0.0241	0.0589794	0.0589794	0.0589794
568927026	PREDICTED: trimeric intracellular cation channel type B isoform X1 [Mus musculus]	0.0568	1	0.133653	-0.0570667	-0.19072	0.0739727	0.0739727	0.0739727
568927651	PREDICTED: tyrosine-protein kinase Lyn-like isoform X1 [Mus musculus]	0.0312	1	0.0855867	-0.155853	-0.24144	0.0849099	0.0849099	0.0849099
568928191	PREDICTED: 5'-AMP-activated protein kinase catalytic subunit alpha-2 isoform X1 [Mus musculus]	0.0216	1	-0.130653	0.0562367	0.18689	0.0416433	0.0416433	0.0416433
568928782	PREDICTED: complement component C8 alpha chain isoform X2 [Mus musculus]	0.0393	2	0.0109667	-0.00693333	-0.0179	0.0207322	0.0207322	0.0207322
568929440	PREDICTED: alcohol dehydrogenase [NADP(+)] isoform X1 [Mus musculus]	0.0947	2	0.0505867	-0.0559767	-0.106563	0.0160917	0.0160917	0.0160917
568930859	PREDICTED: short-chain dehydrogenase/reductase 3 isoform X5 [Mus musculus]	0.0506	1	-0.09748	0.03736	0.13484	0.0386836	0.0386836	0.0386836
568932851	PREDICTED: peroxisome biogenesis factor 1 isoform X4 [Mus musculus]	0.0087	1	0.00871	0.00414333	-0.00456667	0.0335103	0.0335103	0.0335103
568933831	PREDICTED: cell growth-regulating nucleolar protein isoform X8 [Mus musculus]	0.0812	1	-0.22061	0.171917	0.392527	0.0197686	0.0197686	0.0197686
568934508	PREDICTED: carbamoyl-phosphate synthetase 2, aspartate transcarbamylase, and dihydroorotase isoform X2 [Mus musculus]	0.0283	1	-0.14097	0.0567167	0.197687	0.0848376	0.0848376	0.0848376
568936250	PREDICTED: transmembrane emp24 domain-containing protein 5 isoform X1 [Mus musculus]	0.0474	1	0.0187267	-0.03243	-0.0511567	0.0660849	0.0660849	0.0660849
568937089	PREDICTED: translation initiation factor eIF-2B subunit alpha isoform X1 [Mus musculus]	0.0455	1	-0.03815	0.02516	0.06331	0.013762	0.013762	0.013762
568937460	PREDICTED: density-regulated protein isoform X1 [Mus musculus]	0.0952	1	-0.0522067	0.09163	0.143837	0.0618086	0.0618086	0.0618086
568937482	PREDICTED: acyl-CoA dehydrogenase family member 10 isoform X6 [Mus musculus]	0.0429	3	-0.0327633	0.03514	0.0679033	0.0295545	0.0295545	0.0295545
568937920	PREDICTED: nuclear envelope pore membrane protein POM 121 isoform X1 [Mus musculus]	0.0073	1	-0.12201	0.0554967	0.177507	0.0335469	0.0335469	0.0335469
568938245	PREDICTED: ribosome maturation protein SBDS isoform X1 [Mus musculus]	0.0694	1	0.02008	-0.0673733	-0.0874533	0.0986068	0.0986068	0.0986068
568939259	PREDICTED: heat shock protein 105 kDa isoform X2 [Mus musculus]	0.0092	1	-0.103743	0.12987	0.233613	0.0648431	0.0648431	0.0648431
568940575	PREDICTED: dynactin subunit 1 isoform X12 [Mus musculus]	0.0201	2	-0.17081	0.12185	0.29266	0.0453753	0.0453753	0.0453753
568941260	PREDICTED: serine-threonine kinase receptor-associated protein isoform X1 [Mus musculus]	0.1392	3	-0.0653767	0.0577567	0.123133	0.00884952	0.00884952	0.00884952
568941262	PREDICTED: succinyl-CoA ligase [GDP-forming] subunit beta, mitochondrial isoform X1 [Mus musculus]	0.2422	9	0.0638067	-0.059	-0.122807	0.0209289	0.0209289	0.0209289
568942420	PREDICTED: coatomer subunit gamma-1 isoform X1 [Mus musculus]	0.0282	2	-0.230967	0.0153867	0.246353	0.0109321	0.0109321	0.0109321
568942496	PREDICTED: mannosyl-oligosaccharide glucosidase isoform X1 [Mus musculus]	0.0946	4	0.0390833	-0.0897767	-0.12886	0.109597	0.109597	0.109597
568942552	PREDICTED: transient receptor potential cation channel subfamily V member 6 isoform X1 [Mus musculus]	0.0107	1	-0.0785833	0.133913	0.212497	0.0738359	0.0738359	0.0738359
568942589	PREDICTED: probable N-acetyltransferase CML1 isoform X1 [Mus musculus]	0.0776	2	0.0598733	-0.0460467	-0.10592	0.00954212	0.00954212	0.00954212
568942598	PREDICTED: protein mago nashi homolog 2 isoform X1 [Mus musculus]	0.1961	1	-0.121463	0.078	0.199463	0.04702	0.04702	0.04702
568942622	PREDICTED: prenylcysteine oxidase isoform X1 [Mus musculus]	0.0367	1	-0.0153167	-0.00812	0.00719667	0.0510142	0.0510142	0.0510142
568942802	PREDICTED: pentatricopeptide repeat domain-containing protein 3, mitochondrial isoform X2 [Mus musculus]	0.0202	1	0.0356667	-0.0102667	-0.0459333	0.0502432	0.0502432	0.0502432
568944210	PREDICTED: solute carrier organic anion transporter family member 1A1 isoform X2 [Mus musculus]	0.0313	2	0.174497	-0.13841	-0.312907	0.0256618	0.0256618	0.0256618
568944898	PREDICTED: heterogeneous nuclear ribonucleoprotein L isoform X4 [Mus musculus]	0.0159	1	-0.0881	0.06702	0.15512	0.0106194	0.0106194	0.0106194
568945132	PREDICTED: ras-related protein Rab-4B isoform X1 [Mus musculus]	0.1075	1	-0.0223067	0.00382333	0.02613	0.0455501	0.0455501	0.0455501
568946277	PREDICTED: probable proline dehydrogenase 2 isoform X5 [Mus musculus]	0.094	3	0.0487667	-0.03952	-0.0882867	0.0184604	0.0184604	0.0184604
568946338	PREDICTED: alpha-actinin-4 isoform X2 [Mus musculus]	0.0937	7	0.07224	-0.05069	-0.12293	0.0104383	0.0104383	0.0104383
568950105	PREDICTED: nucleolysin TIAR isoform X6 [Mus musculus]	0.0317	1	-0.16431	0.07286	0.23717	0.0140292	0.0140292	0.0140292
568950414	PREDICTED: ataxin 2-like isoform X7 [Mus musculus]	0.0141	1	-0.0293367	0.0711433	0.10048	0.0770882	0.0770882	0.0770882
568950486	PREDICTED: RNA-binding protein FUS isoform X2 [Mus musculus]	0.0288	1	-0.0817533	0.07722	0.158973	0.0125627	0.0125627	0.0125627
568951025	PREDICTED: 39S ribosomal protein L48, mitochondrial isoform X1 [Mus musculus]	0.2478	1	0.346997	-0.14904	-0.496037	0.245897	0.245897	0.245897
568952700	PREDICTED: solute carrier family 22 member 18 isoform X6 [Mus musculus]	0.0444	1	0.03423	-0.03458	-0.06881	0.0586657	0.0586657	0.0586657
568953599	PREDICTED: CUB and sushi domain-containing protein 1 isoform X2 [Mus musculus]	0.002	1	0.0542533	0.01083	-0.0434233	0.14383	0.14383	0.14383
568953609	PREDICTED: cullin-4A isoform X3 [Mus musculus]	0.0195	1	-0.25561	0.0778133	0.333423	0.0468767	0.0468767	0.0468767
568956646	PREDICTED: alanine--tRNA ligase, cytoplasmic isoform X4 [Mus musculus]	0.0227	1	0.26266	-0.0836267	-0.346287	0.14496	0.14496	0.14496
568957270	PREDICTED: malonyl-CoA decarboxylase, mitochondrial isoform X9 [Mus musculus]	0.0346	1	-0.0262133	0.04833	0.0745433	0.0283345	0.0283345	0.0283345
568957618	carboxyesterase 2B precursor [Mus musculus]|PREDICTED: carboxylesterase 2G isoform X1 [Mus musculus]	0.1245	3	-0.00281	-0.01111	-0.0083	0.0204471	0.0204471	0.0204471
568959950	PREDICTED: isobutyryl-CoA dehydrogenase, mitochondrial isoform X3 [Mus musculus]	0.0472	1	0.0122733	-0.04563	-0.0579033	0.07104	0.07104	0.07104
568961806	PREDICTED: very-long-chain (3R)-3-hydroxyacyl-[acyl-carrier protein] dehydratase 3 isoform X1 [Mus musculus]	0.2049	4	0.04242	-0.03771	-0.08013	0.026854	0.026854	0.026854
568962944	PREDICTED: acylamino-acid-releasing enzyme isoform X1 [Mus musculus]	0.0302	1	-0.0756667	0.0180867	0.0937533	0.0628842	0.0628842	0.0628842
568964958	PREDICTED: erythrocyte protein band 4.1-like 2 isoform X14 [Mus musculus]	0.0668	3	-0.03028	-0.00092	0.02936	0.148594	0.148594	0.148594
568965093	PREDICTED: ensconsin isoform X9 [Mus musculus]	0.022	1	-0.189317	0.142583	0.3319	0.00817297	0.00817297	0.00817297
568966803	PREDICTED: lanosterol synthase isoform X2 [Mus musculus]	0.0239	1	0.0804633	-0.0592567	-0.13972	0.0217663	0.0217663	0.0217663
568967726	PREDICTED: receptor expression-enhancing protein 3 isoform X1 [Mus musculus]	0.0335	1	-0.05486	0.05334	0.1082	0.0384216	0.0384216	0.0384216
568968072	PREDICTED: nucleosome assembly protein 1-like 1 isoform X4 [Mus musculus]	0.0549	1	-0.152857	0.0587733	0.21163	0.0794673	0.0794673	0.0794673
568968081	PREDICTED: methionine aminopeptidase 2 isoform X2 [Mus musculus]	0.0879	2	-0.118547	0.08132	0.199867	0.030805	0.030805	0.030805
568968255	PREDICTED: transmembrane protein 19 isoform X5 [Mus musculus]	0.0551	1	0.0529833	-0.0722833	-0.125267	0.0638487	0.0638487	0.0638487
568968650	PREDICTED: probable imidazolonepropionase isoform X1 [Mus musculus]	0.0694	2	0.0116167	-0.0222133	-0.03383	0.0244902	0.0244902	0.0244902
568971092	PREDICTED: acetyl-CoA carboxylase 1 isoform X8 [Mus musculus]	0.0147	1	0.0217533	-0.093	-0.114753	0.0712022	0.0712022	0.0712022
568971276	PREDICTED: beta-2-glycoprotein 1 isoform X1 [Mus musculus]	0.0354	1	-0.00545667	-0.00318667	0.00227	0.0505692	0.0505692	0.0505692
568971302	PREDICTED: V-type proton ATPase 116 kDa subunit a isoform 1 isoform X7 [Mus musculus]	0.0262	2	-0.0332567	0.03047	0.0637267	0.0238866	0.0238866	0.0238866
568971663	PREDICTED: guanine nucleotide-binding protein subunit alpha-13 isoform X1 [Mus musculus]	0.0636	1	0.0492333	-0.03522	-0.0844533	0.0156883	0.0156883	0.0156883
568972065	PREDICTED: unconventional myosin-XV isoform X6 [Mus musculus]	0.0034	1	-0.0990033	0.0738633	0.172867	0.0110135	0.0110135	0.0110135
568972324	PREDICTED: WD repeat-containing protein 81 isoform X3 [Mus musculus]	0.0085	1	-0.03647	0.10889	0.14536	0.144242	0.144242	0.144242
568975390	PREDICTED: luc7-like protein 3 isoform X2 [Mus musculus]	0.0231	1	-0.0493	0.0293633	0.0786633	0.0523462	0.0523462	0.0523462
568975430	PREDICTED: L-xylulose reductase isoform X3 [Mus musculus]	0.0424	1	-0.02957	0.01056	0.04013	0.0337173	0.0337173	0.0337173
568975903	PREDICTED: bifunctional coenzyme A synthase isoform X3 [Mus musculus]	0.0409	1	0.0660133	-0.04743	-0.113443	0.0483837	0.0483837	0.0483837
568976468	PREDICTED: CDK5 regulatory subunit-associated protein 3 isoform X2 [Mus musculus]	0.0899	2	-0.00760333	0.00854	0.0161433	0.0264759	0.0264759	0.0264759
568977726	PREDICTED: apolipoprotein B-100 isoform X1 [Mus musculus]	0.0102	3	0.0510033	-0.05619	-0.107193	0.01811	0.01811	0.01811
568978813	PREDICTED: maleylacetoacetate isomerase isoform X1 [Mus musculus]	0.3767	7	0.0339233	-0.00686	-0.0407833	0.00650279	0.00650279	0.00650279
568979727	PREDICTED: gephyrin isoform X9 [Mus musculus]	0.0163	1	-0.0996867	0.119213	0.2189	0.0461653	0.0461653	0.0461653
568980072	PREDICTED: extended synaptotagmin-2 isoform X4 [Mus musculus]	0.0259	1	-0.118083	0.03076	0.148843	0.0563202	0.0563202	0.0563202
568980086	PREDICTED: histone-lysine N-methyltransferase setd3 isoform X5 [Mus musculus]	0.0236	1	-0.05844	0.0999467	0.158387	0.113257	0.113257	0.113257
568980730	PREDICTED: dihydrolipoyllysine-residue succinyltransferase component of 2-oxoglutarate dehydrogenase complex, mitochondrial isoform X1 [Mus musculus]	0.2936	10	-0.0631067	0.0575533	0.12066	0.0168715	0.0168715	0.0168715
568981572	PREDICTED: hereditary hemochromatosis protein homolog isoform X2 [Mus musculus]	0.0295	1	-0.03199	0.04792	0.07991	0.0780422	0.0780422	0.0780422
568981609	PREDICTED: ribosyldihydronicotinamide dehydrogenase [quinone] isoform X2 [Mus musculus]	0.0692	1	0.0381567	-0.0153433	-0.0535	0.014127	0.014127	0.014127
568981946	PREDICTED: ERO1-like protein beta isoform X3 [Mus musculus]	0.0221	1	0.0481667	-0.0537933	-0.10196	0.0501561	0.0501561	0.0501561
568981954	PREDICTED: valacyclovir hydrolase isoform X1 [Mus musculus]	0.1176	3	0.0580767	-0.0663767	-0.124453	0.0423266	0.0423266	0.0423266
568983472	PREDICTED: G kinase-anchoring protein 1 isoform X5 [Mus musculus]	0.0331	1	-0.14708	0.10129	0.24837	0.0672797	0.0672797	0.0672797
568983787	PREDICTED: FAS-associated factor 2 isoform X1 [Mus musculus]	0.0288	1	-0.0442833	0.0719	0.116183	0.031227	0.031227	0.031227
568984189	PREDICTED: secretory carrier-associated membrane protein 1 isoform X2 [Mus musculus]	0.1084	2	-0.0559833	0.0411867	0.09717	0.0430568	0.0430568	0.0430568
568986360	PREDICTED: muscleblind-like 2 isoform X7 [Mus musculus]	0.0708	2	-0.05409	0.0476733	0.101763	0.0231813	0.0231813	0.0231813
568987209	PREDICTED: zinc transporter ZIP14 isoform X7 [Mus musculus]	0.028	1	0.02552	0.0006	-0.02492	0.0648511	0.0648511	0.0648511
568990345	PREDICTED: dynein heavy chain 5, axonemal isoform X2 [Mus musculus]	0.0021	1	-0.14077	0.162073	0.302843	0.0764908	0.0764908	0.0764908
568990347	PREDICTED: T-complex protein 1 subunit epsilon isoform X1 [Mus musculus]	0.4513	15	-0.0889467	0.0955267	0.184473	0.017967	0.017967	0.017967
568990416	PREDICTED: UDP-glucuronosyltransferase 3A2 isoform X1 [Mus musculus]	0.1041	2	0.135073	-0.109543	-0.244617	0.0255999	0.0255999	0.0255999
568990462	PREDICTED: alanine--glyoxylate aminotransferase 2, mitochondrial isoform X4 [Mus musculus]	0.0651	2	0.00739333	-0.00195667	-0.00935	0.0474149	0.0474149	0.0474149
568990510	PREDICTED: LMBR1 domain-containing protein 2 isoform X3 [Mus musculus]	0.0286	1	-0.0116967	0.0299633	0.04166	0.0421676	0.0421676	0.0421676
568990611	PREDICTED: Golgi phosphoprotein 3 isoform X1 [Mus musculus]	0.063	1	-0.0432833	0.0395367	0.08282	0.0699343	0.0699343	0.0699343
568990629	PREDICTED: protein LYRIC isoform X5 [Mus musculus]	0.1884	7	0.0725033	-0.0683433	-0.140847	0.00998279	0.00998279	0.00998279
568991610	PREDICTED: alpha-N-acetylgalactosaminidase isoform X1 [Mus musculus]	0.0175	1	0.0542333	0.0488433	-0.00539	0.150296	0.150296	0.150296
568993023	PREDICTED: LIM domain and actin-binding protein 1 isoform X4 [Mus musculus]	0.044	1	0.00305333	0.00516333	0.00211	0.0767964	0.0767964	0.0767964
568994933	PREDICTED: eukaryotic translation initiation factor 4 gamma 1 isoform X6 [Mus musculus]	0.1306	16	-0.0120433	9.33333e-05	0.0121367	0.000314696	0.000314696	0.000314696
568995242	PREDICTED: golgi autoantigen, golgin subfamily b, macrogolgin 1 isoform X6 [Mus musculus]	0.0125	3	-0.08349	0.0411767	0.124667	0.0244688	0.0244688	0.0244688
568995350	PREDICTED: DNA-directed RNA polymerases I, II, and III subunit RPABC3 isoform X2 [Mus musculus]	0.114	1	-0.180563	0.08545	0.266013	0.0510718	0.0510718	0.0510718
568996435	PREDICTED: peroxisomal bifunctional enzyme isoform X1 [Mus musculus]	0.0891	4	0.0577533	-0.0693867	-0.12714	0.0398818	0.0398818	0.0398818
568996449	PREDICTED: protein CLEC16A isoform X6 [Mus musculus]	0.0132	1	-0.0818567	0.10809	0.189947	0.115101	0.115101	0.115101
568996550	PREDICTED: translocase of inner mitochondrial membrane domain-containing protein 1 isoform X1 [Mus musculus]	0.0708	1	0.0442633	-0.0298333	-0.0740967	0.0516868	0.0516868	0.0516868
568998597	PREDICTED: 3-hydroxyanthranilate 3,4-dioxygenase isoform X1 [Mus musculus]	0.1434	5	0.0192167	-0.01332	-0.0325367	0.0190931	0.0190931	0.0190931
568999125	PREDICTED: hepatoma-derived growth factor-related protein 2 isoform X4 [Mus musculus]	0.0294	1	-0.09703	0.0740367	0.171067	0.0928274	0.0928274	0.0928274
568999726	PREDICTED: zinc finger protein 598 isoform X2 [Mus musculus]	0.0176	1	-0.103053	0.05944	0.162493	0.0574132	0.0574132	0.0574132
569001317	PREDICTED: equilibrative nucleoside transporter 1 isoform X6 [Mus musculus]	0.0374	2	0.0107233	-0.0208133	-0.0315367	0.0529234	0.0529234	0.0529234
569001443	PREDICTED: peroxisomal NADH pyrophosphatase NUDT12 isoform X2 [Mus musculus]	0.0301	1	-0.0249833	0.0613867	0.08637	0.0944289	0.0944289	0.0944289
569004800	PREDICTED: casein kinase I isoform alpha isoform X6 [Mus musculus]	0.0623	1	0.0301533	0.05704	0.0268867	0.123913	0.123913	0.123913
569005527	PREDICTED: solute carrier family 25 member 45 isoform X2 [Mus musculus]	0.0348	1	-0.03814	0.0168067	0.0549467	0.0308025	0.0308025	0.0308025
569006397	PREDICTED: neutral alpha-glucosidase AB isoform X2 [Mus musculus]	0.2152	1	0.0916467	-0.0695067	-0.161153	0.016569	0.016569	0.016569
569006399	PREDICTED: neutral alpha-glucosidase AB isoform X3 [Mus musculus]	0.2231	1	0.200577	-0.112913	-0.31349	0.00937954	0.00937954	0.00937954
569007381	PREDICTED: integral membrane transport protein UST1R isoform X4 [Mus musculus]	0.0317	1	0.0669767	-0.0586367	-0.125613	0.0218577	0.0218577	0.0218577
569007769	PREDICTED: heterogeneous nuclear ribonucleoprotein U-like 2 isoform X1 [Mus musculus]	0.0303	2	-0.0792	0.06456	0.14376	0.0108257	0.0108257	0.0108257
569016861	PREDICTED: bcl-2-like protein 13 isoform X2 [Mus musculus]	0.0477	2	0.0329733	-0.01454	-0.0475133	0.0136864	0.0136864	0.0136864
569018230	PREDICTED: SRSF protein kinase 1 isoform X1 [Mus musculus]	0.0121	1	-0.09786	0.04907	0.14693	0.0292631	0.0292631	0.0292631
569019036	PREDICTED: GDH/6PGL endoplasmic bifunctional protein isoform X3 [Mus musculus]	0.0621	4	0.0541533	-0.0682967	-0.12245	0.0257871	0.0257871	0.0257871
569020187	PREDICTED: complement factor B isoform X2 [Mus musculus]	0.0169	1	-0.0809133	0.13134	0.212253	0.155418	0.155418	0.155418
569020206	PREDICTED: h-2 class I histocompatibility antigen, K-B alpha chain isoform X8 [Mus musculus]	0.1222	2	-0.0207267	0.0103767	0.0311033	0.0442169	0.0442169	0.0442169
575771915	thioredoxin domain-containing protein 5 isoform 3 [Mus musculus]	0.218	6	0.0445133	-0.0556433	-0.100157	0.0195308	0.0195308	0.0195308
58037467	BRI3-binding protein precursor [Mus musculus]	0.0356	1	0.0290167	-0.0234433	-0.05246	0.118545	0.118545	0.118545
58219050	OCIA domain-containing protein 2 [Mus musculus]	0.0584	1	-0.00361667	-0.0199133	-0.0162967	0.0986251	0.0986251	0.0986251
58331153	28S ribosomal protein S33, mitochondrial isoform 2 [Mus musculus]	0.2059	1	-0.0350033	0.0187	0.0537033	0.032408	0.032408	0.032408
586597887	phosphatidylethanolamine N-methyltransferase isoform c [Mus musculus]	0.292	1	-0.203197	0.32991	0.533107	0.57574	0.57574	0.57574
594150419	retinol dehydrogenase 13 isoform 3 [Mus musculus]	0.0494	1	-0.03831	0.0227933	0.0611033	0.0451952	0.0451952	0.0451952
594190804	aspartyl/asparaginyl beta-hydroxylase isoform 11 precursor [Mus musculus]	0.0699	2	0.07859	-0.0641567	-0.142747	0.0452236	0.0452236	0.0452236
594190864	72 kDa inositol polyphosphate 5-phosphatase isoform b [Mus musculus]	0.0132	1	-0.0125433	-0.00125	0.0112933	0.0180845	0.0180845	0.0180845
594542444	UDP-N-acetylglucosamine--peptide N-acetylglucosaminyltransferase 110 kDa subunit isoform 2 [Mus musculus]	0.0097	1	-0.0864967	0.05265	0.139147	0.0162956	0.0162956	0.0162956
595582387	thioredoxin-related transmembrane protein 2 isoform b [Mus musculus]	0.0311	1	0.0664767	-0.0210667	-0.0875433	0.01409	0.01409	0.01409
595763222	intron-binding protein aquarius isoform b [Mus musculus]	0.0093	1	-0.196167	0.105913	0.30208	0.0299503	0.0299503	0.0299503
597517955	phosphatidate cytidylyltransferase 2 isoform c [Mus musculus]	0.3566	3	0.157383	-0.131693	-0.289077	0.045516	0.045516	0.045516
597955348	asialoglycoprotein receptor 1 isoform a [Mus musculus]	0.4366	11	-0.0374667	0.0416433	0.07911	0.0290248	0.0290248	0.0290248
599044855	derlin-2 isoform b [Mus musculus]	0.2303	2	0.0627533	-0.0988367	-0.16159	0.0469538	0.0469538	0.0469538
602152742	RNA-binding protein 47 isoform b [Mus musculus]	0.1344	5	-0.0333033	0.0464667	0.07977	0.0221493	0.0221493	0.0221493
60218877	ATP-binding cassette sub-family D member 3 [Mus musculus]	0.2807	16	0.165033	-0.147007	-0.31204	0.00932932	0.00932932	0.00932932
61651673	dolichyl-diphosphooligosaccharide--protein glycosyltransferase subunit STT3B [Mus musculus]	0.017	1	0.09187	-0.09215	-0.18402	0.0330223	0.0330223	0.0330223
61676215	ras-interacting protein 1 [Mus musculus]	0.0114	1	-0.01012	-0.0199733	-0.00985333	0.038519	0.038519	0.038519
62198715	NADH dehydrogenase subunit 2 (mitochondrion) [Mus musculus domesticus]	0.0957	2	0.12945	-0.0572133	-0.186663	0.0669659	0.0669659	0.0669659
62909983	cleavage and polyadenylation specificity factor subunit 6 [Mus musculus]	0.049	2	-0.0576233	0.0750267	0.13265	0.0727334	0.0727334	0.0727334
652697920	glucosidase 2 subunit beta isoform 1 precursor [Mus musculus]	0.1591	7	0.0491767	-0.0526367	-0.101813	0.0190395	0.0190395	0.0190395
666875876	adenylyl cyclase-associated protein 1 [Mus musculus]	0.0612	2	0.0125967	0.00068	-0.0119167	0.0505874	0.0505874	0.0505874
6671549	peroxiredoxin-6 isoform 1 [Mus musculus]	0.5714	10	0.0464533	-0.0432667	-0.08972	0.0122072	0.0122072	0.0122072
6671672	F-actin-capping protein subunit alpha-2 [Mus musculus]	0.0979	1	-0.0175467	0.0351167	0.0526633	0.086767	0.086767	0.086767
66773165	lysophosphatidic acid phosphatase type 6 precursor [Mus musculus]	0.0239	1	0.0207267	-0.05517	-0.0758967	0.0507475	0.0507475	0.0507475
6677781	60S ribosomal protein L29 [Mus musculus]	0.275	5	-0.120163	0.0814967	0.20166	0.01892	0.01892	0.01892
6677905	Golgi apparatus protein 1 precursor [Mus musculus]	0.017	2	-0.0394467	0.0569767	0.0964233	0.0319243	0.0319243	0.0319243
6677983	caseinolytic peptidase B protein homolog [Mus musculus]	0.0355	2	0.0024	-0.00708667	-0.00948667	0.0757561	0.0757561	0.0757561
6677995	monocarboxylate transporter 1 [Mus musculus]	0.0264	1	-0.0151033	-0.00422333	0.01088	0.0228072	0.0228072	0.0228072
6678145	translocon-associated protein subunit delta isoform 2 precursor [Mus musculus]	0.1395	2	0.0889933	-0.0456267	-0.13462	0.0146821	0.0146821	0.0146821
6678281	indolethylamine N-methyltransferase [Mus musculus]	0.1742	3	0.0140033	-0.0206667	-0.03467	0.0234292	0.0234292	0.0234292
6678285	telomerase protein component 1 [Mus musculus]	0.0038	1	-0.08471	0.04773	0.13244	0.00632284	0.00632284	0.00632284
6678419	tripeptidyl-peptidase 2 [Mus musculus]	0.0911	7	0.00458333	-0.0142367	-0.01882	0.025356	0.025356	0.025356
6678449	thiosulfate sulfurtransferase [Mus musculus]	0.064	2	0.0620767	-0.0503267	-0.112403	0.0106523	0.0106523	0.0106523
6678459	trans-Golgi network integral membrane protein 1 precursor [Mus musculus]	0.068	2	-0.07169	0.0718733	0.143563	0.0367811	0.0367811	0.0367811
6678493	ubiquitin carboxyl-terminal hydrolase 10 [Mus musculus]	0.0454	3	-0.0392733	0.0535833	0.0928567	0.0345699	0.0345699	0.0345699
6678499	UDP-glucose 6-dehydrogenase [Mus musculus]	0.0467	2	-0.00769667	0.0188867	0.0265833	0.0424749	0.0424749	0.0424749
6678551	vesicle-associated membrane protein 2 [Mus musculus]	0.2845	1	-0.116447	0.1445	0.260947	0.103676	0.103676	0.103676
6678768	myristoylated alanine-rich C-kinase substrate [Mus musculus]	0.11	2	-0.00415667	0.0600867	0.0642433	0.0929741	0.0929741	0.0929741
6679108	nucleophosmin isoform 1 [Mus musculus]	0.363	9	-0.07572	0.0764733	0.152193	0.0166431	0.0166431	0.0166431
6679383	alpha-2-antiplasmin precursor [Mus musculus]	0.0163	1	-0.0303967	-0.0672833	-0.0368867	0.152314	0.152314	0.152314
6679641	emerin [Mus musculus]	0.0541	1	0.0523367	-0.122867	-0.175203	0.0816143	0.0816143	0.0816143
6679737	fatty acid-binding protein, intestinal [Mus musculus]	0.0682	1	-0.029	0.01172	0.04072	0.0307821	0.0307821	0.0307821
6679765	adrenodoxin, mitochondrial isoform 1 precursor [Mus musculus]	0.0479	1	0.05618	-0.0983167	-0.154497	0.075586	0.075586	0.075586
6680684	protein AMBP precursor [Mus musculus]	0.0258	1	0.111573	-0.0816967	-0.19327	0.076499	0.076499	0.076499
6680690	thioredoxin-dependent peroxide reductase, mitochondrial precursor [Mus musculus]	0.1673	2	0.0892267	-0.0612133	-0.15044	0.0178142	0.0178142	0.0178142
6680720	ADP-ribosylation factor 4 [Mus musculus]	0.1167	1	0.02171	-0.018	-0.03971	0.0311926	0.0311926	0.0311926
6680722	ADP-ribosylation factor 5 [Mus musculus]	0.2167	2	-0.0191233	0.00351	0.0226333	0.0228401	0.0228401	0.0228401
6681121	cytochrome P450 4A14 [Mus musculus]	0.075	1	-0.0288433	-0.00579	0.0230533	0.017229	0.017229	0.017229
6681179	7-dehydrocholesterol reductase [Mus musculus]	0.034	2	-0.0172533	0.0138167	0.03107	0.0255117	0.0255117	0.0255117
6681255	3-beta-hydroxysteroid-Delta(8),Delta(7)-isomerase [Mus musculus]	0.0435	1	0.0469967	-0.06516	-0.112157	0.0384319	0.0384319	0.0384319
6681283	epidermal growth factor receptor isoform 2 precursor [Mus musculus]	0.0641	4	0.0282233	-0.0283467	-0.05657	0.0198338	0.0198338	0.0198338
672424492	heterogeneous nuclear ribonucleoprotein K isoform 4 [Mus musculus]	0.2733	11	-0.0847167	0.0633067	0.148023	0.00998731	0.00998731	0.00998731
675294844	ancient ubiquitous protein 1 isoform 2 [Mus musculus]	0.0427	1	-0.0197267	0.00131333	0.02104	0.0162555	0.0162555	0.0162555
6753060	annexin A5 [Mus musculus]	0.0219	1	-0.0641967	0.0169133	0.08111	0.0138522	0.0138522	0.0138522
6753138	sodium/potassium-transporting ATPase subunit beta-1 [Mus musculus]	0.0526	1	0.0786133	-0.148587	-0.2272	0.158848	0.158848	0.158848
6753262	F-actin-capping protein subunit beta isoform b [Mus musculus]	0.1176	2	-0.04552	0.0403067	0.0858267	0.0444096	0.0444096	0.0444096
6753618	D-dopachrome decarboxylase [Mus musculus]	0.3814	4	0.0593933	-0.0425233	-0.101917	0.0276417	0.0276417	0.0276417
6753622	peroxisomal 2,4-dienoyl-CoA reductase [Mus musculus]	0.1438	4	0.00884333	-0.0190633	-0.0279067	0.018755	0.018755	0.018755
6753882	peptidyl-prolyl cis-trans isomerase FKBP4 [Mus musculus]	0.0306	1	-0.0244833	-0.0183167	0.00616667	0.0861407	0.0861407	0.0861407
6754090	glutathione S-transferase omega-1 [Mus musculus]	0.0583	1	0.00390667	0.00361333	-0.000293333	0.0113595	0.0113595	0.0113595
6754156	hydroxyacid oxidase 1 [Mus musculus]	0.0595	1	0.184987	-0.144607	-0.329593	0.0431604	0.0431604	0.0431604
6754208	high mobility group protein B1 [Mus musculus]	0.0372	1	-0.06222	0.0603567	0.122577	0.0503973	0.0503973	0.0503973
6754408	kynurenine/alpha-aminoadipate aminotransferase, mitochondrial [Mus musculus]	0.0306	1	-0.0800933	0.0733367	0.15343	0.0235687	0.0235687	0.0235687
6754564	phytanoyl-CoA dioxygenase, peroxisomal precursor [Mus musculus]	0.0592	2	0.13849	-0.163507	-0.301997	0.0346174	0.0346174	0.0346174
6754654	mannose-binding protein A precursor [Mus musculus]	0.0293	1	0.0284433	-0.03442	-0.0628633	0.103885	0.103885	0.103885
6754656	mannose-binding protein C precursor [Mus musculus]	0.1557	3	0.0505	-0.06808	-0.11858	0.049255	0.049255	0.049255
6754870	ER membrane protein complex subunit 8 [Mus musculus]	0.0483	1	0.0381467	-0.0799667	-0.118113	0.066692	0.066692	0.066692
6755040	profilin-1 [Mus musculus]	0.3429	4	0.03862	-0.0184367	-0.0570567	0.00978788	0.00978788	0.00978788
6755300	retinol-binding protein 1 [Mus musculus]	0.0889	1	-0.03478	0.0197433	0.0545233	0.150842	0.150842	0.150842
6755442	syndecan-4 precursor [Mus musculus]	0.0707	1	-0.00342667	0.00181	0.00523667	0.0793981	0.0793981	0.0793981
6755965	voltage-dependent anion-selective channel protein 2 [Mus musculus]	0.2068	5	0.07341	-0.0399	-0.11331	0.0157812	0.0157812	0.0157812
6755967	voltage-dependent anion-selective channel protein 3 isoform 2 [Mus musculus]	0.1979	4	0.0355533	-0.02789	-0.0634433	0.0153131	0.0153131	0.0153131
6756037	14-3-3 protein eta [Mus musculus]	0.0854	1	-0.0426233	0.03648	0.0791033	0.0632667	0.0632667	0.0632667
6756039	14-3-3 protein theta [Mus musculus]	0.0857	1	-0.0461367	0.0235533	0.06969	0.0573457	0.0573457	0.0573457
68533251	transmembrane protein 33 isoform 2 [Mus musculus]	0.0407	1	0.0713933	-0.08027	-0.151663	0.0287624	0.0287624	0.0287624
699045642	45 kDa calcium-binding protein isoform 2 precursor [Mus musculus]	0.055	1	0.0647067	-0.0447067	-0.109413	0.0507263	0.0507263	0.0507263
699045655	phospholipase D2 isoform 3 [Mus musculus]	0.0208	1	-0.102153	0.09943	0.201583	0.024338	0.024338	0.024338
6996913	annexin A2 [Mus musculus]	0.0295	1	-0.0332267	0.00435	0.0375767	0.0932861	0.0932861	0.0932861
700274118	galactose-1-phosphate uridylyltransferase isoform 2 [Mus musculus]	0.0493	1	0.08396	-0.05467	-0.13863	0.228055	0.228055	0.228055
70778932	RING finger protein 121 [Mus musculus]	0.052	1	-0.0119767	0.01358	0.0255567	0.0728734	0.0728734	0.0728734
7110683	phosphoenolpyruvate carboxykinase, cytosolic [GTP] [Mus musculus]	0.0418	3	0.0529533	-0.05443	-0.107383	0.0182164	0.0182164	0.0182164
7110705	prothymosin alpha [Mus musculus]	0.2162	2	0.01788	-0.0181133	-0.0359933	0.031374	0.031374	0.031374
7242148	eukaryotic translation initiation factor 2 subunit 3, Y-linked [Mus musculus]	0.1419	1	-0.116807	0.111717	0.228523	0.0188062	0.0188062	0.0188062
7305599	transthyretin precursor [Mus musculus]	0.1565	2	0.0552133	-0.04001	-0.0952233	0.0187899	0.0187899	0.0187899
731184185	AP-2 complex subunit mu isoform 2 [Mus musculus]	0.2333	9	-0.0990033	0.0671233	0.166127	0.0147679	0.0147679	0.0147679
75832129	cytochrome P450 2A5 [Mus musculus]	0.2105	7	0.380997	-0.398073	-0.77907	0.0405333	0.0405333	0.0405333
78000154	sorbin and SH3 domain-containing protein 1 isoform 5 [Mus musculus]	0.0135	1	0.0111167	-0.0623433	-0.07346	0.111617	0.111617	0.111617
7948999	peroxiredoxin-4 precursor [Mus musculus]	0.0985	1	0.0919567	-0.05141	-0.143367	0.0140174	0.0140174	0.0140174
8393534	non-histone chromosomal protein HMG-17 [Mus musculus]	0.1333	1	-0.114353	0.087	0.201353	0.0219902	0.0219902	0.0219902
8393866	ornithine aminotransferase, mitochondrial precursor [Mus musculus]	0.082	3	0.00827333	-0.00567333	-0.0139467	0.0127219	0.0127219	0.0127219
8394027	serine/threonine-protein phosphatase 2A 65 kDa regulatory subunit A alpha isoform [Mus musculus]	0.017	1	-0.0644733	0.104623	0.169097	0.0481679	0.0481679	0.0481679
8394252	protein transport protein Sec61 subunit alpha isoform 1 [Mus musculus]	0.1849	6	0.0724333	-0.0569233	-0.129357	0.0105743	0.0105743	0.0105743
8394460	tropomodulin-3 [Mus musculus]	0.0455	1	-0.02133	0.00245667	0.0237867	0.0162861	0.0162861	0.0162861
84452155	ubiquitin carboxyl-terminal hydrolase 14 isoform 2 [Mus musculus]	0.0459	2	-0.125413	0.104437	0.22985	0.0207455	0.0207455	0.0207455
84781771	trypsin 10 precursor [Mus musculus]	0.1057	1	-0.0155467	-0.02175	-0.00620333	0.0892561	0.0892561	0.0892561
84872191	very-long-chain (3R)-3-hydroxyacyl-CoA dehydratase 2 [Mus musculus]	0.0394	1	0.06915	-0.10694	-0.17609	0.0624755	0.0624755	0.0624755
85362703	transmembrane emp24 domain-containing protein 1 precursor [Mus musculus]	0.0396	1	-0.01805	0.02617	0.04422	0.0553409	0.0553409	0.0553409
85662379	transmembrane protein 41B [Mus musculus]	0.0344	1	0.0141667	-0.00695	-0.0211167	0.0356987	0.0356987	0.0356987
85701628	quinone oxidoreductase-like protein 2 [Mus musculus]	0.0829	1	0.13115	0.0314567	-0.0996933	0.116844	0.116844	0.116844
85701644	regulator of microtubule dynamics protein 3 [Mus musculus]	0.2404	8	0.0677433	-0.06524	-0.132983	0.0247987	0.0247987	0.0247987
85701806	uncharacterized protein LOC228715 [Mus musculus]	0.1215	1	0.0797333	-0.0158733	-0.0956067	0.0299336	0.0299336	0.0299336
85719330	aldo-keto reductase family 1, member C12 [Mus musculus]	0.0495	1	-0.0191333	0.0178733	0.0370067	0.0494614	0.0494614	0.0494614
85861260	ER membrane protein complex subunit 1 isoform 2 precursor [Mus musculus]	0.0131	1	0.0604667	-0.0815933	-0.14206	0.0341727	0.0341727	0.0341727
86198314	cytochrome P450, family 4, subfamily a family [Mus musculus]	0.1654	1	0.160127	-0.14694	-0.307067	0.0286897	0.0286897	0.0286897
86439977	putative hydrolase RBBP9 [Mus musculus]	0.043	1	-0.01287	0.00609667	0.0189667	0.0201529	0.0201529	0.0201529
87044895	3-oxo-5-alpha-steroid 4-dehydrogenase 1 [Mus musculus]	0.0549	2	0.0786667	-0.07408	-0.152747	0.075067	0.075067	0.075067
87116677	transmembrane and coiled-coil domain-containing protein 1 precursor [Mus musculus]	0.0479	1	0.103823	-0.0548933	-0.158717	0.0410521	0.0410521	0.0410521
88196796	major urinary protein 3 precursor [Mus musculus]|major urinary protein 26 precursor [Mus musculus]	0.1576	3	0.0818767	-0.1086	-0.190477	0.0346319	0.0346319	0.0346319
88319960	DNA repair and recombination protein RAD54B isoform 1 [Mus musculus]	0.0079	1	0.133537	-0.140483	-0.27402	0.0264053	0.0264053	0.0264053
89242146	Niemann-Pick C1 protein precursor [Mus musculus]	0.0172	2	-0.00741333	0.0294467	0.03686	0.0223865	0.0223865	0.0223865
94536725	La ribonucleoprotein domain family, member 1B [Mus musculus]	0.0328	1	0.0153467	-0.00509	-0.0204367	0.0740866	0.0740866	0.0740866
9506367	ATP-binding cassette sub-family B member 10, mitochondrial precursor [Mus musculus]	0.0392	2	0.0171633	-0.0382633	-0.0554267	0.0890883	0.0890883	0.0890883
9506555	proteasome assembly chaperone 1 [Mus musculus]	0.0484	1	-0.0431733	0.01101	0.0541833	0.101902	0.101902	0.101902
9506843	prelamin-A/C isoform C2 [Mus musculus]	0.0173	1	-0.0217633	-0.00074	0.0210233	0.0174891	0.0174891	0.0174891
9507147	elongation of very long chain fatty acids protein 2 [Mus musculus]	0.0993	2	0.1132	-0.119597	-0.232797	0.0400624	0.0400624	0.0400624
9790015	transmembrane emp24 domain-containing protein 2 precursor [Mus musculus]	0.2289	5	0.0181233	-0.00706667	-0.02519	0.023014	0.023014	0.023014
9790153	peroxisomal membrane protein PEX14 [Mus musculus]	0.1782	4	0.09792	-0.07083	-0.16875	0.0251228	0.0251228	0.0251228
9790227	ras-related protein Rab-9A [Mus musculus]	0.1045	2	-0.00244333	-0.00992333	-0.00748	0.0295986	0.0295986	0.0295986
9845253	heterogeneous nuclear ribonucleoprotein H2 [Mus musculus]	0.2517	4	-0.0276533	0.0119767	0.03963	0.0378075	0.0378075	0.0378075
9845265	ubiquitin-60S ribosomal protein L40 [Mus musculus]	0.3438	1	-0.0425767	0.0956333	0.13821	0.077434	0.077434	0.077434
9910550	signal peptidase complex catalytic subunit SEC11A [Mus musculus]	0.0894	2	0.0116233	-0.01786	-0.0294833	0.0562482	0.0562482	0.0562482
