# Supplementary material for: Progesterone receptor membrane component 1 (PGRMC1) binds and stabilizes cytochromes P450 through a heme-independent mechanism
Source: J Biol Chem. 2021 Oct 20;297(5):101316. doi: 10.1016/j.jbc.2021.101316 (PMC8591507; doi:10.1016/j.jbc.2021.101316)
Supplement: Tables S4.1–S4.4 [file mmc5.xlsx]

## Sheet: 4.1 ALL genes
Supplementary Table 4.1: Transcriptome of Pgrmc1 KO livers. Total RNA was pooled from livers of 5 WT or KO mice and analyzed by RNA-seq. The "log2(KO/WT)" is the log2 fold change in transcript abundance. The "WT Mean" and "KO Mean" columns are the average transcript abundance in each sample. The Probability of Differential Expression is the probability that the log2(KO/WT) reflects a statisticall…
Gene Name (Ref seq)	log2(KO/WT)	WT Mean	KO Mean	Probability of Differential Expression
Pgrmc1	-10.488	25669.1	17.4326	1
Gm14308	-10.135	497.345	0	1
Eif3j1	-9.807	482.046	0.081352	1
Amd1	-9.308	289.295	0	1
Cyp2a4	-8.508	1772.74	4.42787	1
Dmbt1	6.364	0	37.1895	1
A330049N07Rik	-5.519	73.1304	1.16217	1
Gm20752	-4.983	87.0354	2.32434	1
Saa2	3.763	228.013	3100.73	1
Saa1	3.208	382.044	3534.64	1
Ntrk2	-2.846	128.208	17.4326	1
Orm2	2.545	48.5987	285.859	1
Akr1b3	2.418	20.9264	113.846	1
Slc34a2	2.294	19.7906	98.7845	1
Rpl30	-2.013	127.296	31.2043	1
Moxd1	1.928	80.0227	305.651	1
Mup9	1.892	1032.59	3833.49	1
Cfd	1.891	17.2092	65.0816	1
Cyp2c69	1.828	100.243	356.961	1
Slc25a25	1.718	2765.21	9100.52	1
Esm1	-1.675	141.976	44.1625	1
Gvin1	-1.609	1029.21	337.204	1
Gm14434	1.586	207.216	622.865	1
Mup17	1.523	443.136	1274.48	1
Gadd45g	1.519	364.835	1046.45	1
Cyp26a1	1.463	191.882	529.95	1
Mt2	1.459	127.348	350.976	1
Irs2	1.451	417.322	1141.48	1
Gm6484	-1.409	852.715	320.748	1
Sytl5	-1.394	223.719	84.8385	1
Arl4d	1.294	418.183	1026.19	1
Sik1	1.285	398.392	971.575	1
Igfbp1	1.173	2887.68	6510.48	1
BC002163	-1.145	499.29	225.473	1
Raet1e	1.144	100.467	222.567	1
G6pc	1.136	6892.73	15144.9	1
Cyp2b10	1.083	240.034	509.031	1
Cyp7a1	1.06	2084.03	4346.52	1
Thrsp	-1.03	5417.34	2653.24	1
Mt1	1.009	480.136	966.926	1
Phf11c	-0.941	360.489	187.563	1
C730036E19Rik	0.92	264.169	500.373	1
Tbx3	0.873	510.252	935.199	1
Klf10	-0.869	985.225	539.178	1
Ddit4	0.869	296.858	542.734	1
Atp11a	0.868	325.253	593.869	1
Arrdc3	-0.865	9029.24	4955.65	1
Raet1d	0.856	376.399	681.439	1
Fgl1	0.853	3462.94	6255.01	1
Hbb-bs	-0.853	485.574	268.671	1
0610010B08Rik	0.831	283.908	505.405	1
Ndufs5	0.823	358.588	634.534	1
Lpin1	-0.816	27109.9	15401.4	1
Sgk1	0.816	628.135	1106.37	1
Rgs16	-0.809	2349.91	1341.15	1
Bcl6	0.764	677.181	1149.99	1
Socs2	0.756	341.594	577.018	1
Wsb1	0.753	647.96	1092.31	1
Rnf43	0.741	317.509	531.112	1
Cyp4a10	0.738	3556.71	5933.28	1
Mup20	-0.686	328437	204203	1
Cyp4a14	0.681	2460.05	3945.56	1
Cd36	-0.681	939.612	585.734	1
Cyp2c40	0.676	890.033	1422.31	1
Cyp26b1	0.673	486.83	776.33	1
Gstm3	-0.659	1143.09	723.521	1
Arntl	0.653	464.631	731.005	1
Serpina4-ps1	-0.649	2824.88	1801.36	1
Hspa13	-0.633	1755.49	1131.95	1
Manf	-0.618	1972.66	1285.36	1
Mup19	0.615	169379	259407	1
B3galt1	0.602	719.344	1092.44	1
Cyp2a5	-0.572	5114.38	3439.08	1
Scd1	-0.571	408396	274832	1
Rarres1	0.543	1247.77	1818.22	1
Gck	-0.539	4854.79	3341.24	1
Hspa5	-0.529	23581.1	16344.4	1
St3gal1	0.528	1440.26	2076.32	1
Fkbp5	-0.527	3055.55	2120.96	1
Cyp2c54	0.523	4103.21	5896.62	1
Upp2	-0.509	10582.8	7437.63	1
Cyp3a11	0.507	85761.6	121914	1
Hyou1	-0.506	6732.54	4741.63	1
Apoa4	-0.498	7985.22	5654.81	1
Cyp2c37	0.488	3861.58	5415.79	1
Igfbp2	0.482	7522.32	10506.4	1
Cyp8b1	0.48	7107.39	9915.64	1
Lcn2	1.282	49.9066	122.028	0.999
AW549542	1.069	81.7436	172.001	0.999
Gfod1	0.996	104.116	208.029	0.999
Gm6644	-0.984	216.56	109.291	0.999
Ppp1r3g	0.803	178.975	312.624	0.999
Dpy19l3	-0.77	402.695	235.921	0.999
Lyve1	-0.634	709.018	456.721	0.999
Nlrp12	0.588	598.879	900.682	0.999
Sec24d	-0.493	3095.95	2199.99	0.999
Sds	-0.491	3841.43	2733.43	0.999
Xntrpc	5.364	0	17.7928	0.998
9430037G07Rik	0.821	160.708	284.313	0.998
Susd4	0.681	298.579	478.814	0.998
Dnajb9	-0.525	1533.85	1065.86	0.998
B930025P03Rik	1.226	49.9066	117.379	0.997
Saa3	1.197	52.488	120.866	0.997
Myc	0.919	110.999	210.353	0.997
Hmgcr	-0.462	5414.73	3930.38	0.997
4833411C07Rik	0.737	201.313	335.867	0.995
Tmc7	-0.602	656.53	432.328	0.995
Cish	-0.878	224.58	122.028	0.994
Lad1	0.79	161.766	280.083	0.994
Lpin2	-0.45	19956.1	14608	0.994
Gin1	-0.624	544.67	353.3	0.992
C4a	-0.619	561.888	365.619	0.992
Cabyr	1.253	42.1625	101.109	0.991
Dnmt3b	1.199	47.3252	109.244	0.991
Aacs	-0.495	1523.87	1080.81	0.991
Ass1	-0.442	14960.2	11012.6	0.99
Spry4	-0.767	289.114	169.677	0.989
Ppp1r3c	-0.462	2377.49	1725.82	0.988
Herpud1	-0.439	17800	13131	0.988
Gfpt1	-0.506	1211.52	853.231	0.987
Usp2	-0.653	422.528	268.461	0.983
Klhl25	0.595	355.369	536.981	0.982
Asap2	0.589	369.102	555.518	0.982
Klhdc7a	0.538	537.787	780.979	0.982
Tlr12	0.783	143.697	247.542	0.981
Pira1	5.076	0	14.4923	0.98
Gm4070	0.448	1641.16	2239.05	0.978
Srp54b	-0.499	1076.43	761.594	0.973
Rnf125	0.426	2984.93	4009.49	0.972
Gstm1	-0.427	23458.4	17453.6	0.971
Egr1	-0.589	530.068	352.138	0.969
Eno1b	0.432	2137.11	2883.44	0.969
Ubxn4	-0.432	3222.79	2388.69	0.966
Gm20604	-1.346	80.4271	31.3554	0.963
Ttyh3	0.779	132.511	227.785	0.961
Arfgap3	-0.71	296.85	181.299	0.96
Mfsd7c	0.913	84.325	159.217	0.959
Camk2b	-1.319	81.864	32.5408	0.957
Arrdc4	0.643	235.766	368.408	0.956
Plin4	-0.469	1309.83	946.007	0.953
Rbm14-rbm4	-5.111	14.8515	0	0.943
Il1r1	-0.425	2657.82	1979.18	0.937
Fmr1nb	-5.044	14.6278	0	0.93
G6pdx	-0.801	204.789	117.379	0.928
Ugt1a9	0.422	1730.08	2317.61	0.924
Fabp5	-0.418	2336.15	1747.9	0.895
Zbtb7c	1.149	39.5811	88.325	0.889
Mgat2	-0.434	1622.64	1201.18	0.889
Hnmt	-0.51	657.39	461.382	0.867
Sec23b	-0.436	1440.41	1064.55	0.864
Pcdh17	-0.687	264.161	163.866	0.862
Rgs5	-0.551	493.903	337.03	0.858
Orm1	0.389	8486.89	11114.4	0.854
Apol9a	-0.499	695.397	491.866	0.853
Setdb2	-0.434	1427.73	1056.41	0.853
Srprb	-0.519	599.74	418.381	0.851
Pdk4	0.608	226.301	345.165	0.847
Sgk2	-0.415	2026.38	1520.13	0.846
Ceacam2	-2.248	30.0902	5.98518	0.837
Tmem176a	0.408	1548.83	2055.87	0.836
Pde4b	0.606	222.859	339.354	0.823
Vcam1	-0.475	809.692	582.248	0.823
A230050P20Rik	0.497	456.904	645.005	0.822
Vimp	-0.443	1118.6	822.805	0.807
Gse1	0.501	429.369	607.815	0.806
Rasgef1b	0.461	622.112	856.52	0.801
Rorc	0.451	688.35	941.358	0.796
Npas2	1.029	48.1857	98.7845	0.794
Timp3	-0.447	1034.27	758.653	0.788
Lpl	-0.423	1439.59	1073.85	0.783
Ufl1	-0.437	1139.69	841.481	0.781
Acmsd	-0.494	648.338	460.22	0.78
Hecw2	-0.507	581.67	409.084	0.777
Bcl2l1	-0.441	1085.9	799.643	0.777
Gm20605	0.704	133.793	218.163	0.769
Pld1	0.534	320.951	464.868	0.769
Matn2	-1.157	80.8831	36.0273	0.766
Gm14430	-0.705	222.558	136.323	0.759
Hist1h2ae	2.404	4.11299	23.6618	0.757
Ugt2b38	0.43	845.564	1139.39	0.757
Rgs3	-0.557	417.322	283.57	0.754
Foxa2	-0.486	651.367	464.868	0.737
Cmpk2	-0.679	236.626	147.596	0.728
Creld2	-0.453	865.621	632.221	0.727
Igfbp5	-0.763	179.836	105.758	0.725
Ddit3	-0.979	105.836	53.4599	0.708
Trib1	-0.433	1063.85	787.952	0.704
Zbtb16	-0.381	3245.91	2491.69	0.691
Ptk6	2.009	6.88367	29.0543	0.684
Arhgef26	-0.398	1718.34	1303.96	0.659
Sae1	-0.442	884.552	650.816	0.657
Ctc1	0.647	155.743	244.056	0.656
Klhdc8a	0.963	51.6275	101.109	0.654
Xxylt1	1.03	43.0229	88.325	0.646
Dna2	0.529	286.533	413.733	0.627
Nr1d1	-0.407	1342.32	1012.25	0.624
Fam134b	-0.369	4814.93	3729.07	0.606
Ntn4	-0.643	243.51	155.731	0.598
Ctgf	-0.491	534.345	380.03	0.597
BC089597	0.388	1259.38	1647.78	0.577
Moap1	1.026	41.345	84.6758	0.573
1110054M08Rik	0.828	73.139	130.163	0.571
Csrp3	0.505	321.812	456.733	0.569
Satb2	1.814	8.60459	31.3786	0.563
Gm7120	0.577	204.789	305.651	0.562
Notum	0.439	557.087	755.411	0.549
Ccng2	-0.439	784.738	578.761	0.542
Sap25	-4.618	10.7729	0	0.536
Cyp2c55	0.552	230.603	338.192	0.534
Mknk2	-0.364	3883	3016.88	0.528
Cad	-0.477	554.996	398.625	0.527
Jrkl	-0.755	159.185	94.1358	0.526
Sprn	1.296	21.5115	53.4599	0.524
H2-L	-4.619	10.4374	0	0.504
Nr1d2	-0.365	2994.4	2324.34	0.498
Dynlt1f	2.458	3.12347	19.2223	0.496
Bet1	-0.394	1360.39	1035.49	0.496
Tmed9	-0.409	1060.04	798.411	0.492
Nkg7	-4.604	10.3255	0	0.486
Cyp1a2	0.359	12687.3	16274	0.477
Cebpe	-0.934	98.0923	51.1355	0.463
Cyp2c29	0.37	33185.8	42883.9	0.462
Prlr	0.364	1735.82	2233.44	0.44
Cyp4a32	0.465	387.404	534.819	0.439
Thbs1	-0.768	142.836	83.6763	0.43
Sec22b	-0.412	921.551	692.654	0.427
Fbxo30	-0.412	911.226	684.519	0.426
Pcdhgb5	1.074	33.1793	70.3346	0.424
Ccl21b	4.339	0	8.79763	0.423
Trpc2	-2.462	19.7906	3.23083	0.422
Scfd1	-0.394	1148.71	873.952	0.417
Slc39a7	-0.371	1839.65	1422.5	0.416
Slc33a1	-0.361	2555.18	1989.62	0.413
Tsc22d1	0.367	1437.44	1853.37	0.409
Lum	-0.613	234.905	153.407	0.401
Lrg1	0.347	4026.95	5122.85	0.387
Itih4	0.365	35725.1	45996.3	0.373
Mlec	-0.351	3563.16	2792.7	0.367
Evi2a-evi2b	-3.884	11.0655	0.33703	0.366
Tnfaip2	0.427	507.671	682.589	0.366
Mup21	-0.352	13864.3	10862.1	0.366
Hist1h2ag	2.078	4.92182	22.2556	0.363
Naalad2	-1.228	55.0694	23.2434	0.363
Spcs2	-0.367	1763.08	1366.71	0.36
Gmppa	-0.487	428.517	305.651	0.356
Fabp4	-0.616	221.138	144.109	0.35
Cda	0.824	62.8135	111.568	0.349
Hspa1a	-0.793	125.309	72.1476	0.349
Fam19a2	-2.161	22.3719	4.64868	0.346
Slc44a3	0.583	164.348	246.38	0.346
Acpp	0.772	73.9995	126.677	0.336
Adamtsl2	-0.528	328.626	227.785	0.334
Wdr89	0.939	43.8318	84.4782	0.331
Crybb3	4.276	0	8.1352	0.33
Nr0b2	-0.4	907.784	688.005	0.329
Tef	-0.35	2940.27	2306.75	0.325
Per3	-0.506	364.835	256.84	0.318
1500017E21Rik	-0.359	1960.03	1528.25	0.318
Arhgef19	0.388	752.901	985.521	0.315
Cacybp	-0.408	797.645	600.982	0.31
Rhbg	0.578	161.766	241.732	0.307
Tob2	-0.358	1950.67	1522.23	0.307
Baiap2l1	-0.37	1379.32	1066.87	0.304
Fst	0.809	62.8135	110.429	0.295
Spcs3	-0.349	2524.59	1981.5	0.294
Rplp2-ps1	-4.411	8.97458	0	0.286
Gpr146	0.351	1538.5	1961.95	0.281
Plin5	-0.353	2013.47	1576.16	0.278
Eif2ak3	-0.402	798.506	604.329	0.274
Lars2	0.39	671.158	879.705	0.272
Armcx3	-0.466	443.196	320.759	0.266
Sec31a	-0.341	3483.19	2750.38	0.263
Nptxr	-4.374	8.71645	0	0.255
Insig1	-0.34	12753.3	10075.8	0.245
Gpam	-0.336	7781.99	6164.17	0.245
Flt1	-0.42	616.088	460.22	0.242
Gucy1b3	-0.588	218.557	145.271	0.233
Ramp2	-0.713	139.394	84.8385	0.232
Mup15	0.378	187987	244367	0.23
Id2	0.339	1856.72	2349.03	0.23
Dclk3	0.526	193.603	278.921	0.221
Ciart	-0.646	171.231	109.244	0.219
Abcc9	-0.349	1746.88	1371.08	0.218
Vim	-0.408	661.693	498.571	0.212
Adarb2	0.821	55.0694	97.6223	0.21
Rad51b	0.821	55.0694	97.6223	0.21
Mup13	0.465	284.906	393.511	0.208
Mup2	0.358	61726.9	79117.3	0.208
Zfp641	2.202	3.44183	17.4326	0.207
Ero1lb	-0.336	2643.37	2094.12	0.204
Pls1	0.771	64.5344	110.406	0.203
Rint1	-0.423	560.95	418.37	0.202
Ppm1k	0.327	4443.41	5573.75	0.2
Naip7	0.903	41.9646	78.8765	0.194
Ugt2b37	0.749	68.7076	115.775	0.194
4833418N02Rik	0.907	41.302	77.8654	0.19
Cyp2c50	0.336	15678.9	19784.8	0.186
Lamc3	-0.792	104.976	60.4329	0.185
Aadat	0.329	2400.65	3015.83	0.185
Sox18	-0.763	112.72	66.2437	0.181
Matk	3.065	0.860459	10.4595	0.18
Plxna4	-0.536	254.696	175.488	0.18
4933426M11Rik	-0.339	2028.1	1603.8	0.18
Yipf5	-0.373	942.073	727.542	0.179
Lgr5	0.526	181.557	261.535	0.178
Gm4952	0.326	2531	3173.5	0.177
Gm13826	-1.505	32.3102	11.0871	0.176
Ngb	4.066	0	6.97302	0.174
Prtg	3.05	0.860459	10.4595	0.172
Usp18	-0.597	191.882	126.677	0.172
Prox1	0.331	1764.63	2219.75	0.169
D17Wsu104e	-0.363	1048.04	814.682	0.167
Amer2	2.612	1.72092	12.7839	0.166
Fam107b	-0.333	2235.47	1774.63	0.166
Lrrc39	-1.333	38.7206	15.1082	0.165
Podxl	-0.531	252.114	174.326	0.161
Aim1l	1.32	14.6278	37.1895	0.16
Tmed3	-0.459	382.044	277.759	0.16
Eif3j2	0.339	1251.78	1583.74	0.158
Slc39a4	0.33	1715.77	2156.99	0.157
Map3k5	-0.327	2818.89	2246.48	0.155
2310068J16Rik	-4.209	7.74413	0	0.154
Fbxl16	-4.209	7.74413	0	0.154
Zfp719	-0.539	238.347	163.866	0.151
Id4	1.154	20.651	46.4868	0.15
Gm12250	-0.847	86.0459	47.649	0.146
Cib3	-0.412	535.162	402.111	0.146
Scn2a1	-4.165	7.74413	0	0.144
Epcam	-1.188	45.6043	19.7569	0.144
Lins	0.688	79.1622	127.839	0.144
Jak3	0.496	202.586	285.906	0.144
2810021J22Rik	0.755	61.0926	103.433	0.138
Nabp1	-0.379	746.792	574.112	0.138
Bhlha15	-1.565	28.3951	9.29737	0.137
Me1	-0.32	7720.61	6185	0.132
Cd276	0.642	92.9295	145.271	0.131
Bach1	-0.33	1901.61	1513.16	0.131
Txndc5	-0.319	3846.25	3083.37	0.131
Tbc1d30	0.463	244.37	337.03	0.13
Tns1	-0.319	6163.47	4940.88	0.129
Sema5a	-0.827	86.9063	48.8112	0.127
4931428F04Rik	0.867	41.629	76.2733	0.126
Trabd	-0.332	1730.38	1374.85	0.126
Atf3	-1.26	39.5811	16.2704	0.125
Cd163	0.358	712.46	913.28	0.125
1700048O20Rik	1.509	9.46505	27.7875	0.124
Slc25a42	0.34	1000.46	1266.28	0.123
Rftn1	0.864	41.302	75.5411	0.119
Ostc	-0.358	914.668	713.573	0.119
Lepr	-0.424	441.054	328.674	0.117
Snora74a	0.351	773.552	986.683	0.117
Tagln	-0.611	161.766	105.758	0.116
Lrrc8c	-0.586	178.115	118.541	0.115
Dapk1	0.316	2137.38	2661.37	0.115
Amigo2	0.539	146.278	212.677	0.114
Klf3	-0.357	919.83	718.222	0.114
Terc	0.783	52.488	90.6493	0.112
Gas2	-0.339	1246.8	985.521	0.112
Fam83f	1.118	20.651	45.3247	0.11
Wee1	-0.645	140.255	89.5569	0.108
Tnrc18	0.33	1160.6	1458.55	0.107
Sdr42e1	0.316	1917.96	2388.26	0.106
Dlc1	0.318	1748.45	2179.51	0.105
Vmn2r-ps129	0.925	33.3514	63.7451	0.104
Crtc1	0.568	121.325	180.136	0.104
Zfp395	0.425	302.881	406.76	0.104
Mreg	0.327	1188.53	1490.7	0.103
Uso1	-0.318	2390.35	1917.58	0.103
Fgf21	-0.908	67.9762	36.0273	0.102
Ank3	-0.352	938.76	735.654	0.102
Fbxo47	2.245	2.58138	13.946	0.101
Plekhf1	-0.404	498.206	376.543	0.101
Rtn4rl1	0.459	227.29	312.624	0.099
Fam47e	0.443	257.191	349.697	0.098
Xlr3a	-0.607	154.977	101.609	0.096
Plxna2	0.326	1154.74	1448.06	0.096
Kiss1	2.902	0.860459	9.29737	0.095
Vmn1r53	2.902	0.860459	9.29737	0.095
2019-09-08	-0.546	198.766	135.974	0.095
Nfxl1	-0.404	484.438	366.084	0.095
Smim14	-0.337	1158.17	916.906	0.095
Neb	0.312	2046.13	2539.48	0.095
Igsf23	-0.849	75.7204	41.8381	0.094
Apcs	0.321	1327.69	1658.42	0.093
Ackr4	-2.091	16.3487	3.48651	0.092
Haus1	0.716	62.8135	103.433	0.092
Hapln4	-0.705	110.139	67.4059	0.092
Slc25a28	0.421	299.44	400.949	0.091
Rgs4	-0.864	72.2785	39.5138	0.09
Pla2g15	0.448	238.347	325.408	0.09
Serpinb9	0.449	237.487	324.246	0.089
Cldn3	0.323	1174.53	1468.98	0.089
Stoml1	-0.872	70.5576	38.3516	0.088
Tmem176b	0.309	2204.5	2731.1	0.088
E030018B13Rik	-1.566	24.9533	8.1352	0.087
Acot3	0.966	28.4296	55.9585	0.087
Arhgap18	-0.394	508.531	386.991	0.087
Megf9	-0.344	957.716	754.249	0.087
Eno1	-0.309	6768.73	5462.11	0.087
Gpr116	-0.315	1972.16	1585.2	0.085
Mafb	0.309	2009.04	2488.21	0.085
Hist1h1c	0.341	758.288	960.29	0.084
Ajap1	3.82	0	5.81085	0.083
Cym	3.82	0	5.81085	0.083
Wscd2	3.82	0	5.81085	0.083
Rai1	0.433	260.719	352.138	0.083
Sox17	-0.899	65.3949	34.8651	0.082
Cxcl9	-0.503	234.045	165.028	0.082
Pacs1	0.665	73.139	116.217	0.08
Aldh1a1	0.32	20808.2	25983.3	0.08
Bbs1	0.904	32.6974	61.5951	0.079
Neu3	0.515	147.199	210.609	0.079
Gm5523	1.79	5.00787	18.4437	0.078
Tnfrsf10b	0.53	135.78	196.244	0.078
Serp2	3.777	0	5.81085	0.077
Caprin2	0.885	34.4183	63.9194	0.077
Phlda1	-0.37	620.253	479.977	0.077
Camkk2	0.413	297.624	396.3	0.076
Rhbdl1	0.858	36.9997	67.4059	0.075
Fasn	-0.322	26740.3	21396.6	0.075
Sar1a	-0.311	2043.6	1646.8	0.075
Mbnl3	-0.678	111.86	69.7302	0.074
Cd14	0.799	43.8834	76.7033	0.073
Fam107a	-0.661	117.883	74.3789	0.073
Cyp39a1	-0.359	696.111	542.734	0.073
Ankrd24	0.776	47.3252	81.352	0.072
Folr2	0.492	164.348	231.272	0.072
Sgsh	0.492	164.348	231.272	0.072
Col4a1	-0.304	2837.66	2297.69	0.072
Nup62-il4i1	3.745	0	5.67139	0.07
Mtmr11	-0.804	77.4413	44.1625	0.07
Ppargc1b	-0.423	363.114	270.786	0.07
Rab4a	-0.414	388.927	291.705	0.07
Robo1	-0.411	395.811	297.516	0.069
Mbnl2	-0.306	2321.64	1878.38	0.069
Siglec1	0.363	471.531	606.549	0.068
Gstm4	-0.337	936.179	741.279	0.068
Dact2	0.457	200.487	275.434	0.067
Magt1	-0.302	2951.06	2393.63	0.067
Ift57	-1.287	31.837	12.7839	0.066
Olfm3	-0.564	163.487	110.406	0.066
Rhoq	-0.42	363.974	271.948	0.066
Olfr1033	0.354	516.292	660.113	0.065
Bhlhe40	-0.304	2485	2012.88	0.065
Erdr1	0.398	319.222	420.706	0.064
Taok3	0.315	1073.16	1335.33	0.064
Rhobtb1	-0.301	2897.21	2350.9	0.064
5730409E04Rik	0.604	87.7668	133.65	0.063
Rasl11b	1.253	12.9069	31.3786	0.062
Dnph1	0.677	64.543	103.433	0.062
Mgst3	-0.572	154.022	103.433	0.062
Rrp1b	0.545	116.162	169.642	0.062
Pcdhb18	-1.694	19.7906	5.81085	0.061
Anxa2	-0.436	311.486	230.11	0.061
Gsg1l	-3.872	6.02321	0	0.058
Adam19	0.81	39.5811	69.7302	0.058
Fam83g	-0.655	111.86	70.8924	0.058
Osmr	-0.482	232.315	166.19	0.058
Vps37b	0.414	264.161	352.138	0.058
Dbp	-0.356	632.454	493.923	0.058
Nov	-3.869	6.02321	0	0.057
Lrfn3	0.477	165.208	230.11	0.057
Cdk6	0.388	332.998	435.814	0.057
Gm15319	3.683	0	5.24139	0.056
Cbx7	0.515	131.65	188.272	0.056
Ube2j2	-0.459	260.874	189.608	0.056
Crtc3	0.393	313.207	411.408	0.056
Sh3pxd2b	-0.805	71.4181	40.676	0.055
Mylip	-0.378	483.389	371.895	0.055
Crybg3	0.348	523.168	665.924	0.055
Gpm6a	-0.89	58.5112	31.3786	0.054
Myh11	-0.591	136.813	90.6493	0.054
Slc41a2	0.315	952.511	1184.74	0.054
4921517D22Rik	-3.825	6.02321	0	0.053
Strip2	-3.825	6.02321	0	0.053
Tnfaip8l1	0.33	681.483	856.52	0.053
Topors	-0.31	1418.9	1144.74	0.053
Klhl21	-0.303	1716.64	1391.12	0.053
Nat8	0.517	127.451	182.542	0.052
Kifc3	0.355	455.183	582.248	0.052
Col5a3	-0.311	1339.3	1079.66	0.052
Myo1e	-0.295	3406.8	2777.58	0.052
Gm15348	2.334	1.72092	10.4595	0.051
1700037H04Rik	0.941	25.8138	49.9733	0.051
Myo5a	-0.912	55.0694	29.0543	0.051
Grhl1	0.661	64.5344	102.271	0.051
Slc35b1	-0.339	736.553	582.248	0.051
Lrrc59	-0.305	1578.94	1278.39	0.051
Dnase1l1	-0.705	91.2086	55.7842	0.05
Rnf5	-0.372	484.438	374.219	0.05
Ppargc1a	-0.348	649.646	510.193	0.05
Fpgs	0.293	2302.59	2820.6	0.05
3110009F21Rik	2.719	0.860459	8.1352	0.049
Tcf24	-0.682	97.2318	60.4329	0.049
Fkbpl	-0.662	103.255	65.0816	0.049
Pstpip2	-0.405	358.811	270.786	0.049
2610018G03Rik	-2.626	9.46505	1.16217	0.048
Cspg4	-2.626	9.46505	1.16217	0.048
E030011O05Rik	-2.626	9.46505	1.16217	0.048
Slc2a4	-2.626	9.46505	1.16217	0.048
Slc6a4	2.325	1.72092	10.4595	0.048
Fpr1	0.692	55.9298	90.6493	0.048
Dgka	0.492	142.836	201.056	0.048
Fam63b	-0.308	1313.91	1061.06	0.048
Brd2	-0.294	2394.66	1952.52	0.048
Casp4	-1.004	44.7439	22.0812	0.047
Blnk	0.879	30.1161	55.7842	0.047
Col16a1	-0.542	160.063	109.79	0.047
Mb21d2	0.364	387.206	498.571	0.047
Hamp2	-0.351	598.879	469.517	0.047
Snord17	0.342	516.275	654.302	0.046
Slc23a2	0.326	649.646	814.682	0.046
Aldh1b1	-0.308	1288.97	1041.31	0.046
Edem2	-0.306	1336.14	1080.82	0.046
Trp53inp1	-0.293	6803.58	5552.53	0.046
Tubb1	1.671	5.16275	17.4326	0.045
Hist1h2ao	-1.087	38.0753	17.6882	0.045
9330162012Rik	0.526	114.441	165.028	0.045
D930048N14Rik	-0.496	197.045	139.612	0.045
Trit1	0.389	294.277	385.597	0.045
Hnf4g	1.889	3.44183	13.946	0.044
Frem2	-1.631	18.9301	5.81085	0.044
Gpsm2	0.365	370.858	477.652	0.044
Slamf8	-1.629	18.9301	5.81085	0.043
LOC101055769	1.583	5.91135	18.5947	0.043
Cks1b	-0.691	90.3482	55.7842	0.043
Ripk2	-0.522	170.371	118.541	0.043
Atp2a3	0.985	21.5115	43.0003	0.042
Fam222a	0.642	65.3949	102.271	0.042
Csgalnact2	-0.369	459.485	355.636	0.042
Ano1	0.649	62.8135	98.7845	0.041
Aim2	0.626	68.9227	106.606	0.041
Nod1	0.385	291.696	381.146	0.041
Bcl2a1d	-3.718	5.55856	0	0.04
Nova2	-0.929	49.0892	25.5678	0.04
Dpt	-0.653	98.9528	62.7572	0.04
Golt1b	-0.499	184.138	130.163	0.04
Chrna4	-0.494	188.44	133.65	0.04
Dusp1	-0.334	690.002	547.382	0.04
Stt3a	-0.288	2768.1	2267.7	0.04
Kif5a	1.13	14.6278	32.5408	0.039
Wtip	0.935	24.0928	46.4868	0.039
Olig1	0.535	104.116	151.082	0.039
Snrpd1	-0.489	191.022	135.974	0.039
Phldb3	0.486	135.092	189.434	0.039
Lama3	0.398	256.554	338.192	0.039
Rnaset2b	0.327	586.979	736.479	0.039
Atxn1	0.287	1781.88	2174.42	0.039
H2-Q6	3.527	0	4.81139	0.038
Lca5	-1.506	20.651	6.97302	0.038
Dnase1l2	1.325	9.46505	24.4056	0.038
Layn	-1.207	30.1161	12.7839	0.038
Ahnak	-0.285	3731.67	3063.46	0.038
5830403L16Rik	3.524	0	4.64868	0.037
Astn1	3.524	0	4.64868	0.037
B4galnt4	3.524	0	4.64868	0.037
Plxdc2	-1.067	36.9997	17.4326	0.037
Pik3r6	-1.041	38.7206	18.5947	0.037
Igj	0.894	26.6742	49.9733	0.037
Slc16a13	0.85	30.1161	54.622	0.037
Suv420h2	0.447	170.371	232.434	0.037
Onecut1	-0.434	260.719	192.92	0.037
Snx29	0.387	272.765	356.786	0.037
Eed	-0.368	439.694	340.516	0.037
Pptc7	-0.3	1296.71	1052.93	0.037
Sdr9c7	-0.291	1879.22	1536.39	0.037
Fam167a	0.867	28.4726	52.2977	0.036
Adamts7	0.488	130.79	183.565	0.036
Fam117b	-0.343	572.205	450.922	0.036
Pam	-0.309	1019.14	822.677	0.036
Krt23	-1.41	22.3719	8.1352	0.035
Scpep1os	1.067	16.4003	34.8535	0.035
Rfx4	0.768	38.7206	66.2437	0.035
A430107P09Rik	-0.646	96.4574	61.4672	0.035
BC048403	0.623	66.2553	102.271	0.035
Gdf15	-0.507	168.65	118.541	0.035
Tifa	0.426	192.743	259.164	0.035
Unc93b1	0.316	649.707	808.871	0.035
Pltp	-0.293	1554.89	1269.06	0.035
Sun2	0.284	1961.85	2388.26	0.035
Rad54l2	-0.284	2389.48	1961.76	0.035
Nkain4	-3.663	5.16275	0	0.034
2310057J18Rik	3.481	0	4.64868	0.034
Cldn4	3.481	0	4.64868	0.034
Fez1	3.481	0	4.64868	0.034
Nphp4	3.481	0	4.64868	0.034
Padi4	3.481	0	4.64868	0.034
Sun3	1.996	2.58138	11.6217	0.034
Cep72	1.046	17.2092	36.0273	0.034
Lenep	1.046	17.2092	36.0273	0.034
Tnfsf12Tnfsf13	0.836	30.7098	55.1682	0.034
Exosc3	0.435	180.404	244.056	0.034
Ptpn21	-0.357	464.648	362.597	0.034
Fem1c	-0.351	502.508	394.011	0.034
Vnn1	0.307	759.785	940.196	0.034
Rab26os	-1.333	24.0928	9.29737	0.033
Mtus2	1.223	11.186	26.7299	0.033
Esco2	-0.801	61.0926	34.8651	0.033
Gm3893	0.478	133.414	185.982	0.033
Cox19	-0.357	462.927	361.435	0.033
Lmod3	-1.566	18.0696	5.81085	0.032
Hist1h3d	-1.131	31.4584	14.1204	0.032
E130311K13Rik	0.527	100.674	145.271	0.032
Pml	0.336	446.578	563.653	0.032
Mrap	0.313	653.088	811.195	0.032
Myo7b	-3.62	5.16275	0	0.031
Ubxn11	-3.62	5.16275	0	0.031
Eya4	-2.495	8.60459	1.16217	0.031
Pnldc1	1.384	7.74413	20.9191	0.031
Pkmyt1	-0.932	44.7439	23.2434	0.031
Pstk	0.479	129.929	181.299	0.031
Fam49a	-0.425	252.975	188.272	0.031
Cactin	0.381	268.463	349.813	0.031
Pced1a	0.381	265.882	346.327	0.031
Acot1	0.319	577.273	720.325	0.031
Zfp36l2	-0.291	1439.55	1176.16	0.031
Lgmn	0.288	1213.25	1481.77	0.031
Atf6	-0.28	3738.51	3079.98	0.031
Npy1r	-2.321	9.61132	1.55731	0.03
Gm15910	1.318	8.74226	22.4648	0.03
BC031361	-0.967	41.302	20.9191	0.03
Smpd3	0.672	51.6275	82.5141	0.03
Cyp21a1	0.597	70.5576	106.92	0.03
Cops7b	0.431	174.914	235.921	0.03
Tfcp2l1	0.393	234.905	308.58	0.03
Anxa7	-0.28	2545.99	2097.02	0.03
Ska3	-2.484	8.60459	1.16217	0.029
B3galnt1	-1.033	36.1393	17.4326	0.029
4632427E13Rik	0.715	43.0229	70.8924	0.029
Otud1	-0.479	181.557	130.163	0.029
Znhit1	0.359	325.185	417.219	0.029
D1Ertd622e	-0.346	485.299	381.657	0.029
Lrrc27	-2.066	11.186	2.32434	0.028
Slc22a29	1.522	5.67903	17.1653	0.028
Dzank1	1.316	8.60459	22.0812	0.028
Slc35f1	1.315	8.60459	22.0812	0.028
Fam83a	-0.886	47.7641	25.6375	0.028
Tmem173	0.801	31.837	55.7842	0.028
Ccdc159	0.566	79.1622	117.379	0.028
Tuba1a	-0.525	142.75	99.0518	0.028
Rnmtl1	0.482	122.185	170.839	0.028
Cml5	0.414	194.464	259.164	0.028
Olfml1	0.383	251.254	327.732	0.028
Tgfbr2	0.305	704.716	870.466	0.028
Prkdc	0.302	723.646	892.547	0.028
Acsl3	-0.301	971.656	788.789	0.028
Flcn	-0.298	1029.11	836.74	0.028
Tcea3	-0.294	1162.48	948.331	0.028
Acly	-0.286	11781.7	9661.11	0.028
Zfp445	-0.277	4354.78	3593.43	0.028
Mipol1	0.63	58.2531	90.3936	0.027
Zfp251	0.622	60.2321	92.9737	0.027
Tgtp1	-0.442	215.175	158.241	0.027
Zfp27	-0.434	226.301	167.353	0.027
Gmppb	-0.375	346.765	267.299	0.027
Chchd1	-0.356	422.485	330.057	0.027
Dedd2	-0.351	441.415	345.943	0.027
Tdo2	-0.308	43113.2	34818.7	0.027
Mmgt1	-0.303	906.063	734.492	0.027
Dnmt3a	0.298	780.643	959.953	0.027
Antxr2	0.296	803.668	986.683	0.027
Rdh9	-0.287	1352.05	1107.78	0.027
Ugt1a1	0.283	8882.86	10809.7	0.027
Fndc3a	-0.276	4040.94	3337.73	0.027
St3gal5	-0.276	3910.16	3230.31	0.027
Mag	2.163	1.72092	9.29737	0.026
4933407G14Rik	1.768	3.44183	12.7839	0.026
C030016D13Rik	-1.354	21.5115	8.1352	0.026
Runx1t1	1.257	9.46505	23.2434	0.026
Syne4	1.024	16.3487	33.703	0.026
Atp5s	0.578	72.2785	108.082	0.026
Lamb3	0.577	72.2785	108.082	0.026
Tiam2	-0.48	170.371	122.028	0.026
Fkbp14	-0.456	196.185	142.947	0.026
Slc7a14	0.397	210.658	277.573	0.026
Ikbke	-0.364	378.602	294.029	0.026
Lonrf3	0.348	343.323	437.011	0.026
Nrxn1	-0.344	471.506	371.279	0.026
Gabbr2	-0.308	791.622	639.194	0.026
Gas6	0.3	720.204	886.736	0.026
Avpr1a	0.288	971.458	1186.58	0.026
Fndc3b	-0.28	1703.4	1403.08	0.026
Gbe1	-0.275	4267.88	3527.19	0.026
Gm9833	-3.53	4.67229	0	0.025
Dnajb7	2.509	0.860459	6.97302	0.025
A630033H20Rik	-1.28	23.2324	9.29737	0.025
Prox2	1	17.2092	34.8651	0.025
Rps27	0.995	17.4501	35.2138	0.025
Lsp1	-0.749	62.8135	37.1895	0.025
Rap1gap	-0.742	64.4398	38.3516	0.025
Fos	-0.679	76.5808	47.649	0.025
Pdgfa	0.648	52.488	82.5141	0.025
Dock11	-0.601	98.9528	65.0816	0.025
Enc1	0.441	150.58	204.542	0.025
Prkch	-0.438	214.254	158.055	0.025
Plekhg6	0.388	224.554	294.029	0.025
Btg2	-0.305	785.599	635.661	0.025
Abcg8	-0.275	2419.58	2000.1	0.025
Kcnk10	-1.219	24.9533	10.4595	0.024
Gm3776	-0.713	68.8109	41.8033	0.024
Prr24	0.67	47.3252	75.5643	0.024
Gm10509	-0.656	80.8659	51.1355	0.024
Gypc	0.525	90.3482	130.163	0.024
Hnf1b	0.461	129.929	178.974	0.024
Prkx	-0.446	199.626	146.434	0.024
Lrch4	-0.441	205.65	151.408	0.024
Chic1	0.367	267.577	345.153	0.024
Ddo	0.363	282.23	363.004	0.024
Ier2	-0.358	382.904	298.736	0.024
Yeats4	0.346	337.3	428.841	0.024
Fmo5	-0.292	20386.5	16650.3	0.024
Naprt1	0.274	1645.2	1989.64	0.024
Pklr	-0.272	4578.57	3791	0.024
Gm20597	2.493	0.860459	6.9614	0.023
Syp	-1.497	17.2092	5.81085	0.023
6430571L13Rik	1.161	11.186	25.5678	0.023
Snhg7	-1.125	28.3951	12.7839	0.023
Fam19a5	-1.125	28.3951	12.7839	0.023
Loxl3	0.696	42.1625	68.5681	0.023
Ccdc181	0.558	74.8599	110.406	0.023
Kank3	-0.493	152.301	108.082	0.023
Dpm2	-0.477	165.208	118.541	0.023
Scd2	-0.435	210.632	155.719	0.023
Chordc1	-0.284	1234.08	1013.41	0.023
Adrm1	-0.283	1288.38	1058.53	0.023
Serp1	-0.276	8050.45	6646.43	0.023
Abcg5	-0.276	1685.87	1392.28	0.023
Klf9	-0.272	4973.31	4119.64	0.023
Cd300lh	-3.466	4.59485	0	0.022
Lmod1	-1.764	12.9069	3.48651	0.022
Nlrp5-ps	-1.764	12.9069	3.48651	0.022
Ptger4	-1.495	17.2092	5.81085	0.022
Derl3	0.837	25.8138	46.4868	0.022
Neurl2	0.748	34.4183	58.1085	0.022
Arhgap30	0.474	116.162	161.542	0.022
Dll4	-0.451	187.58	137.136	0.022
Mpg	0.441	143.697	195.245	0.022
Mzt2	0.418	166.069	222.056	0.022
Grb10	-0.415	234.045	175.488	0.022
Cep290	0.391	204.608	268.461	0.022
Serpinh1	-0.333	486.159	385.841	0.022
Mafg	-0.302	751.12	608.977	0.022
Hif1a	-0.275	1646.92	1360.79	0.022
Ephb2	1.6	4.30229	13.946	0.021
Ncmap	1.6	4.30229	13.946	0.021
Itprip	-0.642	80.0227	51.1355	0.021
Epb4.1l1	-0.604	92.0691	60.4329	0.021
Ggnbp1	0.535	80.8831	117.368	0.021
Inip	0.51	92.0691	131.325	0.021
Cep152	0.451	130.833	178.974	0.021
Pomk	0.433	148.859	201.056	0.021
Synj2	-0.416	228.022	170.839	0.021
Slc16a6	0.378	228.022	296.354	0.021
Rsad2	-0.355	365.893	285.894	0.021
Ctcflos	0.347	311.486	396.3	0.021
Sbno2	0.308	525.697	650.816	0.021
Lrrd1	-3.425	4.30229	0	0.02
Tmem252	-3.425	4.30229	0	0.02
Tmem28	-3.425	4.30229	0	0.02
Ccl22	-3.422	4.30229	0	0.02
Cnr1	-3.422	4.30229	0	0.02
Kctd14	-3.422	4.30229	0	0.02
Lmtk3	-3.422	4.30229	0	0.02
Lrfn4	-3.422	4.30229	0	0.02
Myl7	-3.422	4.30229	0	0.02
Rsph4a	-3.422	4.30229	0	0.02
Xcl1	-3.422	4.30229	0	0.02
Gm2897	-3.417	4.28508	0	0.02
Cdkl4	-1.96	10.3255	2.32434	0.02
Ccdc176	1.598	4.30229	13.946	0.02
Fanci	1.598	4.30229	13.946	0.02
2810055G20Rik	0.634	50.7671	79.0276	0.02
Pclo	-0.618	86.0459	55.9237	0.02
Car5b	0.515	88.6531	126.839	0.02
Bzw2	0.452	127.348	174.326	0.02
Sdsl	-0.436	193.603	142.947	0.02
Ttf2	0.424	152.301	204.542	0.02
Atf1	-0.318	540.368	433.49	0.02
H2-Q9	0.307	517.514	640.507	0.02
Mccc1	0.294	645.344	791.438	0.02
Dctn1	0.292	679.762	832.114	0.02
Lhpp	0.28	887.985	1078.49	0.02
Fam35a	-0.267	2707.86	2250.04	0.02
Ttc30a2	2.297	1.1186	7.2287	0.019
Cd46	1.85	2.58138	10.4595	0.019
Wdr86	1.845	2.58138	10.4595	0.019
Havcr2	-1.566	14.6278	4.64868	0.019
LOC102636514	-1.566	14.6278	4.64868	0.019
Shc2	-1.566	14.6278	4.64868	0.019
Tmem231	-1.566	14.6278	4.64868	0.019
Hmga2	1.239	8.60459	20.9191	0.019
Sncaip	-0.923	37.8602	19.7569	0.019
Bmyc	-0.923	37.8602	19.7569	0.019
Btbd19	0.693	39.2455	63.7334	0.019
Tnc	-0.576	97.2318	65.0816	0.019
Dus4l	0.542	75.7118	110.406	0.019
Plscr4	-0.532	116.162	80.1898	0.019
Rhbdf1	-0.494	137.673	97.6223	0.019
Zc3h12d	0.479	104.116	145.271	0.019
Leng1	-0.405	234.045	176.65	0.019
Esr1	0.294	625.554	767.033	0.019
Atg13	-0.287	943.063	772.844	0.019
St6galnac6	0.286	745.157	908.818	0.019
Lrrc8d	0.285	755.483	920.439	0.019
Prdm2	-0.27	1763.94	1463.16	0.019
1700012L04Rik	-3.38	4.30229	0	0.018
Ipw	-3.38	4.30229	0	0.018
Nrip2	-3.38	4.30229	0	0.018
Plekhg4	-3.38	4.30229	0	0.018
Slc7a11	-3.38	4.30229	0	0.018
Spib	-1.658	12.9499	3.8003	0.018
Ccl21a	-1.508	15.4883	5.14842	0.018
Ppp1r3d	1.472	5.16275	15.1082	0.018
Man2c1os	-1.08	27.5347	12.7839	0.018
Tube1	0.913	18.9301	36.0273	0.018
Rpusd1	0.895	19.7906	37.1895	0.018
Zdhhc2	-0.824	45.6043	25.5678	0.018
Arl6	-0.751	55.0694	32.5408	0.018
Pnpla3	-0.649	73.139	46.4868	0.018
Mycn	-0.647	74.8599	47.649	0.018
Kdf1	0.588	59.3717	89.4872	0.018
Psd4	0.548	71.4181	104.595	0.018
Rasgrp2	-0.466	157.464	113.893	0.018
Clasrp	0.465	110.999	153.407	0.018
AI607873	-0.367	302.881	234.758	0.018
Xk	0.36	244.37	313.786	0.018
Dmwd	0.358	252.975	324.246	0.018
Alg2	-0.344	382.044	301.002	0.018
Gucy1a2	-0.34	400.113	316.11	0.018
Bcor	0.303	507.671	626.41	0.018
Thada	0.302	513.694	633.255	0.018
Ppfibp2	0.297	552.415	678.708	0.018
Tm4sf4	-0.269	1571.2	1303.55	0.018
Serpina10	0.263	3585.53	4303.32	0.018
Sox4	-0.764	51.6275	30.2164	0.017
D7Ertd715e	0.764	29.2556	49.9733	0.017
Crx	0.76	30.0988	51.275	0.017
Zfp383	-0.591	87.7668	58.1085	0.017
Gm19522	0.553	67.9762	99.9467	0.017
Prss36	0.543	70.8416	103.433	0.017
Ugt1a10	0.524	78.5943	113.184	0.017
Pip4k2a	-0.416	204.789	153.407	0.017
Gskip	-0.388	249.533	190.596	0.017
She	-0.384	256.417	196.407	0.017
Akap17b	0.348	269.324	342.84	0.017
Phf20	-0.332	415.602	330.057	0.017
Unc13b	-0.317	489.601	392.942	0.017
Copg1	-0.264	2161.14	1800.2	0.017
Irs1	0.262	1662.92	1994.27	0.017
Slc4a4	0.261	3501.97	4195.66	0.017
2310042E22Rik	3.15	0	3.48651	0.016
4933417D19Rik	3.15	0	3.48651	0.016
A730046J19Rik	3.15	0	3.48651	0.016
Abca13	3.15	0	3.48651	0.016
E530011L22Rik	3.15	0	3.48651	0.016
Nuggc	3.15	0	3.48651	0.016
Pacrg	3.15	0	3.48651	0.016
Prkg2	3.15	0	3.48651	0.016
Psg28	3.15	0	3.48651	0.016
Rlbp1	3.15	0	3.48651	0.016
Serpinb1c	3.15	0	3.48651	0.016
Slc9b2	3.15	0	3.48651	0.016
Spata33	3.15	0	3.48651	0.016
Wfikkn2	3.15	0	3.48651	0.016
9530026P05Rik	-1.668	12.0464	3.48651	0.016
Batf	-1.668	12.0464	3.48651	0.016
Pcdhb14	1.095	11.186	24.4056	0.016
Acyp2	-0.874	38.7206	20.9191	0.016
Mup10	0.706	35.1153	57.5507	0.016
Znhit3	0.566	61.0926	90.6493	0.016
Ikbip	-0.541	105.096	72.1127	0.016
Slc7a8	0.527	74.8599	108.082	0.016
Klf2	0.454	114.441	156.893	0.016
Tmem141	-0.439	170.371	125.514	0.016
Ccbe1	-0.428	181.557	134.812	0.016
Mcam	-0.417	198.766	148.758	0.016
Ccdc174	-0.413	201.339	151.082	0.016
Tgm1	0.402	161.766	213.839	0.016
Socs3	0.375	197.906	256.84	0.016
Pigo	0.352	249.524	318.586	0.016
Atoh8	0.308	414.741	513.679	0.016
Atg101	0.301	471.531	581.085	0.016
Timm8a1	0.287	624.693	762.384	0.016
Edem1	-0.264	6013.58	5006.63	0.016
Nav2	0.264	1288.92	1548.01	0.016
Tmem248	-0.263	1989.38	1658.21	0.016
Ddc	0.262	1609.1	1929.2	0.016
Psmc6	-0.26	2250.01	1879.23	0.016
Ccl21c	-3.285	3.87206	0	0.015
Gm10591	-3.285	3.87206	0	0.015
Gm14501	3.109	0	3.48651	0.015
Grid2ip	3.109	0	3.48651	0.015
Has3	3.109	0	3.48651	0.015
Icam5	3.109	0	3.48651	0.015
Kcnd1	3.109	0	3.48651	0.015
Kcng4	3.109	0	3.48651	0.015
Lrrc69	3.109	0	3.48651	0.015
Megf11	3.109	0	3.48651	0.015
Nme5	3.109	0	3.48651	0.015
Pdcd1lg2	3.109	0	3.48651	0.015
Pip5k1b	3.109	0	3.48651	0.015
Snora28	3.109	0	3.48651	0.015
Rad51ap1	1.987	1.72092	8.1352	0.015
Sez6l2	1.987	1.72092	8.1352	0.015
Dach1	-1.665	12.0464	3.48651	0.015
F730035M05Rik	-1.639	12.012	3.55624	0.015
Csdc2	1.635	3.44183	11.6217	0.015
Slc2a6	1.635	3.44183	11.6217	0.015
Itgb4	-1.237	19.7906	8.1352	0.015
Itm2a	-1.237	19.7906	8.1352	0.015
Evi2b	0.96	15.1613	29.9143	0.015
2210013O21Rik	-0.95	31.837	16.2704	0.015
Pcgf1	0.638	43.8834	68.5681	0.015
Klk1b4	-0.594	80.9003	53.4599	0.015
Tmem203	0.485	92.0691	129.001	0.015
Mnat1	0.432	124.767	168.515	0.015
Chrna2	0.432	123.906	167.353	0.015
Tnfrsf19	0.423	135.092	181.299	0.015
Ttc30b	0.416	140.169	187.156	0.015
Lage3	0.4	154.883	204.542	0.015
Scarf1	0.356	230.603	295.191	0.015
Elk3	-0.354	299.904	234.607	0.015
Sppl2b	0.344	260.719	330.998	0.015
Cblc	-0.334	370.858	294.029	0.015
Zfp623	-0.331	384.625	305.651	0.015
Spns2	0.308	395.923	490.355	0.015
Clybl	-0.303	563.6	456.663	0.015
Postn	-0.299	589.414	479.082	0.015
Hook2	0.299	455.183	560.166	0.015
Tfrc	-0.275	1017.87	841.412	0.015
Nup210	0.275	783.878	948.331	0.015
Slc23a1	-0.265	1494.64	1244.12	0.015
Arid5b	-0.259	2113.3	1765.49	0.015
Gm13304	-3.243	3.87206	0	0.014
Gm21541	-3.243	3.87206	0	0.014
Dnah17	1.98	1.72092	8.1352	0.014
Ankrd37	-1.84	9.46505	2.32434	0.014
B930059L03Rik	-1.84	9.46505	2.32434	0.014
Gm3230	-1.84	9.46505	2.32434	0.014
Fibin	-1.481	13.7673	4.64868	0.014
Gins3	-1.073	24.9533	11.6217	0.014
Zfp13	0.968	14.6278	29.0543	0.014
Mapk11	0.944	15.4883	30.2164	0.014
Ccdc34	-0.94	31.837	16.3866	0.014
Acta2	-0.697	56.7903	34.8651	0.014
Zfp414	0.684	35.2788	56.9464	0.014
Atp8b4	-0.612	74.8599	48.8112	0.014
Gsta1	-0.578	84.9187	56.7256	0.014
Ugt1a7c	0.529	69.1723	100.016	0.014
Arhgap11a	-0.518	106.697	74.3789	0.014
Fen1	-0.502	117.022	82.5141	0.014
Kifc2	0.488	86.0459	120.866	0.014
Tmem88b	0.431	121.764	164.261	0.014
Cyb5d1	0.414	135.092	180.136	0.014
Galns	0.393	158.324	208.029	0.014
Serpine2	-0.387	229.57	175.488	0.014
Fign	0.382	173.813	226.623	0.014
Uxt	-0.375	244.37	188.272	0.014
Fam104a	-0.352	296.824	232.434	0.014
Kctd2	0.348	240.068	305.651	0.014
Rasgrp3	-0.346	323.532	254.515	0.014
Steap3	0.323	316.752	396.3	0.014
Itga5	0.307	399.15	493.923	0.014
Rhbdd2	0.291	505.95	619.007	0.014
Col6a3	-0.283	735.692	604.573	0.014
B4galt5	-0.282	778.707	640.356	0.014
Vav2	0.274	720.953	871.628	0.014
Cxxc5	0.272	789.901	954.142	0.014
Tbc1d8	-0.268	1119.46	929.434	0.014
C1qa	0.268	880.249	1059.9	0.014
Fchsd2	-0.266	1189.15	989.007	0.014
Serpina7	-0.261	1666.75	1391.12	0.014
Lphn2	0.258	1355.04	1620.86	0.014
Tcp10c	-3.22	3.68276	0	0.013
E330023G01Rik	2.268	0.860459	5.8341	0.013
BB123696	2.263	0.860459	5.81085	0.013
Meig1	2.263	0.860459	5.81085	0.013
Nup210l	2.263	0.860459	5.81085	0.013
Tnfsf14	-2.191	6.88367	1.16217	0.013
Tro	-2.191	6.88367	1.16217	0.013
3632451O06Rik	-2.191	6.88367	1.16217	0.013
Prokr1	-1.835	9.46505	2.32434	0.013
Col23a1	-1.478	13.7673	4.64868	0.013
Igsf1	1.476	4.30229	12.7839	0.013
Mybl2	1.476	4.30229	12.7839	0.013
Dmtn	-1.474	13.7673	4.67193	0.013
Mex3b	1.216	7.74413	18.5947	0.013
Hist1h4j	-1.128	22.0622	9.85521	0.013
Zfp558	0.883	18.0696	33.703	0.013
Sgol2	-0.857	36.1393	19.7569	0.013
Star	-0.856	36.1393	19.7569	0.013
Angpt2	-0.761	45.6043	26.7299	0.013
Gm3435	0.749	27.1303	45.9057	0.013
Kcnj2	-0.701	55.0694	33.703	0.013
Gadd45a	-0.668	59.3717	37.1895	0.013
Gm6377	-0.615	71.4181	46.4868	0.013
Gabra3	-0.595	75.7204	49.9733	0.013
Snhg8	0.517	69.6972	99.9583	0.013
Ccdc66	0.513	73.9995	105.758	0.013
2410004B18Rik	0.473	89.4877	124.352	0.013
Det1	0.473	89.4877	124.352	0.013
Gm16157	0.443	110.139	149.92	0.013
Fhl1	-0.42	171.231	127.839	0.013
Cadm3	-0.407	184.999	139.46	0.013
Abhd14a	0.406	141.976	188.272	0.013
Tlr5	0.406	141.115	187.109	0.013
Ppapdc1b	-0.389	207.121	158.055	0.013
Bcat2	0.386	162.627	212.677	0.013
Tfpi	-0.375	232.324	179.009	0.013
Prpf31	0.34	248.673	314.948	0.013
Rnd1	0.34	246.9	312.624	0.013
Zfp672	0.328	292.556	367.246	0.013
Tmem184b	0.309	365.695	453.247	0.013
Yipf2	-0.302	484.481	392.814	0.013
Slc35b2	0.292	487.02	596.194	0.013
Id3	-0.288	616.088	504.382	0.013
Rdh10	0.281	550.711	669.41	0.013
Gm14403	-0.275	820.439	677.859	0.013
Uap1	-0.265	1117.12	929.737	0.013
Fbxl3	-0.26	1485.09	1240.11	0.013
Atp6v1a	-0.255	1742.52	1459.77	0.013
Stip1	-0.254	1872.36	1570.09	0.013
Scn3b	-3.137	3.44183	0	0.012
Tinag	-3.137	3.44183	0	0.012
Tpbg	-3.137	3.44183	0	0.012
AW551984	-3.133	3.44183	0	0.012
Bex2	-3.133	3.44183	0	0.012
Chrne	-3.133	3.44183	0	0.012
Etv4	-3.133	3.44183	0	0.012
Fkbp1b	-3.133	3.44183	0	0.012
Gm5176	-3.133	3.44183	0	0.012
L3mbtl1	-3.133	3.44183	0	0.012
P2rx2	-3.133	3.44183	0	0.012
Rhbdl3	-3.133	3.44183	0	0.012
Slc25a31	-3.133	3.44183	0	0.012
Smpd5	-3.133	3.44183	0	0.012
Tll1	-3.133	3.44183	0	0.012
Zfp239	-3.133	3.44183	0	0.012
Apol6	2.273	0.834645	5.78761	0.012
Arl5c	2.25	0.860459	5.81085	0.012
Bst1	2.25	0.860459	5.81085	0.012
Gm16897	2.25	0.860459	5.81085	0.012
Necab2	2.25	0.860459	5.81085	0.012
Eid2	-2.181	6.88367	1.16217	0.012
Irs3	-2.181	6.88367	1.16217	0.012
Xylt1	-2.181	6.88367	1.16217	0.012
Atp1a3	-2.177	6.81483	1.16217	0.012
Tnfrsf22	-2.058	7.25367	1.40623	0.012
Adam21	1.36	5.16275	13.946	0.012
Egfl8	1.36	5.16275	13.946	0.012
Tusc5	-1.347	15.4883	5.81085	0.012
Bambi-ps1	-1.336	15.4883	5.85734	0.012
Mmp27	-1.254	17.2436	6.97302	0.012
Fgf12	-1.251	17.2092	6.97302	0.012
Mcf2l	-1.175	18.9301	8.1352	0.012
Phf19	-1.175	18.9301	8.1352	0.012
Gm9962	1.107	9.46505	20.9191	0.012
Tpo	1.065	10.3255	22.0812	0.012
Adam12	-0.891	32.6974	17.4326	0.012
Rab27b	-0.672	57.6507	36.0273	0.012
BC065397	0.637	38.7465	60.5026	0.012
Pik3cg	0.632	39.5811	61.5951	0.012
Psg23	0.614	43.8834	67.4059	0.012
BC052040	-0.597	72.2785	47.649	0.012
Napb	-0.536	91.2086	62.7572	0.012
Tmem181b-ps	0.516	67.7611	97.0877	0.012
Adam11	0.495	75.7204	106.92	0.012
Ccdc77	0.475	83.4645	116.217	0.012
Sult5a1	0.458	93.79	129.001	0.012
Wipf3	0.432	111.86	151.082	0.012
N6amt1	0.431	110.122	148.653	0.012
Slc43a1	0.422	118.743	159.206	0.012
Hsdl1	-0.354	263.3	205.937	0.012
Pet100	-0.333	314.928	249.867	0.012
Tceal8	-0.329	347.625	276.597	0.012
Pim1	-0.316	394.951	317.273	0.012
B3gnt1	0.303	367.416	453.247	0.012
Tek	-0.29	567.042	463.706	0.012
Lipg	-0.278	696.111	574.112	0.012
Smad3	0.277	586.833	711.249	0.012
Bcar1	0.271	678.902	819.319	0.012
Pdcl	-0.27	880.051	729.843	0.012
Slc25a32	-0.264	1072.91	893.709	0.012
Tfg	-0.263	1071.26	892.501	0.012
Cyp51	-0.258	6584.53	5504.35	0.012
Col4a2	-0.255	1677.89	1406.23	0.012
Pja2	-0.255	1622.89	1359.72	0.012
2310005G13Rik	-3.092	3.44183	0	0.011
Bnc1	-3.092	3.44183	0	0.011
Bspry	-3.092	3.44183	0	0.011
Ccdc114	-3.092	3.44183	0	0.011
Fbxo40	-3.092	3.44183	0	0.011
Gm6787	-3.092	3.44183	0	0.011
Gpr179	-3.092	3.44183	0	0.011
Gpx2	-3.092	3.44183	0	0.011
H2-Oa	-3.092	3.44183	0	0.011
Hoxb6	-3.092	3.44183	0	0.011
Kcnmb2	-3.092	3.44183	0	0.011
Pak3	-3.092	3.44183	0	0.011
Pdxk-ps	-3.092	3.44183	0	0.011
Plch1	-3.092	3.44183	0	0.011
Slc1a7	-3.092	3.44183	0	0.011
Slc7a15	-3.092	3.44183	0	0.011
Sorcs3	-3.092	3.44183	0	0.011
Sox11	-3.092	3.44183	0	0.011
Gm5607	2.15	0.963714	5.79923	0.011
4430402I18Rik	1.687	2.58138	9.29737	0.011
Gm10804	1.687	2.58138	9.29737	0.011
H2-Bl	1.683	2.58138	9.29737	0.011
Srcin1	1.683	2.58138	9.29737	0.011
Ctrcos	1.679	2.58998	9.29737	0.011
Tcte2	-1.565	11.186	3.48651	0.011
Pappa	-1.562	11.186	3.48651	0.011
Tspyl5	1.358	5.16275	13.946	0.011
Gata2	-1.064	22.3719	10.4595	0.011
Ttc26	1.063	10.3255	22.0696	0.011
Tceal1	-1.024	24.0928	11.6217	0.011
Gnat2	-0.988	25.8138	12.7839	0.011
Gpr4	-0.988	25.8138	12.7839	0.011
Fut10	-0.809	36.9997	20.9191	0.011
Cys1	-0.798	38.7206	22.0812	0.011
Ldhb	-0.733	44.7439	26.7299	0.011
2310040G24Rik	-0.732	44.7439	26.7648	0.011
Serpine1	-0.727	46.4648	27.8921	0.011
A630020A06	0.719	28.3521	46.9401	0.011
Megf6	-0.686	52.6343	32.5408	0.011
Aoah	-0.678	54.2089	33.703	0.011
Zfp579	0.676	31.837	51.1355	0.011
Arl2	0.66	34.4183	54.622	0.011
9030624G23Rik	-0.652	58.0638	36.7827	0.011
Eda	0.579	47.3252	70.8924	0.011
4933404O12Rik	0.529	61.0926	88.325	0.011
Ifit3	-0.519	92.5251	64.4424	0.011
Osbpl3	0.497	73.9995	104.595	0.011
C3ar1	0.476	82.604	115.055	0.011
Cxx1b	-0.467	123.071	88.9177	0.011
Nupl2	0.459	90.3482	124.352	0.011
Papln	0.458	92.0691	126.677	0.011
Saal1	0.444	99.8132	135.974	0.011
Id1	-0.421	155.743	116.217	0.011
Slc29a3	0.404	130.79	173.163	0.011
Nrep	0.396	137.673	181.299	0.011
Dennd2a	0.395	135.092	177.812	0.011
Zfp111	-0.383	196.985	150.978	0.011
Dennd2d	0.382	149.72	195.245	0.011
Taf7	-0.378	214.254	164.819	0.011
Serinc2	0.376	157.464	204.542	0.011
Nme6	-0.374	218.557	168.515	0.011
2310047M10Rik	-0.374	212.533	163.866	0.011
Frmd6	-0.365	230.603	178.974	0.011
Bcl7a	0.348	209.952	267.299	0.011
Bahcc1	0.338	228.882	289.381	0.011
Ssh3	0.331	237.487	298.841	0.011
Cd300lg	-0.319	355.369	284.732	0.011
Commd7	0.311	307.184	381.192	0.011
Cblb	-0.307	406.997	328.894	0.011
Fam126a	0.304	341.602	421.868	0.011
Kremen1	0.303	349.346	431.165	0.011
Slc9a3r2	-0.301	461.206	374.219	0.011
Tie1	-0.299	470.671	382.354	0.011
Tshz2	0.299	358.811	441.625	0.011
Zkscan8	0.281	488.741	593.869	0.011
Fez2	-0.28	646.187	532.239	0.011
Naa35	-0.28	610.926	503.22	0.011
Uba5	-0.274	729.669	603.48	0.011
Cnpy3	-0.274	690.088	570.626	0.011
Golga1	-0.273	700.413	579.714	0.011
Lrrc16a	-0.268	867.781	720.697	0.011
Cry2	-0.264	929.597	774.006	0.011
Hdac5	0.261	849.273	1018.06	0.011
Brox	-0.261	1029.27	858.844	0.011
Anks4b	-0.254	1326.83	1112.2	0.011
Cyp2d40	0.253	1070.01	1274.89	0.011
Grb7	-0.251	1696.61	1425.98	0.011
Enpp3	0.249	1813.24	2154.65	0.011
Osbp	-0.248	2385.19	2008.23	0.011
Dsp	0.247	3142.4	3730.57	0.011
Cd200r2	1.817	1.83278	7.61222	0.01
Nfasc	1.264	6.02321	15.1082	0.01
Il1f9	1.188	6.88367	16.2704	0.01
C030034I22Rik	0.911	14.6278	27.8921	0.01
Pcdh9	0.889	15.4883	29.0543	0.01
Cd59b	0.888	15.4883	29.0543	0.01
Mmp17	0.868	16.3487	30.2164	0.01
Skida1	0.85	17.2092	31.3786	0.01
D630003M21Rik	0.833	18.0696	32.5408	0.01
Mir143hg	0.818	18.9301	33.703	0.01
Mks1	0.803	19.7906	34.8651	0.01
Serpinb1a	0.695	29.2556	47.649	0.01
Dusp8	-0.695	47.3252	29.0543	0.01
Slc7a1	-0.695	47.3252	29.0543	0.01
Grasp	-0.691	49.0461	30.2164	0.01
Gm6981	0.614	38.3506	58.9221	0.01
2810008D09Rik	-0.601	63.6739	41.8381	0.01
Snx32	-0.601	63.6739	41.8381	0.01
Itgam	0.598	41.302	62.7572	0.01
Heyl	0.595	42.1625	63.9194	0.01
Tlr2	0.589	43.8834	66.2437	0.01
Acrbp	0.581	46.4648	69.7302	0.01
Chp2	0.581	46.4648	69.7302	0.01
Myl9	-0.547	80.0227	54.622	0.01
Dnajb5	0.534	57.6507	83.6763	0.01
Lilra5	0.462	80.8573	111.568	0.01
Il10ra	0.445	92.0691	125.514	0.01
Tbc1d22b	0.445	92.0691	125.514	0.01
Nmnat3	0.432	99.8132	134.812	0.01
E2f5	-0.43	141.115	104.595	0.01
Stk10	-0.415	148.885	111.568	0.01
Gla	0.402	123.906	163.866	0.01
Haus3	-0.396	172.952	131.325	0.01
Psmd10	-0.376	196.185	151.082	0.01
Surf2	-0.375	197.553	152.244	0.01
BC027231	-0.357	232.324	181.299	0.01
Fbf1	0.354	177.254	226.623	0.01
Rdh1	0.347	187.752	238.931	0.01
Clec2h	-0.344	264.161	208.029	0.01
Hes1	-0.339	267.603	211.515	0.01
Nlrx1	0.328	233.184	292.867	0.01
Rapgef5	-0.326	304.602	242.894	0.01
Itgal	0.322	255.556	319.585	0.01
Jag1	0.321	253.835	317.273	0.01
Tle3	0.315	272.765	339.354	0.01
Actr6	-0.312	353.649	284.732	0.01
9530091C08Rik	0.31	294.432	365.224	0.01
Fgd5	-0.303	391.509	317.273	0.01
Ssbp1	0.301	334.718	412.571	0.01
Slc8a1	-0.286	505.95	414.895	0.01
Zfp131	-0.284	529.182	434.687	0.01
Rnd3	-0.272	704.535	583.352	0.01
Arhgef7	0.268	599.318	721.708	0.01
Ppp2r2d	-0.266	771.625	641.425	0.01
Stim2	-0.265	733.111	610.116	0.01
Pgm3	-0.264	822.599	685.053	0.01
Tmem120a	0.262	668.576	801.898	0.01
Ahcyl2	0.257	759.449	907.33	0.01
Fahd1	0.257	727.948	870.152	0.01
Nemf	-0.256	985.638	825.141	0.01
Anxa5	-0.251	1435.25	1206.33	0.01
Hsd17b13	-0.251	6560.38	5511.4	0.01
Sdc3	0.25	1228.74	1460.85	0.01
Rapgef2	-0.25	1346.62	1132.01	0.01
Abhd2	-0.247	1565.17	1318.98	0.01
Gm5148	2.847	0	2.74272	0.009
Hs3st1	-2.011	6.02321	1.16217	0.009
Siglecg	-2.011	6.02321	1.16217	0.009
5730435O14Rik	-1.709	8.60459	2.32434	0.009
Hcar2	-1.709	8.60459	2.32434	0.009
Hus1b	-1.709	8.60459	2.32434	0.009
Pof1b	-1.709	8.60459	2.32434	0.009
Tnnc1	1.489	3.44183	10.4595	0.009
Pde6g	1.485	3.44183	10.4595	0.009
Xlr4a	1.277	5.18857	13.2255	0.009
Serpina3h	1.274	5.50694	13.946	0.009
Hapln1	-1.267	14.6278	5.81085	0.009
Slc22a27	-1.267	14.6278	5.81085	0.009
Cd37	1.127	7.74413	17.4326	0.009
Plek2	1.127	7.74413	17.4326	0.009
Nradd	1.125	7.74413	17.4326	0.009
Bcl2a1b	1.113	8.0625	17.9672	0.009
4930525G20Rik	-1.11	18.0696	8.1352	0.009
Lyl1	1.073	8.60459	18.5947	0.009
Plcd3	1.072	8.60459	18.5947	0.009
Rbmx2	-1.055	19.7906	9.29737	0.009
Gm6498	0.995	10.3255	21.012	0.009
Cdca8	-0.941	24.9533	12.7839	0.009
Selm	-0.941	24.9533	12.7839	0.009
0610043K17Rik	-0.914	26.6742	13.946	0.009
Spry2	-0.891	28.3951	15.1082	0.009
Gm13212	-0.86	30.2193	16.4447	0.009
Cdkn2d	-0.712	42.1625	25.5678	0.009
Klf4	-0.662	49.9066	31.3786	0.009
Plk4	-0.658	51.6275	32.5408	0.009
Plekhh1	0.638	32.6974	51.1239	0.009
Epha3	-0.628	55.9298	36.0273	0.009
Gins1	-0.628	55.9298	36.0273	0.009
A230072E10Rik	0.618	35.6832	54.9823	0.009
Otub2	0.605	39.5811	60.4329	0.009
Mthfd1l	-0.58	66.2553	44.1625	0.009
Exog	-0.562	68.8367	46.4868	0.009
Adcyap1r1	-0.546	76.5808	52.2977	0.009
Tnfrsf14	-0.546	74.8599	51.1355	0.009
Ift81	0.482	71.4181	99.9467	0.009
Erg	-0.457	111.86	81.352	0.009
Asic5	-0.422	140.255	104.595	0.009
Cc2d2a	0.409	110.139	146.434	0.009
Piezo2	0.409	108.444	144.109	0.009
Tyw5	-0.406	147.999	111.568	0.009
Stard3nl	-0.387	176.394	134.812	0.009
Vegfb	-0.383	172.952	132.487	0.009
Ppil1	-0.38	181.557	139.46	0.009
Ajuba	0.378	142.036	184.669	0.009
Csf2rb	0.37	148.791	192.409	0.009
Gtf2ird2	-0.369	189.301	146.434	0.009
Tuft1	-0.346	230.603	181.299	0.009
Zfp512	0.325	227.161	284.732	0.009
Adnp2	-0.321	297.719	238.245	0.009
AB041803	0.321	230.603	288.218	0.009
Krba1	0.317	256.417	319.597	0.009
Rgl2	0.316	253.835	316.11	0.009
Ltv1	-0.309	335.579	270.786	0.009
Ppl	-0.301	379.462	307.975	0.009
Phf6	-0.299	393.212	319.597	0.009
Tmem69	0.299	304.207	374.486	0.009
Hcfc1r1	0.293	326.122	399.787	0.009
Ttc19	-0.29	440.555	360.273	0.009
Mrpl36	0.289	361.393	441.637	0.009
Rft1	0.284	368.388	448.598	0.009
Ildr2	0.282	381.183	463.706	0.009
Tspan4	0.274	478.415	578.761	0.009
Egfr	0.274	25549.3	30894.3	0.009
Atg14	-0.272	585.095	484.625	0.009
Bag3	-0.272	559.298	463.16	0.009
Slc25a33	-0.267	671.123	557.668	0.009
Cyp3a59	0.266	580.999	698.848	0.009
Dnajb1	-0.264	675.46	562.491	0.009
Chmp2b	-0.264	671.158	559.004	0.009
A730008H23Rik	0.261	665.591	797.493	0.009
Srp54c	-0.26	804.925	672.025	0.009
Eml4	0.256	722.914	863.307	0.009
Syvn1	-0.247	1267.66	1068.03	0.009
Gna12	0.244	1241.64	1470.15	0.009
Hsph1	-0.243	1755.34	1482.93	0.009
Derl2	-0.241	2191.59	1854.82	0.009
4931406C07Rik	0.24	2668.88	3152.97	0.009
Bcas3os2	-2.01	6.02321	1.16217	0.008
Mum1l1	-2.01	6.02321	1.16217	0.008
P4htm	-2.01	6.02321	1.16217	0.008
Runx3	-2.01	6.02321	1.16217	0.008
Scml4	-2.01	6.02321	1.16217	0.008
Tmem255a	-2.01	6.02321	1.16217	0.008
1190002F15Rik	-2.001	6.02321	1.16217	0.008
Fam78b	-2.001	6.02321	1.16217	0.008
Mpz	-2.001	6.02321	1.16217	0.008
Fam71d	1.777	1.72092	6.97302	0.008
9130230L23Rik	1.77	1.72092	6.97302	0.008
BC100451	1.77	1.72092	6.97302	0.008
Slc35f2	1.77	1.72092	6.97302	0.008
Slc22a21	-1.649	8.33785	2.34758	0.008
Il21r	-1.455	10.3255	3.48651	0.008
3110007F17Rik	-1.454	10.3255	3.48651	0.008
Fam189b	-1.454	10.3255	3.48651	0.008
Cxcr5	-1.451	10.3255	3.48651	0.008
Itgb6	-1.451	10.3255	3.48651	0.008
E230029C05Rik	1.346	4.30229	11.6217	0.008
Ptges3l	1.344	4.30229	11.6217	0.008
Arg2	1.239	5.16275	12.7839	0.008
Gm15760	0.988	10.3255	20.9191	0.008
Pknox2	0.988	10.3255	20.9191	0.008
Slc10a3-ubl4	0.854	14.645	26.8345	0.008
Nrxn2	0.813	16.3487	29.0543	0.008
Pcdhgb1	-0.812	31.0023	17.4558	0.008
Nhlrc1	0.812	16.3487	29.0543	0.008
Fancb	0.796	17.2092	30.2164	0.008
Cox6b2	0.755	19.7906	33.703	0.008
Hr	-0.733	36.9997	22.0812	0.008
Fchsd1	-0.725	38.7206	23.2434	0.008
Srms	0.722	22.3719	37.1895	0.008
Pde1b	0.722	22.3719	37.1895	0.008
Zbtb25	0.704	24.0928	39.5138	0.008
Cd300e	0.687	25.8138	41.8381	0.008
Cenpt	0.68	26.6742	43.0003	0.008
Cryab	-0.673	44.7439	27.8921	0.008
Itgb7	-0.673	44.7439	27.8921	0.008
Slc5a1	-0.673	44.7439	27.8921	0.008
Nckap5	0.666	28.3951	45.3247	0.008
Stx1b	0.66	29.2556	46.4868	0.008
Gm19619	-0.643	51.0854	32.5408	0.008
Paqr4	-0.632	52.488	33.703	0.008
Mettl10	-0.581	62.8135	41.8381	0.008
Fam131c	0.58	38.7206	58.1085	0.008
Rad9a	0.577	39.5811	59.2707	0.008
Tcf19	0.572	41.302	61.5951	0.008
Zfp72	0.566	43.0229	63.9194	0.008
Fcgr1	0.561	44.7439	66.2437	0.008
Jph1	-0.545	71.4181	48.8112	0.008
Dph7	-0.507	85.0563	59.7123	0.008
Gpr19	-0.503	80.8831	56.9464	0.008
Fbln2	-0.494	86.9063	61.5951	0.008
Cdc42ep5	-0.483	89.4877	63.9194	0.008
Ect2	0.466	70.5576	97.6223	0.008
Slc22a3	0.465	73.139	101.109	0.008
Spice1	0.453	74.5932	102.271	0.008
Klhl26	0.447	80.8831	110.406	0.008
Agpat9	-0.439	113.581	83.6763	0.008
E2f8	0.432	90.3482	122.028	0.008
Armc9	0.428	88.0938	118.658	0.008
Btnl9	-0.424	126.487	94.1358	0.008
Isyna1	0.408	103.255	137.136	0.008
Dsg1c	0.399	108.874	143.656	0.008
2210408I21Rik	-0.391	147.999	112.731	0.008
Lyrm9	0.389	117.022	153.407	0.008
D130020L05Rik	0.373	137.45	178.149	0.008
Gbp4	0.372	138.267	179.114	0.008
Itga7	0.37	141.976	183.623	0.008
Map2k6	-0.367	175.534	135.974	0.008
Plekho2	0.363	146.278	188.272	0.008
Loxl4	0.357	152.301	195.245	0.008
Otud3	0.351	156.603	199.893	0.008
Gpc6	-0.346	214.254	168.515	0.008
Fbxo32	-0.336	236.402	187.133	0.008
Npm3	-0.328	267.181	212.747	0.008
Rfx5	0.323	211.673	264.975	0.008
Rassf5	0.323	211.673	264.975	0.008
Fzd8	0.319	227.161	283.57	0.008
Tmem234	0.31	241.798	299.84	0.008
Dph5	0.31	241.101	298.922	0.008
Uaca	0.305	252.966	312.624	0.008
Fn3krp	0.304	261.579	323.083	0.008
Mfap1b	-0.295	373.818	304.605	0.008
Irf5	0.293	288.254	353.3	0.008
Hp	0.281	38589.4	46885.1	0.008
Ifi47	0.278	395.811	479.977	0.008
Cd93	-0.276	516.378	426.447	0.008
Prob1	-0.267	536.926	446.274	0.008
Ppp1r16a	0.266	462.066	555.518	0.008
Myh14	0.263	525.74	631.059	0.008
Nck1	-0.263	597.158	497.409	0.008
Pgd	-0.255	758.925	635.707	0.008
Wdr43	0.254	654.809	780.967	0.008
Adck3	0.248	7081.58	8411.78	0.008
Idh3a	0.248	693.53	823.979	0.008
Lysmd3	-0.246	1126.07	949.47	0.008
2310035C23Rik	0.246	801.948	950.969	0.008
Ssr3	-0.246	7614.48	6420.73	0.008
Zc3h7a	-0.245	1134.96	957.629	0.008
Rora	-0.245	5921.14	4997.78	0.008
Pi4k2b	-0.244	1107.92	935.547	0.008
Amotl2	-0.243	1313.23	1109.87	0.008
Pgrmc2	-0.243	1231.32	1040.14	0.008
Ap3m1	-0.241	3881.99	3284.29	0.008
Nnt	0.239	1735.55	2047.74	0.008
Fnip1	-0.238	2407.48	2041.96	0.008
Adh6-ps1	0.238	1263.98	1491.02	0.008
Nars	-0.237	2960.85	2512.75	0.008
Opcml	-2.775	2.58138	0	0.007
Tmod4	-2.775	2.58138	0	0.007
2010109A12Rik	-2.772	2.58138	0	0.007
3830403N18Rik	-2.772	2.58138	0	0.007
4930539J05Rik	-2.772	2.58138	0	0.007
4933416M06Rik	-2.772	2.58138	0	0.007
9030625G05Rik	-2.772	2.58138	0	0.007
Actc1	-2.772	2.58138	0	0.007
Asprv1	-2.772	2.58138	0	0.007
Cacng7	-2.772	2.58138	0	0.007
Dusp9	-2.772	2.58138	0	0.007
Fam83e	-2.772	2.58138	0	0.007
Gm16712	-2.772	2.58138	0	0.007
Hmgb1-rs17	-2.772	2.58138	0	0.007
Kirrel3	-2.772	2.58138	0	0.007
Ly6f	-2.772	2.58138	0	0.007
Map3k19	-2.772	2.58138	0	0.007
Mypn	-2.772	2.58138	0	0.007
P2rx5	-2.772	2.58138	0	0.007
Pkd2l2	-2.772	2.58138	0	0.007
Rab15	-2.772	2.58138	0	0.007
Rasl12	-2.772	2.58138	0	0.007
Rgs8	-2.772	2.58138	0	0.007
Slc25a43	-2.772	2.58138	0	0.007
Sstr4	-2.772	2.58138	0	0.007
Triqk	-2.772	2.58138	0	0.007
Gm19434	2.687	0	2.48705	0.007
Gm5803	2.656	0	2.34758	0.007
Arhgef33	2.647	0	2.32434	0.007
Gm5766	2.647	0	2.32434	0.007
Klhl33	2.647	0	2.32434	0.007
Nacad	2.647	0	2.32434	0.007
Olr1	2.647	0	2.32434	0.007
Tmem40	2.647	0	2.32434	0.007
Tmem51os1	2.647	0	2.32434	0.007
Trim9	2.647	0	2.32434	0.007
1700024F13Rik	2.644	0	2.32434	0.007
1700025B11Rik	2.644	0	2.32434	0.007
1700101E01Rik	2.644	0	2.32434	0.007
1700108F19Rik	2.644	0	2.32434	0.007
2210011C24Rik	2.644	0	2.32434	0.007
4930483K19Rik	2.644	0	2.32434	0.007
4930528A17Rik	2.644	0	2.32434	0.007
4933433H22Rik	2.644	0	2.32434	0.007
A430093F15Rik	2.644	0	2.32434	0.007
AU022793	2.644	0	2.32434	0.007
Adra2a	2.644	0	2.32434	0.007
Calcb	2.644	0	2.32434	0.007
Catip	2.644	0	2.32434	0.007
Ccdc103	2.644	0	2.32434	0.007
Ccdc13	2.644	0	2.32434	0.007
Ccdc64b	2.644	0	2.32434	0.007
Ccdc92	2.644	0	2.32434	0.007
Cd109	2.644	0	2.32434	0.007
Clic6	2.644	0	2.32434	0.007
D630013N20Rik	2.644	0	2.32434	0.007
Dgki	2.644	0	2.32434	0.007
Fam166b	2.644	0	2.32434	0.007
Fgf13	2.644	0	2.32434	0.007
Ggt1	2.644	0	2.32434	0.007
Gm10640	2.644	0	2.32434	0.007
Gm12522	2.644	0	2.32434	0.007
Gm1673	2.644	0	2.32434	0.007
Gm20139	2.644	0	2.32434	0.007
H2-M5	2.644	0	2.32434	0.007
Havcr1	2.644	0	2.32434	0.007
Il13ra2	2.644	0	2.32434	0.007
Klhl31	2.644	0	2.32434	0.007
Klrb1a	2.644	0	2.32434	0.007
Mmp8	2.644	0	2.32434	0.007
Nnat	2.644	0	2.32434	0.007
Orc1	2.644	0	2.32434	0.007
Podnl1	2.644	0	2.32434	0.007
Ppp2r2c	2.644	0	2.32434	0.007
Prdm6	2.644	0	2.32434	0.007
Sag	2.644	0	2.32434	0.007
Shank1	2.644	0	2.32434	0.007
Sox15	2.644	0	2.32434	0.007
Srpk3	2.644	0	2.32434	0.007
Tas1r1	2.644	0	2.32434	0.007
Tmprss9	2.644	0	2.32434	0.007
Tnip3	2.644	0	2.32434	0.007
Vpreb3	2.644	0	2.32434	0.007
Cdk3-ps	1.967	0.860459	4.64868	0.007
Ptgir	1.967	0.860459	4.64868	0.007
Synpo2l	1.967	0.860459	4.64868	0.007
Tmem117	1.967	0.860459	4.64868	0.007
2410003L11Rik	1.966	0.860459	4.64868	0.007
Aldh1a2	1.966	0.860459	4.64868	0.007
Gm16063	1.966	0.860459	4.64868	0.007
Gm9920	1.966	0.860459	4.64868	0.007
Gp9	1.966	0.860459	4.64868	0.007
Plch2	1.966	0.860459	4.64868	0.007
Rbfox1	1.966	0.860459	4.64868	0.007
Rragb	1.966	0.860459	4.64868	0.007
Snora43	1.966	0.860459	4.64868	0.007
Spata25	1.966	0.860459	4.64868	0.007
St8sia6	1.966	0.860459	4.64868	0.007
Trank1	1.96	0.860459	4.62544	0.007
Lor	-1.565	7.74413	2.32434	0.007
A330041J22Rik	-1.565	7.74413	2.32434	0.007
Col9a3	-1.565	7.74413	2.32434	0.007
Ush2a	1.504	2.58138	8.1352	0.007
Egr2	1.5	2.58138	8.1352	0.007
Fam129c	1.5	2.58138	8.1352	0.007
Gm6225	1.5	2.58138	8.1352	0.007
Abcc12	-1.295	12.0464	4.64868	0.007
Hoxb2	-1.184	13.7673	5.81085	0.007
Tchh	1.154	6.02321	13.946	0.007
Tnfaip8l3	1.154	6.02321	13.946	0.007
E130112N10Rik	1.154	6.02321	13.946	0.007
Myrip	1.154	6.02321	13.946	0.007
Efcab7	1.152	6.02321	13.946	0.007
Csmd1	-1.102	15.4883	6.97302	0.007
Prdm11	1.086	6.88367	15.1082	0.007
Klhdc7b	1.084	6.88367	15.1082	0.007
9530080O11Rik	-1.041	17.2092	8.1352	0.007
Ms4a8a	-1.041	17.2092	8.1352	0.007
Hsf5	-1.04	17.2092	8.1352	0.007
4833417C18Rik	1.03	7.74413	16.2704	0.007
Hist1h2af	-1.014	17.9836	8.68142	0.007
Nupr1	-0.992	18.9301	9.29737	0.007
Plk1	-0.992	18.9301	9.29737	0.007
Trpc1	-0.992	18.9301	9.29737	0.007
Prkar2b	-0.991	18.9301	9.29737	0.007
Rnf122	-0.98	18.9301	9.37872	0.007
1810044D09Rik	-0.868	25.8138	13.946	0.007
Oas1c	-0.867	25.8138	13.946	0.007
Cbln3	-0.792	30.4774	17.4093	0.007
Ace	-0.773	30.1161	17.4326	0.007
Diap3	-0.773	30.1161	17.4326	0.007
Defb1	-0.688	39.5811	24.4056	0.007
Lpar2	-0.687	39.5811	24.4056	0.007
Slc1a5	-0.682	41.302	25.5678	0.007
Klhl41	0.652	25.8826	40.92	0.007
Ift22	-0.646	43.8834	27.8921	0.007
Bub1b	-0.645	43.8834	27.8921	0.007
Ccdc17	0.629	28.3951	44.1625	0.007
Cxcl13	0.619	30.1161	46.4868	0.007
Sp5	0.614	30.9765	47.649	0.007
Nlrp1a	0.612	32.4307	49.8106	0.007
Ccdc14	0.605	32.6974	49.9733	0.007
P2ry12	0.597	34.4183	52.2977	0.007
E2f2	0.594	35.2788	53.4599	0.007
Slc26a6	0.593	35.2788	53.4599	0.007
Mcm8	0.539	43.8834	63.9659	0.007
Gatsl2	0.536	44.7439	65.0816	0.007
Rdh18-ps	0.514	48.9773	70.137	0.007
Dntt	0.501	50.7671	72.0546	0.007
Kif20a	-0.489	81.7436	58.1085	0.007
Klhl6	-0.478	84.325	60.4329	0.007
C430002E04Rik	0.472	61.0495	84.8385	0.007
Kif11	-0.456	100.579	73.2168	0.007
Sh3kbp1	-0.455	98.9528	72.0546	0.007
Ttll7	-0.455	98.9528	72.0546	0.007
Nfatc2ip	0.449	67.9762	92.9737	0.007
Pik3r3	0.448	73.139	99.9467	0.007
Sytl4	0.432	80.0227	108.082	0.007
Oas2	-0.421	115.301	86.0006	0.007
Gmnn	-0.421	115.301	86.0239	0.007
Zfp661	-0.417	119.604	89.4872	0.007
Lsm8	-0.415	125.627	94.1358	0.007
Ppard	0.396	104.976	138.298	0.007
Wdr70	0.394	100.123	131.72	0.007
Tnfrsf12a	-0.394	133.371	101.365	0.007
Nsun6	-0.387	150.58	115.055	0.007
Gfod2	0.386	110.139	144.109	0.007
Arhgap4	0.38	119.604	155.801	0.007
Dusp28	-0.371	166.929	129.001	0.007
5033406O09Rik	0.368	118.743	153.407	0.007
Gm11437	0.365	131.65	169.677	0.007
Med26	-0.363	166.069	129.001	0.007
Cep162	-0.356	171.231	133.65	0.007
Sparcl1	-0.348	198.766	156.068	0.007
Hpcal1	-0.348	184.999	145.271	0.007
6330416G13Rik	0.347	149.72	190.596	0.007
Tfeb	0.339	164.348	208.029	0.007
Piga	-0.339	197.045	155.731	0.007
Bak1	0.335	171.231	216.164	0.007
Slc17a1	0.335	171.231	216.175	0.007
Tc2n	-0.335	204.032	161.623	0.007
Cnnm4	-0.32	245.231	196.407	0.007
Cenpv	0.317	200.487	249.867	0.007
Dmpk	0.312	223.711	277.759	0.007
Znhit2	0.312	203.929	253.353	0.007
Lzts2	0.31	221.138	274.191	0.007
Hcfc2	-0.308	295.137	238.245	0.007
Nudt8	0.308	217.696	269.624	0.007
Fyn	-0.305	297.719	240.837	0.007
Tceanc2	0.299	261.579	321.921	0.007
Myef2	-0.295	339.537	276.597	0.007
Mknk1	0.295	254.696	312.624	0.007
Tank	-0.285	403.555	331.219	0.007
Zfp422	0.282	305.764	371.988	0.007
Fert2	0.28	350.207	425.355	0.007
Phf23	-0.28	431.95	355.624	0.007
Fam222b	-0.277	453.462	374.231	0.007
Fam214b	-0.277	422.502	348.651	0.007
Cdkn1a	-0.276	451.741	373.057	0.007
Hlcs	0.276	350.207	424.192	0.007
Rfc2	0.273	360.532	435.814	0.007
Fnbp1	0.272	365.695	441.625	0.007
Gsn	-0.27	515.415	427.47	0.007
Helb	0.27	394.959	476.49	0.007
Tmem201	0.267	433.671	521.815	0.007
Ogfrl1	-0.265	495.771	412.571	0.007
Stat5a	0.265	402.807	484.172	0.007
Lamb1	-0.263	530.043	441.625	0.007
Cml2	0.262	19282.1	23128.8	0.007
Ifngr2	0.26	448.29	536.923	0.007
1700017B05Rik	0.257	523.159	625.248	0.007
Ccnd3	0.255	495.624	591.371	0.007
Chst15	-0.254	701.455	588.058	0.007
Emc2	-0.254	619.522	519.49	0.007
Trim14	0.252	623.643	742.604	0.007
Ttc39c	0.25	8700.44	10345.2	0.007
Baz1a	-0.25	688.367	578.761	0.007
C1qb	0.247	611.786	726.357	0.007
Nfil3	0.245	757.204	897.196	0.007
Ap2s1	0.245	701.274	830.952	0.007
Pfkfb3	-0.244	849.273	717.059	0.007
Rnf152	0.243	757.436	896.266	0.007
Car5a	0.243	770.971	912.304	0.007
Slc17a8	0.242	782.157	925.088	0.007
Clpx	0.242	6234.52	7375.14	0.007
Sat1	-0.241	884.543	748.438	0.007
Paqr9	0.24	5830.43	6887.16	0.007
Usp16	-0.239	1071.35	907.655	0.007
Entpd4	0.239	840.668	992.494	0.007
5830473C10Rik	0.239	852.749	1006.44	0.007
Sec61a1	-0.238	4986.62	4228.92	0.007
Igfbp3	-0.238	1036.47	878.497	0.007
Bcar3	0.237	1074.68	1266.77	0.007
Nr1i2	-0.235	2284.62	1941.48	0.007
Rock2	-0.234	1746.73	1485.25	0.007
Rnf181	-0.234	1548.58	1316.74	0.007
Fam73b	0.234	1091.92	1284.2	0.007
Ufc1	-0.234	1244.22	1057.58	0.007
Klf13	-0.233	2398.97	2040.77	0.007
Ltbp4	-0.233	1613.24	1372.52	0.007
Atp6ap1	-0.233	1599.59	1360.9	0.007
Atp1b1	-0.233	1389.59	1181.93	0.007
Atf5	0.232	2891.98	3395.86	0.007
2310034G01Rik	-2.733	2.58138	0	0.006
Alox12e	-2.733	2.58138	0	0.006
Anxa8	-2.733	2.58138	0	0.006
Car9	-2.733	2.58138	0	0.006
Ccdc154	-2.733	2.58138	0	0.006
Cd6	-2.733	2.58138	0	0.006
Clcf1	-2.733	2.58138	0	0.006
Cldn20	-2.733	2.58138	0	0.006
D1Pas1	-2.733	2.58138	0	0.006
Gal3st2	-2.733	2.58138	0	0.006
Gm5577	-2.733	2.58138	0	0.006
Grin1	-2.733	2.58138	0	0.006
Hemgn	-2.733	2.58138	0	0.006
Htr7	-2.733	2.58138	0	0.006
Ldb3	-2.733	2.58138	0	0.006
Nhs	-2.733	2.58138	0	0.006
Nlgn3	-2.733	2.58138	0	0.006
Prph	-2.733	2.58138	0	0.006
Ptger1	-2.733	2.58138	0	0.006
Retnlg	-2.733	2.58138	0	0.006
Sh3rf3	-2.733	2.58138	0	0.006
Slc23a3	-2.733	2.58138	0	0.006
Snora81	-2.733	2.58138	0	0.006
Syngr4	-2.733	2.58138	0	0.006
Tub	-2.733	2.58138	0	0.006
Usp50	-2.733	2.58138	0	0.006
Wfdc3	-2.733	2.58138	0	0.006
1700055N04Rik	2.605	0	2.32434	0.006
4930413G21Rik	2.605	0	2.32434	0.006
4930467K11Rik	2.605	0	2.32434	0.006
Acr	2.605	0	2.32434	0.006
Art2a-ps	2.605	0	2.32434	0.006
BC051142	2.605	0	2.32434	0.006
Bmp3	2.605	0	2.32434	0.006
C230024C17Rik	2.605	0	2.32434	0.006
Chl1	2.605	0	2.32434	0.006
Clec12b	2.605	0	2.32434	0.006
D030025P21Rik	2.605	0	2.32434	0.006
En2	2.605	0	2.32434	0.006
Fam229a	2.605	0	2.32434	0.006
Fam71f2	2.605	0	2.32434	0.006
Fsip1	2.605	0	2.32434	0.006
Gdf3	2.605	0	2.32434	0.006
Gli2	2.605	0	2.32434	0.006
Gm6194	2.605	0	2.32434	0.006
Gm8765	2.605	0	2.32434	0.006
Gm9199	2.605	0	2.32434	0.006
Gpr176	2.605	0	2.32434	0.006
H2-M2	2.605	0	2.32434	0.006
Insm1	2.605	0	2.32434	0.006
Krt80	2.605	0	2.32434	0.006
Mageb3	2.605	0	2.32434	0.006
Nrg2	2.605	0	2.32434	0.006
Pax8	2.605	0	2.32434	0.006
Pla2g4c	2.605	0	2.32434	0.006
Ppef2	2.605	0	2.32434	0.006
Ptgdr2	2.605	0	2.32434	0.006
Slc19a3	2.605	0	2.32434	0.006
Slc47a2	2.605	0	2.32434	0.006
Strc	2.605	0	2.32434	0.006
Tsks	2.605	0	2.32434	0.006
Umod	2.605	0	2.32434	0.006
Vash2	2.605	0	2.32434	0.006
Cd8b1	1.954	0.860459	4.64868	0.006
Gm6086	1.954	0.860459	4.64868	0.006
Tspear	1.954	0.860459	4.64868	0.006
Wif1	1.954	0.860459	4.64868	0.006
Timp1	-1.805	5.16275	1.16217	0.006
Adamts16	-1.804	5.16275	1.16217	0.006
Klk8	-1.804	5.16275	1.16217	0.006
Rac3	-1.804	5.16275	1.16217	0.006
Tmem221	-1.804	5.16275	1.16217	0.006
Vps37d	-1.804	5.16275	1.16217	0.006
Zc3h12b	-1.804	5.16275	1.16217	0.006
Fcho1	-1.56	7.74413	2.32434	0.006
Mdk	-1.56	7.74413	2.32434	0.006
Zbtbd6	-1.519	8.34645	2.61488	0.006
Zfp583	-1.334	9.46505	3.48651	0.006
Stk32c	-1.331	9.46505	3.48651	0.006
Kif5c	1.326	3.44183	9.29737	0.006
Melk	1.326	3.44183	9.29737	0.006
Nwd2	1.323	3.44183	9.29737	0.006
Cux2	-1.192	11.186	4.64868	0.006
Ms4a1	-1.192	11.186	4.64868	0.006
BC037704	1.028	7.74413	16.2704	0.006
Ccnjl	1.028	7.74413	16.2704	0.006
4930451C15Rik	1.019	7.22785	15.1198	0.006
Airn	0.994	7.95064	16.2704	0.006
Gzmb	0.982	8.60459	17.4326	0.006
Npff	0.982	8.60459	17.4326	0.006
Pcdhb19	0.942	9.46505	18.5947	0.006
Fbxo17	0.941	9.46505	18.5947	0.006
Il7r	-0.926	18.0696	9.29737	0.006
Camkmt	0.908	10.3255	19.7569	0.006
Cysltr2	-0.892	19.7906	10.4595	0.006
S100a6	-0.892	19.7906	10.4595	0.006
Adamtsl3	-0.864	21.5115	11.6217	0.006
Mageb16-ps1	-0.862	23.1291	12.5166	0.006
Cd79b	0.85	12.0464	22.0812	0.006
Gm10872	-0.84	23.2324	12.7839	0.006
Cox7a1	-0.839	23.2324	12.7839	0.006
Rgag4	-0.819	24.9533	13.946	0.006
Trhde	-0.802	26.6742	15.1082	0.006
Adap1	0.77	15.4883	26.7299	0.006
Pde1c	0.741	17.2092	29.0543	0.006
D430020J02Rik	0.727	18.0696	30.2164	0.006
Cenpm	0.716	18.9301	31.3786	0.006
Marveld3	-0.714	32.6974	19.7569	0.006
Icos	0.705	19.7906	32.5408	0.006
Efcc1	0.685	21.5115	34.8651	0.006
Gm14378	0.685	21.5115	34.8651	0.006
Sell	0.669	23.2324	37.1895	0.006
Ust	0.661	24.0928	38.3516	0.006
Tmem200b	-0.656	38.7206	24.4056	0.006
4930481A15Rik	-0.654	40.4416	25.5445	0.006
Cyp1b1	-0.652	40.4416	25.5678	0.006
Slc25a14	-0.649	42.1625	26.7299	0.006
Apbb1ip	0.641	26.6742	41.8381	0.006
Col8a1	-0.619	41.302	26.7299	0.006
Nrarp	-0.617	43.0229	27.8921	0.006
Aoc2	0.599	28.4123	43.256	0.006
Fkbp7	-0.585	50.7671	33.703	0.006
D830005E20Rik	0.568	33.5579	49.9733	0.006
Dcp1b	0.568	33.5579	49.9733	0.006
Plet1	-0.561	55.0694	37.1895	0.006
Zfp772	0.556	36.9997	54.622	0.006
Trp53rk	-0.555	55.0694	37.3289	0.006
Cd274	0.533	40.8374	59.2823	0.006
Tmem38a	0.515	42.1625	60.4329	0.006
Arl4c	0.505	48.1857	68.5681	0.006
Naip6	-0.5	69.396	48.9506	0.006
Capn8	0.478	50.7671	70.8924	0.006
Fntb	0.472	58.5112	81.352	0.006
Slc25a24	-0.472	79.1622	56.9464	0.006
Prr11	0.468	56.7386	78.6557	0.006
Kcnj8	-0.461	81.7436	59.2707	0.006
2610020H08Rik	-0.459	80.0227	58.1085	0.006
Blm	0.451	61.0926	83.6763	0.006
Odf3b	0.451	60.2321	82.5141	0.006
Sgtb	0.45	66.2553	90.6493	0.006
Phf11d	-0.442	92.7833	68.1962	0.006
Olfm1	0.431	71.4181	96.4602	0.006
Zfp11	-0.429	98.9442	73.4027	0.006
Lilrb4	-0.417	98.5225	73.6584	0.006
Inhba	0.415	76.5808	102.271	0.006
Nkd1	0.415	76.5808	102.271	0.006
Mmp2	0.415	76.5808	102.271	0.006
Mmd2	-0.415	102.395	76.7033	0.006
Cdcp1	0.404	88.6272	117.379	0.006
Cep131	0.403	86.9063	115.055	0.006
Arhgef16	-0.403	109.278	82.5141	0.006
Kctd12b	-0.397	111.86	84.8385	0.006
Gm5113	-0.39	128.793	98.1802	0.006
Vrk2	-0.384	135.092	103.433	0.006
Zfp385a	0.383	102.395	133.65	0.006
Slc16a9	-0.377	129.929	99.9467	0.006
Gyg	0.371	104.116	134.812	0.006
Gdf10	-0.37	136.813	105.758	0.006
Cyp17a1	-0.365	155.743	120.866	0.006
Dhx35	0.365	112.72	145.271	0.006
Nudt18	-0.364	143.697	111.568	0.006
Efna5	-0.363	143.619	111.568	0.006
Adamts9	0.361	123.906	159.217	0.006
Smg9	0.36	123.046	158.055	0.006
AA986860	-0.358	166.929	130.163	0.006
Itga6	-0.358	150.58	117.379	0.006
Rab30	0.355	130.79	167.353	0.006
Gm10778	-0.353	159.107	124.457	0.006
Gga3	0.352	127.348	162.704	0.006
Mtcp1	0.352	126.487	161.542	0.006
Nt5m	0.351	124.767	159.217	0.006
Slc39a13	0.346	133.371	169.677	0.006
Lpin3	-0.342	190.161	149.92	0.006
Abcc5	0.337	147.999	187.109	0.006
A830010M20Rik	0.337	147.138	185.947	0.006
Hemk1	-0.323	202.208	161.542	0.006
Bbc3	-0.316	219.985	176.65	0.006
Cttnbp2nl	-0.313	234.045	188.272	0.006
Prpf3	0.31	200.487	248.705	0.006
Pms1	0.309	197.906	245.218	0.006
Nbea	-0.308	246.091	198.731	0.006
Trub2	0.303	209.952	259.164	0.006
S100a13	0.302	217.696	268.461	0.006
Alms1	0.301	215.898	266.033	0.006
Lamb2	-0.3	258.998	210.353	0.006
Sh2b3	0.299	223.719	275.434	0.006
D2Wsu81e	-0.298	274.486	223.137	0.006
Cotl1	-0.296	255.556	208.029	0.006
Slc35a4	-0.294	286.533	233.596	0.006
Lama2	-0.293	284.812	232.434	0.006
Nrde2	0.292	248.673	304.489	0.006
Trim30a	-0.292	303.57	247.845	0.006
Asrgl1	0.291	239.208	292.867	0.006
E2f6	-0.289	296.858	242.894	0.006
Mtg2	0.288	269.324	328.894	0.006
Mgat5	0.287	249.533	304.489	0.006
Nelfa	0.284	245.231	298.678	0.006
Nek4	0.283	261.579	318.435	0.006
Tab3	-0.272	369.137	305.651	0.006
Kdm6b	-0.271	381.416	316.11	0.006
Mtfp1	-0.27	392.369	325.408	0.006
Socs4	-0.269	376.881	312.624	0.006
Zfp329	-0.268	426.788	354.462	0.006
Mrpl44	0.265	389.788	468.355	0.006
Tinagl1	-0.264	428.508	356.786	0.006
Tvp23b	-0.263	449.159	374.219	0.006
Polr2c	-0.255	478.415	400.949	0.006
Helz	0.254	461.8	550.881	0.006
Zfp317	-0.254	517.136	433.49	0.006
Map4k4	-0.254	514.425	431.165	0.006
Ebna1bp2	-0.252	509.392	427.679	0.006
Dtx4	0.251	492.2	585.734	0.006
Rgl1	0.248	471.531	560.166	0.006
Txndc11	-0.245	727.045	613.626	0.006
Adck5	0.245	587.693	696.594	0.006
Gsdmd	0.244	531.763	629.897	0.006
Fam13b	-0.242	772.692	653.14	0.006
Ube2g2	-0.242	758.925	641.518	0.006
Chm	-0.242	745.157	629.897	0.006
Cabin1	0.242	590.455	698.465	0.006
Ugp2	-0.242	8790.69	7431.71	0.006
Arhgef10l	0.241	683.394	807.709	0.006
Szt2	0.239	749.46	884.412	0.006
Celsr1	-0.237	831.272	705.438	0.006
Rragc	-0.236	1067.83	906.493	0.006
Acaca	-0.236	7126.26	6048.77	0.006
Bdh1	0.234	4138.94	4868.33	0.006
Cxadr	-0.234	5526.4	4697.6	0.006
Mid1ip1	-0.234	887.133	754.249	0.006
Leap2	0.234	724.506	851.871	0.006
Calcrl	-0.231	922.412	785.627	0.006
Pik3ap1	-0.23	1637.45	1395.77	0.006
Cdc42ep4	-0.23	1668.21	1422.5	0.006
Rps26	0.229	1880.1	2203.48	0.006
Nlrp6	0.229	2669.15	3127.41	0.006
Slc35g1	-0.229	1293.67	1104.09	0.006
Abcf3	-0.229	1186.34	1012.25	0.006
Cdc37l1	-0.229	1259.71	1075.01	0.006
Stat3	0.228	3223.79	3777.04	0.006
Igfbp7	-0.226	1677.03	1434.12	0.006
Eps8l2	0.224	2099.52	2452.26	0.006
Dnajb11	-0.224	2362.97	2023.46	0.006
Nampt	-0.223	1841.37	1577.07	0.006
D030040B21Rik	2.466	0	2.06866	0.005
Apol7d	-1.795	5.16275	1.16217	0.005
Casq2	-1.795	5.16275	1.16217	0.005
Dmrta1	-1.795	5.16275	1.16217	0.005
Faxc	-1.795	5.16275	1.16217	0.005
Fut1	-1.795	5.16275	1.16217	0.005
Gm19461	-1.795	5.16275	1.16217	0.005
Hoxa4	-1.795	5.16275	1.16217	0.005
Mtfr2	-1.795	5.16275	1.16217	0.005
Psrc1	-1.795	5.16275	1.16217	0.005
Klri2	-1.727	4.8702	1.16217	0.005
Zfp345	-1.718	4.83578	1.16217	0.005
LOC100038947	-1.603	5.66182	1.55731	0.005
Rnft2	1.559	1.72092	5.96194	0.005
Zfp385c	1.545	1.72092	5.86896	0.005
Gm13242	1.535	1.67789	5.7295	0.005
Meox1	1.532	1.72092	5.81085	0.005
Nalcn	1.532	1.72092	5.81085	0.005
Cdhr2	1.531	1.72092	5.81085	0.005
Dhh	1.531	1.72092	5.81085	0.005
Espnl	1.531	1.72092	5.81085	0.005
Kcna3	1.531	1.72092	5.81085	0.005
1700029I15Rik	1.525	1.72092	5.81085	0.005
1700037C18Rik	1.525	1.72092	5.81085	0.005
2010204K13Rik	1.525	1.72092	5.81085	0.005
Atg9b	1.525	1.72092	5.81085	0.005
Cacnb4	1.525	1.72092	5.81085	0.005
Gabrr2	1.525	1.72092	5.81085	0.005
Gm12060	1.525	1.72092	5.81085	0.005
Gnrh1	1.525	1.72092	5.81085	0.005
Neto1	1.525	1.72092	5.81085	0.005
Mlf1	-1.405	6.88367	2.32434	0.005
Serpinb7	-1.405	6.88367	2.32434	0.005
Spata17	-1.405	6.88367	2.32434	0.005
Tnfaip6	1.367	2.58138	7.37978	0.005
Npm3-ps1	-1.278	8.94017	3.41678	0.005
B3galt4	1.2	4.30229	10.4595	0.005
Olfml2b	1.2	4.30229	10.4595	0.005
Synpo2	1.2	4.30229	10.4595	0.005
Ccdc64	1.198	4.30229	10.4595	0.005
Gm14827	1.198	4.30229	10.4595	0.005
Mcoln2	1.198	4.30229	10.4595	0.005
Dlec1	-1.189	11.186	4.64868	0.005
Magi2	-1.189	11.186	4.64868	0.005
A530013C23Rik	1.106	5.16275	11.6217	0.005
Cd7	1.106	5.16275	11.6217	0.005
Fhl3	1.104	5.16275	11.6217	0.005
Ankle1	-1.094	12.9069	5.81085	0.005
Cd244	-1.094	12.9069	5.81085	0.005
Rab3b	-1.094	12.9069	5.81085	0.005
Gfpt2	-1.092	12.9069	5.81085	0.005
Kcnip3	-1.092	12.9069	5.81085	0.005
Aqp7	-1.09	13.0359	5.88058	0.005
Col7a1	1.033	6.02321	12.7839	0.005
BC022687	1.033	6.02321	12.7839	0.005
Fcrla	1.033	6.02321	12.7839	0.005
6230400D17Rik	1.031	6.02321	12.7839	0.005
Gm21119	1.03	5.86833	12.4585	0.005
Slc29a2	-1.023	14.6278	6.97302	0.005
Rbfox3	-1.023	14.6278	6.97302	0.005
Grhl3	-1.022	14.6278	6.97302	0.005
Sftpd	-1.022	14.6278	6.97302	0.005
Pdzd4	0.974	6.88367	13.946	0.005
Spdl1	0.974	6.88367	13.946	0.005
Cenpi	0.974	6.88367	13.946	0.005
Tmem191c	0.974	6.88367	13.946	0.005
Gpr183	0.972	6.88367	13.946	0.005
Tns4	0.972	6.88367	13.946	0.005
Vtcn1	0.972	6.88367	13.946	0.005
Tmem178	-0.969	16.3487	8.1352	0.005
Cep112	-0.969	16.3487	8.1352	0.005
Cdh18	0.926	7.74413	15.1082	0.005
Armcx6	-0.925	18.0696	9.29737	0.005
Pcdhga1	0.888	8.87133	16.805	0.005
Tlr6	0.832	11.186	20.2566	0.005
Tet1	-0.829	18.9301	10.4595	0.005
Cage1	0.822	10.3255	18.5947	0.005
D630024D03Rik	0.822	10.3255	18.5947	0.005
[truncated: 14,320 more rows]

## Sheet: 4.2 DOWN genes
Supplementary Table 4.2: Downregulated transcripts in Pgrmc1 KO livers. Subset of transcripts less abundant in KO by at least 40% (Probabilty of Differential Expression ≥ 0.95, WT Mean ≠ 0, KO Mean ≠ 0, and KO/WT≤0.6). Total RNA was pooled from livers of 5 WT or KO mice and analyzed by RNA-seq. The "log2(KO/WT)" is the log2 fold change in transcript abundance. The "WT Mean" and "KO Mean" columns …
Gene Name (Ref seq)	log2(KO/WT)	WT Mean	KO Mean	Probability of Differential Expression
Pgrmc1	-10.488	25669.1	17.4326	1
Eif3j1	-9.807	482.046	0.081352	1
Cyp2a4	-8.508	1772.74	4.42787	1
A330049N07Rik	-5.519	73.1304	1.16217	1
Gm20752	-4.983	87.0354	2.32434	1
Ntrk2	-2.846	128.208	17.4326	1
Rpl30	-2.013	127.296	31.2043	1
Esm1	-1.675	141.976	44.1625	1
Gvin1	-1.609	1029.21	337.204	1
Gm6484	-1.409	852.715	320.748	1
Sytl5	-1.394	223.719	84.8385	1
Gm20604	-1.346	80.4271	31.3554	0.963
Camk2b	-1.319	81.864	32.5408	0.957
BC002163	-1.145	499.29	225.473	1
Thrsp	-1.03	5417.34	2653.24	1
Gm6644	-0.984	216.56	109.291	0.999
Phf11c	-0.941	360.489	187.563	1
Cish	-0.878	224.58	122.028	0.994
Klf10	-0.869	985.225	539.178	1
Arrdc3	-0.865	9029.24	4955.65	1
Hbb-bs	-0.853	485.574	268.671	1
Lpin1	-0.816	27109.9	15401.4	1
Rgs16	-0.809	2349.91	1341.15	1
Dpy19l3	-0.77	402.695	235.921	0.999
Spry4	-0.767	289.114	169.677	0.989

## Sheet: 4.3 UP genes
Supplementary Table 4.3: Upregulated transcripts in Pgrmc1 KO livers. Subset of transcripts more abundant in KO by at least 40% (Probabilty of Differential Expression ≥ 0.95, WT Mean ≠ 0, KO Mean ≠ 0, and KO/WT≥1.4). Total RNA was pooled from livers of 5 WT or KO mice and analyzed by RNA-seq. The "log2(KO/WT)" is the log2 fold change in transcript abundance. The "WT Mean" and "KO Mean" columns ar…
Gene Name (Ref seq)	log2(KO/WT)	WT Mean	KO Mean	Probability of Differential Expression
Saa2	3.763	228.013	3100.73	1
Saa1	3.208	382.044	3534.64	1
Orm2	2.545	48.5987	285.859	1
Akr1b3	2.418	20.9264	113.846	1
Slc34a2	2.294	19.7906	98.7845	1
Moxd1	1.928	80.0227	305.651	1
Mup9	1.892	1032.59	3833.49	1
Cfd	1.891	17.2092	65.0816	1
Cyp2c69	1.828	100.243	356.961	1
Slc25a25	1.718	2765.21	9100.52	1
Gm14434	1.586	207.216	622.865	1
Mup17	1.523	443.136	1274.48	1
Gadd45g	1.519	364.835	1046.45	1
Cyp26a1	1.463	191.882	529.95	1
Mt2	1.459	127.348	350.976	1
Irs2	1.451	417.322	1141.48	1
Arl4d	1.294	418.183	1026.19	1
Sik1	1.285	398.392	971.575	1
Lcn2	1.282	49.9066	122.028	0.999
Cabyr	1.253	42.1625	101.109	0.991
B930025P03Rik	1.226	49.9066	117.379	0.997
Dnmt3b	1.199	47.3252	109.244	0.991
Saa3	1.197	52.488	120.866	0.997
Igfbp1	1.173	2887.68	6510.48	1
Raet1e	1.144	100.467	222.567	1
G6pc	1.136	6892.73	15144.9	1
Cyp2b10	1.083	240.034	509.031	1
AW549542	1.069	81.7436	172.001	0.999
Cyp7a1	1.06	2084.03	4346.52	1
Mt1	1.009	480.136	966.926	1
Gfod1	0.996	104.116	208.029	0.999
C730036E19Rik	0.92	264.169	500.373	1
Myc	0.919	110.999	210.353	0.997
Mfsd7c	0.913	84.325	159.217	0.959
Tbx3	0.873	510.252	935.199	1
Ddit4	0.869	296.858	542.734	1
Atp11a	0.868	325.253	593.869	1
Raet1d	0.856	376.399	681.439	1
Fgl1	0.853	3462.94	6255.01	1
0610010B08Rik	0.831	283.908	505.405	1
Ndufs5	0.823	358.588	634.534	1
9430037G07Rik	0.821	160.708	284.313	0.998
Sgk1	0.816	628.135	1106.37	1
Ppp1r3g	0.803	178.975	312.624	0.999
Lad1	0.79	161.766	280.083	0.994
Tlr12	0.783	143.697	247.542	0.981
Ttyh3	0.779	132.511	227.785	0.961
Bcl6	0.764	677.181	1149.99	1
Socs2	0.756	341.594	577.018	1
Wsb1	0.753	647.96	1092.31	1
Rnf43	0.741	317.509	531.112	1
Cyp4a10	0.738	3556.71	5933.28	1
4833411C07Rik	0.737	201.313	335.867	0.995
Cyp4a14	0.681	2460.05	3945.56	1
Susd4	0.681	298.579	478.814	0.998
Cyp2c40	0.676	890.033	1422.31	1
Cyp26b1	0.673	486.83	776.33	1
Arntl	0.653	464.631	731.005	1
Arrdc4	0.643	235.766	368.408	0.956
Mup19	0.615	169379	259407	1
B3galt1	0.602	719.344	1092.44	1
Klhl25	0.595	355.369	536.981	0.982
Asap2	0.589	369.102	555.518	0.982
Nlrp12	0.588	598.879	900.682	0.999
Rarres1	0.543	1247.77	1818.22	1
Klhdc7a	0.538	537.787	780.979	0.982
St3gal1	0.528	1440.26	2076.32	1
Cyp2c54	0.523	4103.21	5896.62	1
Cyp3a11	0.507	85761.6	121914	1
Cyp2c37	0.488	3861.58	5415.79	1

## Sheet: 4.4 Cytochrome P450 genes
Supplementary Table 4.4: Cytochrome P450 transcripts in Pgrmc1 KO livers. Subset of transcripts for cytochromes P450. Total RNA was pooled from livers of 5 WT or KO mice and analyzed by RNA-seq. The "log2(KO/WT)" is the log2 fold change in transcript abundance. The "WT Mean" and "KO Mean" columns are the average transcript abundance in each sample. The Probability of Differential Expression is th…
Gene Name (Ref seq)	log2(KO/WT)	WT Mean	KO Mean	Probability of Differential Expression
Cyp17a1	-0.365	155.743	120.866	0.006
Cyp1a1	0.217	59.2426	68.9516	0.002
Cyp1a2	0.359	12687.3	16274	0.477
Cyp1b1	-0.652	40.4416	25.5678	0.006
Cyp20a1	-0.096	296.858	277.759	0.001
Cyp21a1	0.597	70.5576	106.92	0.03
Cyp26a1	1.463	191.882	529.95	1
Cyp26b1	0.673	486.83	776.33	1
Cyp26c1	1.086	0.860459	2.32434	0.002
Cyp27a1	-0.092	13351.3	12522.4	0
Cyp2a12	-0.004	9818.57	9788.1	0
Cyp2a22	-0.418	91.3463	68.2659	0.005
Cyp2a4	-8.508	1772.74	4.42787	1
Cyp2a5	-0.572	5114.38	3439.08	1
Cyp2b10	1.083	240.034	509.031	1
Cyp2b13	-2.275	1.75534	0	0.004
Cyp2b9	1.858	0	1.16217	0.003
Cyp2c29	0.37	33185.8	42883.9	0.462
Cyp2c37	0.488	3861.58	5415.79	1
Cyp2c38	0.141	751.18	828.384	0.001
Cyp2c39	0.259	23.2324	27.8921	0.002
Cyp2c40	0.676	890.033	1422.31	1
Cyp2c44	0.064	6929.27	7243.61	0
Cyp2c50	0.336	15678.9	19784.8	0.186
Cyp2c53-ps	0.466	32.6974	45.3247	0.003
Cyp2c54	0.523	4103.21	5896.62	1
Cyp2c55	0.552	230.603	338.192	0.534
Cyp2c65	1.858	0	1.16217	0.003
Cyp2c67	0.062	7084.74	7395.35	0
Cyp2c68	0.23	4235.02	4965.43	0.005
Cyp2c69	1.828	100.243	356.961	1
Cyp2c70	0.01	13255.4	13345.2	0
Cyp2d10	0.037	16328.7	16756.6	0
Cyp2d11	0.194	18.1729	20.861	0.001
Cyp2d12	0.27	17.321	20.9772	0.002
Cyp2d13	0.19	2563.02	2922.93	0.002
Cyp2d22	0.023	3956.29	4019.82	0
Cyp2d26	0.017	12798.3	12951.4	0
Cyp2d34	-0.495	1.72092	1.09244	0.002
Cyp2d37-ps	0.116	762.599	826.303	0.001
Cyp2d40	0.253	1070.01	1274.89	0.011
Cyp2d9	0.113	30147.3	32610.3	0
Cyp2e1	0.125	111930	122086	0
Cyp2f2	-0.12	20220.2	18612.2	0
Cyp2g1	0.573	6.88367	10.4595	0.002
Cyp2j13	0.754	9.46505	16.2704	0.003
Cyp2j5	-0.047	17886.9	17318	0
Cyp2j6	-0.215	2267.3	1953.6	0.004
Cyp2j8	0.39	3.44183	4.64868	0.002
Cyp2j9	0.172	326.974	368.408	0.002
Cyp2r1	-0.005	485.041	483.463	0.001
Cyp2s1	-0.719	6.02321	3.48651	0.002
Cyp2u1	-0.129	1094.59	1000.59	0.001
Cyp39a1	-0.359	696.111	542.734	0.073
Cyp3a11	0.507	85761.6	121914	1
Cyp3a13	0.087	3454.75	3668.97	0
Cyp3a25	-0.014	14954.9	14815.5	0
Cyp3a41a	0.73	6.82344	11.6217	0.003
Cyp3a57	-2.252	1.72092	0	0.004
Cyp3a59	0.266	580.999	698.848	0.009
Cyp46a1	-0.146	12.9069	11.6217	0.001
Cyp4a10	0.738	3556.71	5933.28	1
Cyp4a12a	0.002	6860.82	6872.57	0
Cyp4a12b	-0.128	2041.48	1868.38	0.001
Cyp4a14	0.681	2460.05	3945.56	1
Cyp4a31	0.09	119.483	127.246	0.001
Cyp4a32	0.465	387.404	534.819	0.439
Cyp4b1	-0.044	427.648	414.883	0.001
Cyp4b1-ps2	1.869	0	1.17379	0.003
Cyp4f13	-0.019	1358.66	1341.15	0
Cyp4f14	-0.045	5190.28	5030.29	0
Cyp4f15	0.075	2356.75	2482.05	0
Cyp4f16	0.367	73.2164	94.5775	0.004
Cyp4f17	0.077	236.635	249.576	0.001
Cyp4f18	-0.534	12.0464	8.18168	0.002
Cyp4f39	0.411	6.88367	9.29737	0.002
Cyp4f40	0.852	6.88367	12.7839	0.003
Cyp4f41-ps	-1.275	3.44183	1.16217	0.003
Cyp4v3	-0.017	11173.3	11042.9	0
Cyp51	-0.258	6584.53	5504.35	0.012
Cyp7a1	1.06	2084.03	4346.52	1
Cyp7b1	0.011	7788.87	7850.09	0
Cyp8b1	0.48	7107.39	9915.64	1
