# Supplementary material for: Progesterone receptor membrane component 1 (PGRMC1) binds and stabilizes cytochromes P450 through a heme-independent mechanism
Source: J Biol Chem. 2021 Oct 20;297(5):101316. doi: 10.1016/j.jbc.2021.101316 (PMC8591507; doi:10.1016/j.jbc.2021.101316)
Supplement: Tables S5.1–S5.6 [file mmc6.xlsx]

## Sheet: S5.1 ALL GFPvsFlag-Pgrmc1
Supplementary Table 5.1: Proteomics data from AAV8 Flag-Pgrmc1 infected Pgrmc1 KO mouse liver membrane fractions. Expression is compared to AAV8 GFP infected Pgrmc1 KO mouse liver membrane fractions ("log2(GFP/Flag-Pgrmc1)"). Three biological replicates per condition were performed. Statistical analysis was done with limma. The test statistic ("t.val"), the unadjusted p-value ("p.val"), and the p…
Uniprot	Description	Coverage (%)	No. Unique Peptides	log2(GFP/Flag-Pgrmc1)	t.val	p.val	p.adj.val
Q3TUQ5	Pinin	7.30028	5	1.43737	6.8871	0.000101387	0.0632655
Q91W64	Cytochrome P450 2C70 (EC 1.14.14.1) (CYPIIC70)	36.6053	12	-2.95931	-3.32846	0.00975149	0.33182
Q3TF14	Adenosylhomocysteinase (EC 3.3.1.1)	46.2963	17	-2.1114	-3.62973	0.00618779	0.33182
Q05421	Cytochrome P450 2E1 (EC 1.14.14.-) (4-nitrophenol 2-hydroxylase) (EC 1.14.13.n7) (CYPIIE1) (Cytochrome P450-ALC) (Cytochrome P450-J)	40.3651	17	-1.84198	-4.02083	0.00349064	0.33182
Q3TXS7	26S proteasome non-ATPase regulatory subunit 1 (26S proteasome regulatory subunit RPN2) (26S proteasome regulatory subunit S1)	34.7324	28	-1.48327	-3.34337	0.00953196	0.33182
P33267	Cytochrome P450 2F2 (EC 1.14.14.-) (CYPIIF2) (Cytochrome P450-NAH-2) (Naphthalene dehydrogenase) (Naphthalene hydroxylase)	36.4562	14	-1.46314	-3.37029	0.00914855	0.33182
P00186	Cytochrome P450 1A2 (EC 1.14.14.-) (CYPIA2) (Cholesterol 25-hydroxylase) (Cytochrome P450-P2) (Cytochrome P450-P3) (Hydroperoxy icosatetraenoate dehydratase) (EC 4.2.1.152)	61.2086	25	-1.33404	-3.50262	0.00748644	0.33182
Q04750	DNA topoisomerase 1 (EC 5.6.2.1) (DNA topoisomerase I)	12.5163	9	-1.19771	-3.64317	0.00606514	0.33182
Q3ULG4	VWFA domain-containing protein	37.7309	10	-0.93828	-3.72036	0.00540888	0.33182
Q8K0C4	Lanosterol 14-alpha demethylase (LDM) (EC 1.14.14.154) (CYPLI) (Cytochrome P450 51A1) (Cytochrome P450-14DM) (Cytochrome P45014DM) (Cytochrome P450LI) (Sterol 14-alpha demethylase)	25.2485	10	-0.828833	-3.79833	0.00482199	0.33182
A1A4T2	Alpha glucosidase 2 alpha neutral subunit (Alpha glucosidase 2 alpha neutral subunit, isoform CRA_b)	28.4679	23	0.616567	3.66084	0.00590776	0.33182
P51863	V-type proton ATPase subunit d 1 (V-ATPase subunit d 1) (P39) (Physophilin) (V-ATPase 40 kDa accessory protein) (V-ATPase AC39 subunit) (Vacuolar proton pump subunit d 1)	17.6638	6	0.617343	3.4947	0.00757636	0.33182
M4TKR7	Tyrosine-protein kinase receptor (EC 2.7.10.1)	4.04624	5	0.825853	3.84996	0.00447092	0.33182
Q543E2	Solute carrier family 25 (Mitochondrial carrier ornithine transporter), member 15, isoform CRA_b	44.8505	12	1.02685	3.43105	0.00834168	0.33182
Q53ZW9	Solute carrier organic anion transporter family member	16.5672	10	1.23463	3.4092	0.00862284	0.33182
Q8CAQ8	MICOS complex subunit Mic60 (Mitochondrial inner membrane protein) (Mitofilin)	49.4055	4	1.26385	4.78346	0.00121782	0.33182
E9PUL7	N-acetyltransferase 8 (GCN5-related) family member 1	20.2586	5	1.45772	3.30527	0.0101035	0.33182
Q8BM55	Transmembrane protein 214	14.7016	9	1.83122	3.76302	0.00507889	0.33182
Q9DAU1	Protein canopy homolog 3 (Protein associated with Tlr4) (Trinucleotide repeat-containing gene 5 protein)	9.42029	3	2.06867	3.85858	0.00441499	0.33182
Q3TKG4	AAA domain-containing protein (Fragment)	34.6614	14	-1.10342	-3.17398	0.0123645	0.335125
Q8BJ64	Choline dehydrogenase, mitochondrial (CDH) (CHD) (EC 1.1.99.1)	42.2819	22	0.569793	3.23511	0.0112522	0.335125
Q9R1S5	Sulfotransferase (EC 2.8.2.-)	25.5034	5	0.724083	3.17663	0.012314	0.335125
Q3TVN6	C-X-C motif chemokine	20	2	0.730477	3.07453	0.0144255	0.335125
Q544Z9	Cytochrome b-5, isoform CRA_d	52.2388	6	0.77332	3.20933	0.0117079	0.335125
G5E829	Plasma membrane calcium-transporting ATPase 1 (EC 7.2.2.10) (Plasma membrane calcium ATPase isoform 1) (PMCA1) (Plasma membrane calcium pump isoform 1)	0.655738	1	1.31087	3.11154	0.0136195	0.335125
B1ATI0	Aldehyde dehydrogenase	30.4511	15	1.67261	3.14571	0.012917	0.335125
Q8QZR3	Pyrethroid hydrolase Ces2a (EC 3.1.1.88) (carboxylesterase 2A)	42.8315	12	3.51954	3.07119	0.0145006	0.335125
Q8R0Y6	Cytosolic 10-formyltetrahydrofolate dehydrogenase (10-FTHFDH) (FDH) (EC 1.5.1.6) (Aldehyde dehydrogenase family 1 member L1)	58.3149	43	-4.41808	-3.02323	0.0156257	0.342501
P62889	60S ribosomal protein L30	71.3043	8	-1.15637	-3.01137	0.0159175	0.342501
P50172	Corticosteroid 11-beta-dehydrogenase isozyme 1 (EC 1.1.1.146) (11-beta-hydroxysteroid dehydrogenase 1) (11-DH) (11-beta-HSD1) (11beta-HSD1A)	26.3699	8	1.2539	2.98255	0.0166505	0.346331
G3X925	Pyruvate kinase (EC 2.7.1.40)	34.1463	13	-0.531657	-2.93208	0.0180197	0.36272
Q642L7	MCG13441 (MCG15222) (Ribosomal protein S27A)	42.3077	6	1.01214	2.90101	0.01892	0.368939
Q9DB79	Ribosomal_S17_N domain-containing protein	36.1446	7	-2.85742	-2.67534	0.0270139	0.376006
Q91XD4	Formimidoyltransferase-cyclodeaminase (Formiminotransferase-cyclodeaminase) (FTCD) [Includes: Glutamate formimidoyltransferase (EC 2.1.2.5) (Glutamate formiminotransferase) (Glutamate formyltransferase); Formimidoyltetrahydrofolate cyclodeaminase (EC 4.3.1.4) (Formiminotetrahydrofolate cyclodeaminase)]	54.8983	23	-0.660793	-2.78151	0.0228376	0.376006
Q3UPL0	Protein transport protein Sec31A (SEC31-like protein 1) (SEC31-related protein A)	3.49593	4	-0.526983	-2.8316	0.0211026	0.376006
Q3TF87	AA_TRNA_LIGASE_II domain-containing protein	42.1158	19	-0.455707	-2.73062	0.0247502	0.376006
P08101	Low affinity immunoglobulin gamma Fc region receptor II (Fc gamma receptor IIB) (Fc-gamma RII) (Fc-gamma-RIIB) (FcRII) (IgG Fc receptor II beta) (Lymphocyte antigen 17) (Ly-17) (CD antigen CD32)	13.6364	4	0.501167	2.70214	0.025891	0.376006
Q3UD06	ATP synthase subunit gamma	27.8523	8	0.646783	2.73415	0.024612	0.376006
Q8C0K5	Graves disease carrier protein homolog (GDC) (Mitochondrial solute carrier protein homolog) (Solute carrier family 25 member 16)	7.53012	2	0.75807	2.73384	0.0246241	0.376006
Q8JZZ0	UDP-glucuronosyltransferase 3A2 (UDPGT 3A2) (EC 2.4.1.17)	29.2543	9	0.886603	2.72449	0.0249913	0.376006
P11725	Ornithine carbamoyltransferase, mitochondrial (EC 2.1.3.3) (Ornithine transcarbamylase) (OTCase)	40.3955	12	0.89486	2.67296	0.0271158	0.376006
Q6A0C7	MKIAA0118 protein (Fragment)	14.2292	3	0.93721	2.71076	0.0255403	0.376006
Q923B6	Metalloreductase STEAP4 (EC 1.16.1.9) (Dudulin-4) (Six-transmembrane epithelial antigen of prostate 4) (Tumor necrosis factor-alpha-induced adipose-related protein)	12.3404	5	1.13692	2.85866	0.0202225	0.376006
P63168	Dynein light chain 1, cytoplasmic (8 kDa dynein light chain) (DLC8) (Dynein light chain LC8-type 1) (Protein inhibitor of neuronal nitric oxide synthase) (PIN) (mPIN)	20.2247	2	1.34617	2.67787	0.0269059	0.376006
Q9WU79	Proline dehydrogenase 1, mitochondrial (EC 1.5.5.2) (Proline oxidase)	39.7329	17	2.43812	2.78153	0.0228368	0.376006
P19096	Fatty acid synthase (EC 2.3.1.85) [Includes: [Acyl-carrier-protein] S-acetyltransferase (EC 2.3.1.38); [Acyl-carrier-protein] S-malonyltransferase (EC 2.3.1.39); 3-oxoacyl-[acyl-carrier-protein] synthase (EC 2.3.1.41); 3-oxoacyl-[acyl-carrier-protein] reductase (EC 1.1.1.100); 3-hydroxyacyl-[acyl-carrier-protein] dehydratase (EC 4.2.1.59); Enoyl-[acyl-carrier-protein] reductase (EC 1.3.1.39); Ole…	40.7348	71	-1.969	-2.61903	0.0295371	0.376442
Q9ESH4	Aldehyde oxidase homolog-1	26.5719	25	-1.0579	-2.58111	0.0313702	0.376442
Q64442	Sorbitol dehydrogenase (SDH) (SORD) (EC 1.1.1.-) (L-iditol 2-dehydrogenase) (EC 1.1.1.14) (Polyol dehydrogenase) (Xylitol dehydrogenase) (XDH) (EC 1.1.1.9)	56.8627	15	-0.865733	-2.63742	0.028688	0.376442
Q4VBD2	Transmembrane anterior posterior transformation protein 1	20.0355	8	0.57235	2.62374	0.0293175	0.376442
B2RTE3	MCG17981 (PRP38 pre-mRNA processing factor 38 (Yeast) domain containing A)	2.5641	1	0.635213	2.58602	0.0311266	0.376442
Q3UJZ7	Nop domain-containing protein	16.3793	7	1.14701	2.59278	0.0307943	0.376442
P16015	Carbonic anhydrase 3 (EC 4.2.1.1) (Carbonate dehydratase III) (Carbonic anhydrase III) (CA-III)	65.3846	13	2.60257	2.59394	0.0307375	0.376442
Q9R1P0	Proteasome subunit alpha type-4 (EC 3.4.25.1) (Macropain subunit C9) (Multicatalytic endopeptidase complex subunit C9) (Proteasome component C9) (Proteasome subunit L)	39.4636	9	-1.45268	-2.55931	0.0324761	0.38236
P63017	Heat shock cognate 71 kDa protein (Heat shock 70 kDa protein 8)	56.9659	26	-3.85995	-2.43101	0.0398283	0.386285
Q80U89	MKIAA0034 protein (Fragment)	46.9121	64	-2.09853	-2.40189	0.0417172	0.386285
Q5M9K9	MCG126194, isoform CRA_a (Ribosomal protein L31)	46.4	7	-1.31354	-2.46699	0.037612	0.386285
P27659	60S ribosomal protein L3 (J1 protein)	34.9876	13	-1.24284	-2.36691	0.0441062	0.386285
Q05D44	Eukaryotic translation initiation factor 5B (eIF-5B) (EC 3.6.5.3) (Translation initiation factor IF-2)	24.3421	22	-1.08038	-2.41048	0.0411509	0.386285
Q3TJL8	Uncharacterized protein	31.4607	11	-0.999783	-2.35506	0.0449457	0.386285
P35505	Fumarylacetoacetase (FAA) (EC 3.7.1.2) (Beta-diketonase) (Fumarylacetoacetate hydrolase)	27.2076	7	-0.932827	-2.27744	0.0508533	0.386285
P23116	Eukaryotic translation initiation factor 3 subunit A (eIF3a) (Centrosomin) (Eukaryotic translation initiation factor 3 subunit 10) (eIF-3-theta) (eIF3 p167) (eIF3 p180) (eIF3 p185) (p162)	25	31	-0.83194	-2.32576	0.0470907	0.386285
A2A7S7	Tyrosine--tRNA ligase (EC 6.1.1.1) (Tyrosyl-tRNA synthetase)	35.8156	19	-0.773163	-2.27222	0.0512771	0.386285
Q5SSW2	Proteasome activator complex subunit 4 (Proteasome activator PA200) (Protein TEMO)	7.27075	12	-0.771637	-2.36326	0.0443632	0.386285
Q3U8F5	PCI domain-containing protein	36.1842	14	-0.762327	-2.51159	0.0350357	0.386285
Q3U1S6	Uncharacterized protein	30.9524	21	-0.75575	-2.49391	0.036035	0.386285
O35295	Transcriptional activator protein Pur-beta (Purine-rich element-binding protein B) (Vascular actin single-stranded DNA-binding factor 2 p44 component)	34.2593	6	-0.70608	-2.29913	0.0491288	0.386285
Q921F4	Heterogeneous nuclear ribonucleoprotein L-like	9.81387	5	-0.586037	-2.35283	0.0451055	0.386285
Q91ZJ5	UTP--glucose-1-phosphate uridylyltransferase (EC 2.7.7.9) (UDP-glucose pyrophosphorylase) (UDPGP) (UGPase)	36.0236	16	-0.57926	-2.28077	0.0505846	0.386285
Q3UW64	Bifunctional UDP-N-acetylglucosamine 2-epimerase/N-acetylmannosamine kinase (UDP-N-acetylglucosamine 2-epimerase/N-acetylmannosamine kinase) (EC 5.1.3.14)	13.8114	8	-0.51129	-2.27379	0.0511486	0.386285
Q3UEK4	Ureidopropionase, beta, isoform CRA_a	6.61578	2	-0.406043	-2.32279	0.0473138	0.386285
Q9D1D4	Transmembrane emp24 domain-containing protein 10 (21 kDa transmembrane-trafficking protein) (Transmembrane protein Tmp21) (p24 family protein delta-1) (p24delta1)	30.5936	5	0.446973	2.35633	0.0448547	0.386285
U5NG72	Immunity-related GTPase family member a6	47.2155	11	0.450373	2.47608	0.0370717	0.386285
G5E8U1	Sulfate anion transporter 1 (Solute carrier family 26 member 1)	8.47222	5	0.45645	2.48252	0.0366936	0.386285
O09111	NADH dehydrogenase [ubiquinone] 1 beta subcomplex subunit 11, mitochondrial (Complex I-ESSS) (CI-ESSS) (NADH-ubiquinone oxidoreductase ESSS subunit) (Neuronal protein 15.6) (Np15.6) (p15.6)	31.1258	3	0.480307	2.48647	0.0364637	0.386285
Q62425	Cytochrome c oxidase subunit NDUFA4	47.561	4	0.506983	2.40659	0.0414065	0.386285
Q3TEX7	Dynamin-type G domain-containing protein	2.64201	2	0.555913	2.41221	0.0410378	0.386285
Q921G7	Electron transfer flavoprotein-ubiquinone oxidoreductase, mitochondrial (ETF-QO) (ETF-ubiquinone oxidoreductase) (EC 1.5.5.1) (Electron-transferring-flavoprotein dehydrogenase) (ETF dehydrogenase)	47.2403	23	0.58944	2.28655	0.0501218	0.386285
Q99LY9	NADH dehydrogenase [ubiquinone] iron-sulfur protein 5 (Complex I-15 kDa) (CI-15 kDa) (NADH-ubiquinone oxidoreductase 15 kDa subunit)	40.566	4	0.651423	2.27095	0.0513808	0.386285
Q8VCT4	Carboxylesterase 1D (Carboxylesterase 3) (EC 3.1.1.1) (EC 3.1.1.67) (Fatty acid ethyl ester synthase) (FAEE synthase) (Triacylglycerol hydrolase) (TGH)	41.9469	17	0.75477	2.30175	0.0489244	0.386285
O55111	Desmoglein-2	6.06061	6	0.974267	2.39059	0.0424743	0.386285
Q01339	Beta-2-glycoprotein 1 (APC inhibitor) (Activated protein C-binding protein) (Apolipoprotein H) (Apo-H) (Beta-2-glycoprotein I) (B2GPI) (Beta(2)GPI)	20	7	0.98294	2.41842	0.0406341	0.386285
P28665	Murinoglobulin-1 (MuG1)	20.1897	17	1.03102	2.45943	0.0380669	0.386285
P08003	Protein disulfide-isomerase A4 (EC 5.3.4.1) (Endoplasmic reticulum resident protein 72) (ER protein 72) (ERp-72) (ERp72)	40.5956	22	2.21679	2.33685	0.0462668	0.386285
E9Q2Z1	Cat eye syndrome critical region protein 2 homolog	0.550585	1	-0.620243	-2.25023	0.053101	0.390144
B2RQC6	CAD protein [Includes: Glutamine-dependent carbamoyl-phosphate synthase (EC 6.3.5.5); Aspartate carbamoyltransferase (EC 2.1.3.2); Dihydroorotase (EC 3.5.2.3)]	6.60674	11	-0.499637	-2.23508	0.0543951	0.390144
O08715	A-kinase anchor protein 1, mitochondrial (Dual specificity A-kinase-anchoring protein 1) (D-AKAP-1) (Protein kinase A-anchoring protein 1) (PRKA1) (Spermatid A-kinase anchor protein) (S-AKAP)	8.4014	6	0.572923	2.23581	0.0543316	0.390144
Q9D7B6	Isobutyryl-CoA dehydrogenase, mitochondrial (EC 1.3.8.-) (Acyl-CoA dehydrogenase family member 8) (ACAD-8)	11.3801	3	0.577403	2.23798	0.0541452	0.390144
Q3THW7	Eukaryotic translation initiation factor 3 subunit H (eIF3h) (Eukaryotic translation initiation factor 3 subunit 3) (eIF-3 gamma) (eIF3 p40 subunit)	33.5227	11	-0.88052	-2.22601	0.0551846	0.391309
Q80UG5	Septin-9 (SL3-3 integration site 1 protein)	10.6346	6	0.439363	2.21536	0.056126	0.393512
Q91V76	Ester hydrolase C11orf54 homolog (EC 3.1.-.-)	12.6984	4	0.74539	2.17033	0.0602841	0.41727
Q8VCC2	Liver carboxylesterase 1 (EC 3.1.1.1) (Acyl-coenzyme A:cholesterol acyltransferase) (Carboxylesterase 1G) (ES-x)	40.708	16	1.23714	2.16442	0.0608519	0.41727
Q6A0E3	MKIAA0031 protein (Fragment)	16.0861	11	0.536243	2.14294	0.0629596	0.42703
P40630	Transcription factor A, mitochondrial (mtTFA) (Testis-specific high mobility group protein) (TS-HMG)	17.284	4	-0.458647	-2.13143	0.0641186	0.428834
P16045	Galectin-1 (Gal-1) (14 kDa lectin) (Beta-galactoside-binding lectin L-14-I) (Galaptin) (Lactose-binding lectin 1) (Lectin galactoside-binding soluble 1) (S-Lac lectin 1)	25.9259	3	0.597543	2.12671	0.0646	0.428834
Q3TEF1	Glutamate-cysteine ligase, catalytic subunit, isoform CRA_c	7.69231	4	0.385773	2.11781	0.0655165	0.43034
B2RUJ7	Xanthine dehydrogenase	12.5094	13	-0.79362	-2.09001	0.0684625	0.431826
G5E814	MCG5603 (NADH dehydrogenase [ubiquinone] 1 alpha subcomplex subunit 11)	23.7762	2	0.544707	2.08957	0.0685108	0.431826
Q9WTP6	Adenylate kinase 2, mitochondrial (AK 2) (EC 2.7.4.3) (ATP-AMP transphosphorylase 2) (ATP:AMP phosphotransferase) (Adenylate monophosphate kinase)	50.6276	8	0.797323	2.10624	0.0667279	0.431826
P28230	Gap junction beta-1 protein (Connexin-32) (Cx32)	12.7208	4	0.93101	2.09161	0.0682898	0.431826
A0A023J612	Cytochrome c oxidase subunit 1 (EC 1.9.3.1)	13.8132	4	0.81226	2.07864	0.0697045	0.434956
P53395	Lipoamide acyltransferase component of branched-chain alpha-keto acid dehydrogenase complex, mitochondrial (EC 2.3.1.168) (Branched-chain alpha-keto acid dehydrogenase complex component E2) (BCKAD-E2) (BCKADE2) (Dihydrolipoamide acetyltransferase component of branched-chain alpha-keto acid dehydrogenase complex) (Dihydrolipoamide branched chain transacylase) (Dihydrolipoyllysine-residue (2-methyl…	53.3195	21	-3.37802	-2.0456	0.0734392	0.449275
Q3TFE5	Uncharacterized protein	13.5849	9	0.497917	2.04805	0.073155	0.449275
Q3V1M8	Uncharacterized protein	41.0095	44	-1.14784	-2.02815	0.0754887	0.456012
Q8K154	UDP-glucuronosyltransferase (EC 2.4.1.17)	23.1203	9	2.08546	2.02385	0.0760019	0.456012
Q6PB44	Tyrosine-protein phosphatase non-receptor type 23 (EC 3.1.3.48)	0.35461	1	-0.879443	-1.99331	0.0797463	0.461083
Q9CQE8	RNA transcription, translation and transport factor protein	53.6885	11	-0.815557	-1.9529	0.0849752	0.461083
P25976	Nucleolar transcription factor 1 (Upstream-binding factor 1) (UBF-1)	6.53595	5	-0.62211	-2.00835	0.0778804	0.461083
Q91XE8	Transmembrane protein 205	22.2222	4	-0.44674	-1.9716	0.0825159	0.461083
Q4FJL0	RAB10, member RAS oncogene family (Rab10) (Rab10 protein)	41	5	0.281147	1.98148	0.0812438	0.461083
Q3UA52	Arp2/3 complex 34 kDa subunit (Fragment)	13.577	5	0.422757	1.99412	0.0796454	0.461083
Q9D8W7	OCIA domain-containing protein 2	32.4675	5	0.43254	1.97758	0.0817443	0.461083
Q3TXE5	Uncharacterized protein	32.1489	20	0.54424	1.95318	0.0849383	0.461083
Q99JY0	Trifunctional enzyme subunit beta, mitochondrial (TP-beta) [Includes: 3-ketoacyl-CoA thiolase (EC 2.3.1.155) (EC 2.3.1.16) (Acetyl-CoA acyltransferase) (Beta-ketothiolase)]	31.5789	13	0.55304	1.96942	0.0827991	0.461083
Q3U6C7	Succinate-CoA ligase subunit beta (EC 6.2.1.-) (Fragment)	26.5957	11	0.643323	1.97459	0.0821284	0.461083
Q9D881	Cytochrome c oxidase subunit 5B, mitochondrial (Cytochrome c oxidase, subunit Vb) (MCG17741, isoform CRA_d) (MCG23026) (Predicted gene 11273)	37.9845	6	1.0073	1.9555	0.0846291	0.461083
A2AN08	E3 ubiquitin-protein ligase UBR4 (EC 2.3.2.27) (N-recognin-4) (RING-type E3 ubiquitin transferase UBR4) (Zinc finger UBR1-type protein 1) (p600)	11.7761	47	-1.44982	-1.86859	0.0969583	0.465818
B2RQQ7	CDC42 binding protein kinase beta (Cdc42 binding protein kinase beta, isoform CRA_b)	5.54583	7	-1.00117	-1.81361	0.105616	0.465818
Q8CIM7	Cytochrome P450 2D26 (EC 1.14.14.1) (CYPIID26)	46.2	15	-0.867767	-1.85765	0.0986253	0.465818
Q8BVQ9	26S proteasome regulatory subunit 7	43.1579	18	-0.82913	-1.83208	0.10263	0.465818
O88451	Retinol dehydrogenase 7 (EC 1.1.1.105) (Cis-retinol/3alpha-hydroxysterol short-chain dehydrogenase isozyme 2) (Cis-retinol/androgen dehydrogenase type 2) (CRAD-2)	56.6456	8	-0.796283	-1.89626	0.0928588	0.465818
P63037	DnaJ homolog subfamily A member 1 (DnaJ protein homolog 2) (Heat shock 40 kDa protein 4) (Heat shock protein J2) (HSJ-2)	26.4484	7	-0.642723	-1.92201	0.0891913	0.465818
Q8BFY9	Transportin-1 (Importin beta-2) (Karyopherin beta-2)	7.7951	5	-0.55062	-1.84526	0.100547	0.465818
E9Q5K4	Cytochrome P450, family 2, subfamily c, polypeptide 23	47.3684	18	-0.364643	-1.80673	0.10675	0.465818
Q9JLJ4	Elongation of very long chain fatty acids protein 2 (EC 2.3.1.199) (3-keto acyl-CoA synthase Elovl2) (ELOVL fatty acid elongase 2) (ELOVL FA elongase 2) (Very long chain 3-ketoacyl-CoA synthase 2) (Very long chain 3-oxoacyl-CoA synthase 2)	4.10959	1	-0.34785	-1.867	0.0971985	0.465818
Q91VC3	Eukaryotic initiation factor 4A-III (eIF-4A-III) (eIF4A-III) (EC 3.6.4.13) (ATP-dependent RNA helicase DDX48) (ATP-dependent RNA helicase eIF4A-3) (DEAD box protein 48) (Eukaryotic translation initiation factor 4A isoform 3) [Cleaved into: Eukaryotic initiation factor 4A-III, N-terminally processed]	34.3066	10	-0.342173	-1.91862	0.089667	0.465818
O70194	Eukaryotic translation initiation factor 3 subunit D (eIF3d) (Eukaryotic translation initiation factor 3 subunit 7) (eIF-3-zeta) (eIF3 p66)	30.1095	11	-0.30603	-1.8086	0.106441	0.465818
Q8CHQ9	N-acetyltransferase family 8 member 2 (EC 2.3.1.-) (Camello-like protein 2) (N-acetyltransferase-like protein CML2)	13.0252	3	0.332953	1.82035	0.104517	0.465818
Q3UMC8	Uncharacterized protein	1.80832	1	0.35032	1.84605	0.100423	0.465818
Q61464	Zinc finger protein 638 (Nuclear protein 220) (Zinc finger matrin-like protein)	2.65306	5	0.373643	1.9044	0.0916842	0.465818
A0A087WQT6	Caspase-8	3.4	2	0.379397	1.86106	0.0981026	0.465818
P35293	Ras-related protein Rab-18	33.4951	5	0.392553	1.84588	0.10045	0.465818
O08914	Fatty-acid amide hydrolase 1 (EC 3.5.1.99) (Anandamide amidohydrolase 1) (Oleamide hydrolase 1)	23.1434	8	0.417727	1.91096	0.0907482	0.465818
Q9DC70	NADH dehydrogenase [ubiquinone] iron-sulfur protein 7, mitochondrial (EC 1.6.99.3) (EC 7.1.1.2) (Complex I-20kD) (CI-20kD) (NADH-ubiquinone oxidoreductase 20 kDa subunit)	14.2857	3	0.424803	1.9172	0.0898666	0.465818
Q91W90	Thioredoxin domain-containing protein 5 (Endoplasmic reticulum resident protein 46) (ER protein 46) (ERp46) (Plasma cell-specific thioredoxin-related protein) (PC-TRP) (Thioredoxin-like protein p46)	32.3741	10	0.437207	1.83218	0.102613	0.465818
Q76MZ3	Serine/threonine-protein phosphatase 2A 65 kDa regulatory subunit A alpha isoform (PP2A subunit A isoform PR65-alpha) (PP2A subunit A isoform R1-alpha)	14.601	7	0.48166	1.81953	0.104651	0.465818
Q791T5	Mitochondrial carrier homolog 1 (Mitochondrial carrier-like protein 1)	7.96915	2	0.50313	1.86331	0.0977592	0.465818
Q9JI39	ATP-binding cassette sub-family B member 10, mitochondrial (ABC-mitochondrial erythroid protein) (ABC-me protein) (ATP-binding cassette transporter 10) (ABC transporter 10 protein)	7.69231	4	0.53084	1.84149	0.101139	0.465818
Q9QYF1	Retinol dehydrogenase 11 (EC 1.1.1.300) (Androgen-regulated short-chain dehydrogenase/reductase 1) (Cell line MC/9.IL4-derived protein 1) (M42C60) (Prostate short-chain dehydrogenase/reductase 1) (Retinal reductase 1) (RalR1) (Short-chain aldehyde dehydrogenase) (SCALD)	29.4304	7	0.590813	1.8422	0.101027	0.465818
A1L2Z3	C230096C10Rik protein	6.01805	5	0.648777	1.81689	0.10508	0.465818
Q3TRZ4	Uncharacterized protein	27.5168	7	0.65731	1.84376	0.100782	0.465818
P24456	Cytochrome P450 2D10 (EC 1.14.14.1) (CYPIID10) (Cytochrome P450-16-alpha) (Cytochrome P450CB) (Testosterone 16-alpha hydroxylase)	31.5476	11	0.793573	1.91091	0.0907548	0.465818
P55096	ATP-binding cassette sub-family D member 3 (68 kDa peroxisomal membrane protein) (PMP68) (70 kDa peroxisomal membrane protein) (PMP70)	27.7693	15	1.10686	1.93497	0.0873987	0.465818
F6Q8D3	Phospholipid-transporting ATPase (EC 7.6.2.1)	26.2179	23	2.89839	1.84049	0.101295	0.465818
P15105	Glutamine synthetase (GS) (EC 6.3.1.2) (Glutamate--ammonia ligase) (Palmitoyltransferase GLUL) (EC 2.3.1.225)	38.874	12	-1.47045	-1.75539	0.115574	0.470797
Q3TI05	Chaperonin containing Tcp1, subunit 6a (Zeta) (Chaperonin subunit 6a (Zeta))	32.0151	15	-0.641273	-1.78211	0.110899	0.470797
Q3UIG0	Eukaryotic translation initiation factor 3 subunit E (eIF3e) (Eukaryotic translation initiation factor 3 subunit 6) (eIF-3 p48)	22.6966	9	-0.59033	-1.76772	0.113396	0.470797
Q8VCH8	UBX domain-containing protein 4 (Erasin) (UBX domain-containing protein 2)	15.415	4	-0.403443	-1.75598	0.11547	0.470797
Q9D0I9	Arginine--tRNA ligase, cytoplasmic (EC 6.1.1.19) (Arginyl-tRNA synthetase) (ArgRS)	39.697	23	-0.388557	-1.78703	0.110059	0.470797
Q6PAM1	Alpha-taxilin	3.06859	2	-0.37974	-1.75368	0.115881	0.470797
Q91YT0	NADH dehydrogenase [ubiquinone] flavoprotein 1, mitochondrial (EC 1.6.99.3) (EC 7.1.1.2) (Complex I-51kD) (CI-51kD) (NADH-ubiquinone oxidoreductase 51 kDa subunit)	47.4138	13	-0.34434	-1.77551	0.112039	0.470797
Q63886	UDP-glucuronosyltransferase 1-1 (UDPGT 1-1) (UGT1*1) (UGT1-01) (UGT1.1) (EC 2.4.1.17) (UDP-glucuronosyltransferase 1A1) (UGTBR1)	23.1776	7	0.544393	1.75356	0.115901	0.470797
Q3TIC8	Uncharacterized protein	42.5	15	0.620323	1.75931	0.114877	0.470797
P11679	Keratin, type II cytoskeletal 8 (Cytokeratin endo A) (Cytokeratin-8) (CK-8) (Keratin-8) (K8) (Type-II keratin Kb8)	62.0408	22	0.926567	1.75194	0.11619	0.470797
Q9EP69	Phosphatidylinositide phosphatase SAC1 (EC 3.1.3.-) (Suppressor of actin mutations 1-like protein)	30.3237	17	1.17864	1.79515	0.108684	0.470797
Q5EBQ6	MCG10266, isoform CRA_a (Ribosomal protein L9)	66.6667	12	-0.96432	-1.74625	0.117215	0.471289
Q91WN4	Kynurenine 3-monooxygenase (EC 1.14.13.9) (Kynurenine 3-hydroxylase)	45.3027	17	0.370063	1.7429	0.117822	0.471289
A0A087WQ44	Snf2-related CREBBP activator protein	0.244574	1	0.45818	1.7165	0.122705	0.487695
P50518	V-type proton ATPase subunit E 1 (V-ATPase subunit E 1) (V-ATPase 31 kDa subunit) (p31) (Vacuolar proton pump subunit E 1)	5.30973	1	0.31686	1.71039	0.123862	0.488296
P50431	Serine hydroxymethyltransferase, cytosolic (SHMT) (EC 2.1.2.1) (Glycine hydroxymethyltransferase) (Serine methylase)	20.0837	7	0.35458	1.70746	0.124422	0.488296
Q9Z2I0	Mitochondrial proton/calcium exchanger protein (Leucine zipper-EF-hand-containing transmembrane protein 1)	35.9079	24	0.315137	1.69946	0.125957	0.490131
Q8JZN5	Acyl-CoA dehydrogenase family member 9, mitochondrial (ACAD-9) (EC 1.3.99.-)	31.36	15	0.379903	1.69285	0.12724	0.490131
A0A0A0MQC3	5-hydroxyisourate hydrolase (HIU hydrolase) (HIUHase) (EC 3.5.2.17)	11.3475	2	0.574977	1.69282	0.127246	0.490131
F8WHL2	Coatomer subunit alpha	27.8994	25	-0.439813	-1.68619	0.128544	0.492095
Q6PE54	Probable ATP-dependent RNA helicase DHX40 (EC 3.6.4.13) (DEAH box protein 40)	0.898588	1	-0.392097	-1.67371	0.131021	0.495498
Q8BJY1	26S proteasome non-ATPase regulatory subunit 5 (26S protease subunit S5 basic) (26S proteasome subunit S5B)	14.881	6	-0.37881	-1.67691	0.130382	0.495498
O35643	AP-1 complex subunit beta-1 (Adaptor protein complex AP-1 subunit beta-1) (Adaptor-related protein complex 1 subunit beta-1) (Beta-1-adaptin) (Beta-adaptin 1) (Clathrin assembly protein complex 1 beta large chain) (Golgi adaptor HA1/AP1 adaptin beta subunit)	32.0255	13	-1.09857	-1.64456	0.136981	0.504916
P11714	Cytochrome P450 2D9 (EC 1.14.14.1) (CYPIID9) (Cytochrome P450-16-alpha) (Cytochrome P450CA) (Testosterone 16-alpha hydroxylase)	33.3333	12	-0.701423	-1.55514	0.156831	0.504916
Q6ZPT2	MKIAA1352 protein (Fragment)	26.5289	25	-0.688827	-1.50464	0.169151	0.504916
E9QB02	Methionine--tRNA ligase, cytoplasmic	28.5714	21	-0.64878	-1.57245	0.152797	0.504916
Q3UKX8	AP-1 complex subunit gamma	8.72727	8	-0.60529	-1.51144	0.167443	0.504916
Q99N87	28S ribosomal protein S5, mitochondrial (MRP-S5) (S5mt)	18.287	7	-0.50096	-1.60302	0.145899	0.504916
E9QN99	Protein ABHD14B	32.381	5	-0.49533	-1.54401	0.159476	0.504916
Q5YLW3	Ribosomal protein S3 (Ribosomal protein S3, isoform CRA_g)	63.786	14	-0.49102	-1.55053	0.157921	0.504916
E9Q474	Deleted.	1.78955	4	-0.47028	-1.62321	0.1415	0.504916
D4AFX7	DnaJ heat shock protein family (Hsp40) member C13 (Receptor mediated endocytosis-8)	8.85231	16	-0.45019	-1.56396	0.154764	0.504916
B2RWW6	eIF-2-alpha kinase activator GCN1 (GCN1 eIF-2-alpha kinase activator homolog) (GCN1-like protein 1) (General control of amino-acid synthesis 1-like protein 1) (Translational activator GCN1)	8.19918	20	-0.44354	-1.56449	0.154639	0.504916
Q9JIK9	28S ribosomal protein S34, mitochondrial (MRP-S34) (S34mt) (T-complex expressed gene 2 protein)	15.1376	3	-0.42389	-1.55304	0.157327	0.504916
Q8VDP4	Cell cycle and apoptosis regulator protein 2 (Cell division cycle and apoptosis regulator protein 2)	7.37527	5	-0.41516	-1.50057	0.170181	0.504916
Q9CS00	Cactin	1.1658	1	-0.40006	-1.4984	0.170733	0.504916
Q6NXL1	Sec24-related gene family, member D (S. cerevisiae)	2.90698	2	-0.380443	-1.56717	0.154016	0.504916
P43275	Histone H1.1 (H1 VAR.3) (Histone H1a) (H1a)	22.5352	3	-0.3782	-1.53232	0.162296	0.504916
Q99LZ4	Mrps23 protein (Fragment)	40.4762	8	-0.37776	-1.60969	0.144432	0.504916
Q792Z1	MCG140784 (Trypsin 10) (Trypsinogen 10)	14.6341	2	-0.353493	-1.6237	0.141396	0.504916
Q9CQL4	39S ribosomal protein L20, mitochondrial (L20mt) (MRP-L20)	18.7919	3	-0.327277	-1.51637	0.166214	0.504916
Q8CHR6	Dihydropyrimidine dehydrogenase [NADP(+)] (DHPDHase) (DPD) (EC 1.3.1.2) (Dihydrothymine dehydrogenase) (Dihydrouracil dehydrogenase)	20.3902	15	-0.313493	-1.53151	0.162491	0.504916
Q8BVG4	Dipeptidyl peptidase 9 (DP9) (EC 3.4.14.5) (Dipeptidyl peptidase IX) (DPP IX) (Dipeptidyl peptidase-like protein 9) (DPLP9)	1.04408	1	-0.309807	-1.5427	0.159789	0.504916
F8VPL2	Phosphatidylinositol 4-phosphate 3-kinase C2 domain-containing subunit alpha	7.17675	10	-0.308617	-1.60388	0.145709	0.504916
Q9Z1T1	AP-3 complex subunit beta-1 (Adaptor protein complex AP-3 subunit beta-1) (Adaptor-related protein complex 3 subunit beta-1) (Beta-3A-adaptin) (Clathrin assembly protein complex 3 beta-1 large chain)	5.24887	5	-0.287887	-1.52113	0.165038	0.504916
Q6ZPS9	MKIAA1375 protein (Fragment)	8.36084	7	-0.261783	-1.55439	0.157007	0.504916
E9PW39	Putative helicase MOV-10	14.4847	11	-0.248893	-1.54282	0.159759	0.504916
Q9DBS1	Transmembrane protein 43 (Protein LUMA)	11.75	4	0.28359	1.5933	0.148061	0.504916
Q3UWB9	UDPGT domain-containing protein	38.817	11	0.2877	1.49947	0.17046	0.504916
Q9CQB4	Cytochrome b-c1 complex subunit 7	39.6396	5	0.31335	1.5208	0.165119	0.504916
Q3UYQ4	Uncharacterized protein	13.1679	6	0.31403	1.54211	0.159931	0.504916
B2RT14	UDP-glucuronosyltransferase (EC 2.4.1.17)	16.8242	5	0.329097	1.59393	0.147921	0.504916
Q9ERS2	NADH dehydrogenase [ubiquinone] 1 alpha subcomplex subunit 13 (Cell death regulatory protein GRIM-19) (Complex I-B16.6) (CI-B16.6) (Gene associated with retinoic and interferon-induced mortality 19 protein) (GRIM-19) (Gene associated with retinoic and IFN-induced mortality 19 protein) (NADH-ubiquinone oxidoreductase B16.6 subunit)	38.1944	6	0.370457	1.62693	0.140704	0.504916
A2AEM2	Chloride channel CLIC-like 1, isoform CRA_a (Chloride channel CLIC-like protein 1)	9.74265	4	0.37745	1.5301	0.162837	0.504916
Q5FW97	Enolase 1, alpha non-neuron (MCG115657) (MCG17183) (Predicted gene, EG433182)	47.235	15	0.379863	1.49973	0.170395	0.504916
Q3TLJ5	Uncharacterized protein	17.6938	9	0.431593	1.61306	0.143697	0.504916
Q9EQC1	3 beta-hydroxysteroid dehydrogenase type 7 (3 beta-hydroxysteroid dehydrogenase type VII) (3-beta-HSD VII) (3-beta-hydroxy-Delta(5)-C27 steroid oxidoreductase) (C(27) 3-beta-HSD) (EC 1.1.1.-) (Cholest-5-ene-3-beta,7-alpha-diol 3-beta-dehydrogenase) (EC 1.1.1.181)	25.7453	6	0.44268	1.56556	0.154391	0.504916
E9QAX2	Unconventional myosin-XVIIIa	14.7384	27	0.447123	1.52791	0.163371	0.504916
Q3TE45	Succinate dehydrogenase [ubiquinone] iron-sulfur subunit, mitochondrial (EC 1.3.5.1)	38.2979	12	0.44819	1.57186	0.152931	0.504916
Q8VC26	TLC domain-containing protein 2	6.45161	2	0.485483	1.54328	0.15965	0.504916
Q91V01	Lysophospholipid acyltransferase 5 (LPLAT 5) (EC 2.3.1.-) (1-acylglycerophosphocholine O-acyltransferase) (EC 2.3.1.23) (1-acylglycerophosphoethanolamine O-acyltransferase) (EC 2.3.1.n7) (1-acylglycerophosphoserine O-acyltransferase) (EC 2.3.1.n6) (Lysophosphatidylcholine acyltransferase) (LPCAT) (Lyso-PC acyltransferase) (Lysophosphatidylcholine acyltransferase 3) (Lyso-PC acyltransferase 3) (mL…	10.6776	5	0.4963	1.57527	0.152147	0.504916
P08228	Superoxide dismutase [Cu-Zn] (EC 1.15.1.1)	50	7	0.503357	1.53945	0.160569	0.504916
Q9D1M7	Peptidyl-prolyl cis-trans isomerase FKBP11 (PPIase FKBP11) (EC 5.2.1.8) (19 kDa FK506-binding protein) (19 kDa FKBP) (FKBP-19) (FK506-binding protein 11) (FKBP-11) (Rotamase)	10.4478	2	0.552077	1.64796	0.136273	0.504916
Q6XVG2	Cytochrome P450 2C54 (EC 1.14.14.1) (CYPIIC54)	43.0612	10	0.692017	1.50359	0.169416	0.504916
Q60930	Voltage-dependent anion-selective channel protein 2 (VDAC-2) (mVDAC2) (Outer mitochondrial membrane protein porin 2) (Voltage-dependent anion-selective channel protein 6) (VDAC-6) (mVDAC6)	52.2034	11	0.775617	1.53078	0.16267	0.504916
Q9DB77	Cytochrome b-c1 complex subunit 2, mitochondrial (Complex III subunit 2) (Core protein II) (Ubiquinol-cytochrome-c reductase complex core protein 2)	45.9161	16	0.956243	1.54061	0.160291	0.504916
Q62452	UDP-glucuronosyltransferase 1-9 (UDPGT 1-9) (UGT1*9) (UGT1-09) (UGT1.9) (EC 2.4.1.17) (UDP-glucuronosyltransferase 1-7) (UDPGT) (UDP-glucuronosyltransferase 1A9) (UGT1A12) (UGTP4)	19.1288	6	1.1527	1.52382	0.164373	0.504916
Q3UNF3	Acyl-coenzyme A oxidase	15.5653	10	1.29479	1.51512	0.166527	0.504916
Q3UUH0	Uncharacterized protein	41.5948	18	-0.335393	-1.49297	0.172119	0.506613
Q8R2P8	Lysine--tRNA ligase (EC 6.1.1.6) (Lysyl-tRNA synthetase)	30.7692	16	-0.379373	-1.48895	0.173153	0.507264
Q3TVV6	Uncharacterized protein	23.75	15	-0.806833	-1.48424	0.174368	0.508438
Q9DCT2	NADH dehydrogenase [ubiquinone] iron-sulfur protein 3, mitochondrial (EC 1.6.99.3) (EC 7.1.1.2) (Complex I-30kD) (CI-30kD) (NADH-ubiquinone oxidoreductase 30 kDa subunit)	37.6426	9	0.369807	1.47911	0.175703	0.509947
P55264	Adenosine kinase (AK) (EC 2.7.1.20) (Adenosine 5'-phosphotransferase)	32.133	9	0.419827	1.47271	0.177379	0.512428
Q3V1Z5	40S ribosomal protein S4	33.2061	1	-0.30324	-1.44092	0.185922	0.517926
P10639	Thioredoxin (Trx) (ATL-derived factor) (ADF)	29.5238	3	0.23536	1.45628	0.18175	0.517926
Q5DTI2	ATPase, Ca++ transporting, cardiac muscle, slow twitch 2, isoform CRA_b (MKIAA4195 protein) (Fragment)	30.9142	28	0.299057	1.44771	0.184066	0.517926
O35887	Calumenin (Crocalbin)	22.5397	6	0.336307	1.44434	0.184984	0.517926
P49586	Choline-phosphate cytidylyltransferase A (EC 2.7.7.15) (CCT-alpha) (CTP:phosphocholine cytidylyltransferase A) (CCT A) (CT A) (Phosphorylcholine transferase A)	11.9891	4	0.346093	1.44274	0.185422	0.517926
E9QM77	Ataxin-2	4.82115	5	0.357863	1.44726	0.184189	0.517926
O08553	Dihydropyrimidinase-related protein 2 (DRP-2) (Unc-33-like phosphoprotein 2) (ULIP-2)	5.59441	2	0.36299	1.44501	0.184802	0.517926
Q3TXD3	PKS_ER domain-containing protein	7.38916	3	0.37114	1.4485	0.183853	0.517926
Q3USU4	Uncharacterized protein	28.9941	14	-0.807307	-1.43612	0.187241	0.518088
P08775	DNA-directed RNA polymerase II subunit RPB1 (RNA polymerase II subunit B1) (EC 2.7.7.6) (DNA-directed RNA polymerase II subunit A) (DNA-directed RNA polymerase III largest subunit)	1.06599	3	-0.315703	-1.43339	0.187997	0.518088
Q3TXR9	Beta-hexosaminidase (EC 3.2.1.52)	3.91791	2	-0.305853	-1.43168	0.188471	0.518088
Q921X9	Protein disulfide-isomerase A5 (EC 5.3.4.1) (Protein disulfide isomerase-related protein)	31.3346	15	1.41422	1.42625	0.189981	0.519949
Q8BSY0	Aspartyl/asparaginyl beta-hydroxylase (EC 1.14.11.16) (Aspartate beta-hydroxylase) (ASP beta-hydroxylase) (Peptide-aspartate beta-dioxygenase)	13.7652	9	0.33771	1.40545	0.195873	0.531412
P14211	Calreticulin (CRP55) (Calregulin) (Endoplasmic reticulum resident protein 60) (ERp60) (HACBP)	60.8173	24	1.30669	1.40789	0.195175	0.531412
P06684	Complement C5 (Hemolytic complement) [Cleaved into: Complement C5 beta chain; Complement C5 alpha chain; C5a anaphylatoxin; Complement C5 alpha' chain]	4.58333	7	-0.32781	-1.39169	0.199859	0.537506
Q8CCJ3	E3 UFM1-protein ligase 1 (EC 2.3.2.-) (E3 UFM1-protein transferase 1) (Multiple alpha-helix protein located at ER) (Regulator of C53/LZAP and DDRGK1)	13.367	10	0.228313	1.38917	0.200596	0.537506
Q9CYA0	Cysteine-rich with EGF-like domain protein 2	16.8571	5	0.291317	1.3888	0.200703	0.537506
Q9QXX4	Calcium-binding mitochondrial carrier protein Aralar2 (Citrin) (Mitochondrial aspartate glutamate carrier 2) (Solute carrier family 25 member 13)	44.9704	18	0.43911	1.38413	0.202077	0.538872
Q91ZX7	Prolow-density lipoprotein receptor-related protein 1 (LRP-1) (Alpha-2-macroglobulin receptor) (A2MR) (CD antigen CD91) [Cleaved into: Low-density lipoprotein receptor-related protein 1 85 kDa subunit (LRP-85); Low-density lipoprotein receptor-related protein 1 515 kDa subunit (LRP-515); Low-density lipoprotein receptor-related protein 1 intracellular domain (LRPICD)]	17.7998	65	-1.25856	-1.37228	0.205597	0.545926
O88962	7-alpha-hydroxycholest-4-en-3-one 12-alpha-hydroxylase (EC 1.14.18.8) (7-alpha-hydroxy-4-cholesten-3-one 12-alpha-hydroxylase) (CYPVIIIB1) (Cytochrome P450 8B1) (Sterol 12-alpha-hydroxylase)	32	17	0.28869	1.35919	0.209547	0.551718
Q8K2C9	Very-long-chain (3R)-3-hydroxyacyl-CoA dehydratase 3 (EC 4.2.1.134) (3-hydroxyacyl-CoA dehydratase 3) (HACD3) (Butyrate-induced protein 1) (B-ind1) (Protein-tyrosine phosphatase-like A domain-containing protein 1)	16.8508	5	0.331667	1.36157	0.208826	0.551718
Q5SWU9	Acetyl-CoA carboxylase 1 (ACC1) (EC 6.4.1.2) (ACC-alpha) (Acetyl-CoA carboxylase 265) [Includes: Biotin carboxylase (EC 6.3.4.14)]	12.9638	20	-0.30489	-1.34946	0.212526	0.557212
Q3U741	DEAD (Asp-Glu-Ala-Asp) box polypeptide 17, isoform CRA_a (Probable ATP-dependent RNA helicase DDX17)	28.9877	13	-0.588787	-1.33399	0.217336	0.558097
B1AUN2	Eukaryotic translation initiation factor 2B, subunit 3 (MCG14442)	10.177	4	-0.338887	-1.3348	0.21708	0.558097
Q3U8X1	Eukaryotic translation initiation factor 3 subunit F (eIF3f) (Eukaryotic translation initiation factor 3 subunit 5) (eIF-3-epsilon) (eIF3 p47)	25.7618	7	-0.330103	-1.33869	0.215864	0.558097
Q925I1	ATPase family AAA domain-containing protein 3 (AAA-ATPase TOB3)	20.9814	9	0.307847	1.34178	0.214903	0.558097
E9Q414	Apolipoprotein B-100 (Apo B-100) [Cleaved into: Apolipoprotein B-48 (Apo B-48)]	9.50055	34	1.2268	1.34229	0.214743	0.558097
Q64458	Cytochrome P450 2C29 (EC 1.14.14.1) (Aldehyde oxygenase) (CYPIIC29) (Cytochrome P-450 MUT-2)	46.9388	15	-0.88522	-1.32543	0.220037	0.56042
O70303	Cell death activator CIDE-B (Cell death-inducing DFFA-like effector B)	5.93607	1	0.55065	1.32655	0.21968	0.56042
Q6NZJ6	Eukaryotic translation initiation factor 4 gamma 1 (eIF-4-gamma 1) (eIF-4G 1) (eIF-4G1)	14.5	18	-1.59604	-1.32124	0.221369	0.561521
G5E902	MCG10343, isoform CRA_b (Phosphate carrier protein, mitochondrial)	29.6089	10	0.334503	1.31681	0.222786	0.562827
Q6ZWV7	60S ribosomal protein L35	13.8211	2	-0.30208	-1.30532	0.226494	0.562994
P62192	26S proteasome regulatory subunit 4 (P26s4) (26S proteasome AAA-ATPase subunit RPT2) (Proteasome 26S subunit ATPase 1)	42.7273	15	-0.25224	-1.30025	0.228149	0.562994
P19157	Glutathione S-transferase P 1 (Gst P1) (EC 2.5.1.18) (GST YF-YF) (GST class-pi) (GST-piB) (Preadipocyte growth factor)	59.5238	9	-0.24189	-1.30763	0.225744	0.562994
A2RS96	Transmembrane emp24 protein transport domain containing 5 (Transmembrane emp24 protein transport domain containing 5, isoform CRA_a)	10.0437	2	0.266237	1.29989	0.228265	0.562994
Q5SUF2	Luc7-like protein 3 (Cisplatin resistance-associated-overexpressed protein)	5.78704	2	0.277997	1.30837	0.225507	0.562994
P20152	Vimentin	48.0687	18	1.31772	1.31063	0.224776	0.562994
Q3TFF0	Uncharacterized protein	23.7864	7	-0.465557	-1.28794	0.232206	0.568827
A0A087WQS2	Basic leucine zipper and W2 domain-containing protein 1	5.9867	4	-0.437873	-1.27541	0.236395	0.568827
Q60692	Proteasome subunit beta type-6 (EC 3.4.25.1) (Low molecular mass protein 19) (Macropain delta chain) (Multicatalytic endopeptidase complex delta chain) (Proteasome delta chain) (Proteasome subunit Y)	21.4286	5	-0.414877	-1.2703	0.238122	0.568827
Q99JI4	26S proteasome non-ATPase regulatory subunit 6 (26S proteasome regulatory subunit RPN7) (26S proteasome regulatory subunit S10) (p42A)	30.3342	12	-0.32417	-1.28502	0.233176	0.568827
Q14AQ1	Proteasome (Prosome, macropain) 26S subunit, ATPase, 6 (Proteasome (Prosome, macropain) 26S subunit, ATPase, 6, isoform CRA_b)	34.7044	12	-0.319587	-1.26821	0.238834	0.568827
Q3TXU4	Apolipoprotein E, isoform CRA_h	33.119	9	-0.30463	-1.27012	0.238184	0.568827
Q3UL32	Uncharacterized protein	1.417	1	-0.299743	-1.27656	0.236011	0.568827
Q9CPN9	RIKEN cDNA 2210010C04 gene (RIKEN cDNA 2210010C04, isoform CRA_b) (Trypsinogen 7)	4.8583	1	0.200157	1.28324	0.23377	0.568827
Q3V117	ATP-citrate synthase (EC 2.3.3.8) (ATP-citrate (pro-S-)-lyase) (Citrate cleavage enzyme)	34.3324	29	0.432337	1.27628	0.236104	0.568827
Q52JJ6	Aminopeptidase (EC 3.4.11.-)	7.51323	6	0.339757	1.25901	0.241976	0.574119
O55029	Coatomer subunit beta' (Beta'-coat protein) (Beta'-COP) (p102)	22.4309	14	-0.386973	-1.25626	0.242926	0.574188
Q3UEQ9	Aminoadipate-semialdehyde synthase	17.4946	12	-0.352927	-1.24476	0.246918	0.577066
A6H8H2	DENN domain-containing protein 4C	2.3085	4	-0.329903	-1.24627	0.24639	0.577066
Q9D1H6	NADH dehydrogenase [ubiquinone] 1 alpha subcomplex assembly factor 4 (Hormone-regulated proliferation-associated protein of 20 kDa homolog)	29.4798	5	0.341517	1.24785	0.245838	0.577066
Q6A0A2	La-related protein 4B (La ribonucleoprotein domain family member 4B) (La ribonucleoprotein domain family member 5) (La-related protein 5)	7.1525	5	-0.243443	-1.23838	0.249155	0.580123
H3BJQ7	Peroxiredoxin (EC 1.11.1.15)	34.2723	6	-1.76397	-1.22629	0.253442	0.580251
P62301	40S ribosomal protein S13	37.0861	6	-0.54169	-1.22512	0.25386	0.580251
Q99MR8	Methylcrotonoyl-CoA carboxylase subunit alpha, mitochondrial (MCCase subunit alpha) (EC 6.4.1.4) (3-methylcrotonyl-CoA carboxylase 1) (3-methylcrotonyl-CoA carboxylase biotin-containing subunit) (3-methylcrotonyl-CoA:carbon dioxide ligase subunit alpha)	32.357	16	-0.386183	-1.22725	0.2531	0.580251
Q99KK1	Receptor expression-enhancing protein 3	12.5984	3	0.256177	1.22932	0.252362	0.580251
Q80XN0	D-beta-hydroxybutyrate dehydrogenase, mitochondrial (EC 1.1.1.30) (3-hydroxybutyrate dehydrogenase) (BDH)	50.7289	13	0.262637	1.23246	0.251247	0.580251
Q3U4U6	T-complex protein 1 subunit gamma	52.2936	24	-1.07279	-1.21695	0.256795	0.582691
P56480	ATP synthase subunit beta, mitochondrial (EC 7.1.2.2) (ATP synthase F1 subunit beta)	64.8393	24	0.60022	1.2184	0.256273	0.582691
A6ZI44	Fructose-bisphosphate aldolase (EC 4.1.2.13)	10.2871	4	-0.311007	-1.19893	0.263372	0.586943
P59999	Actin-related protein 2/3 complex subunit 4 (Arp2/3 complex 20 kDa subunit) (p20-ARC)	16.0714	2	-0.244957	-1.20314	0.26182	0.586943
A0A0A0MQA5	Tubulin alpha chain (Fragment)	39.413	5	-0.22167	-1.20573	0.260873	0.586943
Q8K1M3	Protein kinase, cAMP dependent regulatory, type II alpha (Protein kinase, cAMP dependent regulatory, type II alpha, isoform CRA_b) (cAMP-dependent protein kinase type II-alpha regulatory chain) (cAMP-dependent protein kinase type II-alpha regulatory subunit)	24.6269	7	0.199707	1.19972	0.26308	0.586943
P05202	Aspartate aminotransferase, mitochondrial (mAspAT) (EC 2.6.1.1) (EC 2.6.1.7) (Fatty acid-binding protein) (FABP-1) (Glutamate oxaloacetate transaminase 2) (Kynurenine aminotransferase 4) (Kynurenine aminotransferase IV) (Kynurenine--oxoglutarate transaminase 4) (Kynurenine--oxoglutarate transaminase IV) (Plasma membrane-associated fatty acid-binding protein) (FABPpm) (Transaminase A)	36.7442	14	0.60375	1.20082	0.262675	0.586943
Q9DB30	Phosphorylase b kinase gamma catalytic chain, liver/testis isoform (PHK-gamma-LT) (PHK-gamma-T) (EC 2.7.11.19) (Phosphorylase kinase subunit gamma-2)	22.6601	7	-0.36405	-1.19148	0.266127	0.589025
Q8K3M1	Cis-retinol/3alpha hydroxysterol short-chain dehydrogenase-like protein (RDH16 family member 2)	42.1384	8	0.332723	1.18869	0.267166	0.589025
Q3U5L3	PX domain-containing protein	15.2216	7	0.35404	1.1908	0.266382	0.589025
O08601	Microsomal triglyceride transfer protein large subunit	51.6779	39	0.52995	1.18588	0.268214	0.589025
P51881	ADP/ATP translocase 2 (ADP,ATP carrier protein 2) (Adenine nucleotide translocator 2) (ANT 2) (Solute carrier family 25 member 5) [Cleaved into: ADP/ATP translocase 2, N-terminally processed]	51.0067	13	1.28154	1.18372	0.269026	0.589025
Q3UJW9	Aldo_ket_red domain-containing protein	31.6923	8	0.255823	1.17603	0.271923	0.593286
P04939	Major urinary protein 3 (MUP 3) (Non-group 1/group 2 MUP15)	37.5	5	-0.214543	-1.17245	0.27328	0.594169
Q9JHU4	Cytoplasmic dynein 1 heavy chain 1 (Cytoplasmic dynein heavy chain 1) (Dynein heavy chain, cytosolic)	21.447	80	-0.771993	-1.16409	0.276469	0.594546
Q6PFA2	Clathrin light chain	34.8624	8	-0.404847	-1.14374	0.284363	0.594546
Q9CXW2	28S ribosomal protein S22, mitochondrial (MRP-S22) (S22mt)	35.0975	11	-0.31149	-1.1413	0.285321	0.594546
Q8BH00	2-aminomuconic semialdehyde dehydrogenase (EC 1.2.1.32) (Aldehyde dehydrogenase family 8 member A1) (Retinal dehydrogenase 4)	32.8542	12	-0.24158	-1.14874	0.282404	0.594546
Q571M2	MKIAA4025 protein (Fragment)	17.6344	12	-0.23045	-1.14045	0.285653	0.594546
Q8VIJ6	Splicing factor, proline- and glutamine-rich (DNA-binding p52/p100 complex, 100 kDa subunit) (Polypyrimidine tract-binding protein-associated-splicing factor) (PSF) (PTB-associated-splicing factor)	14.3062	8	-0.225247	-1.14374	0.284363	0.594546
Q61510	E3 ubiquitin/ISG15 ligase TRIM25 (EC 6.3.2.n3) (Estrogen-responsive finger protein) (RING-type E3 ubiquitin transferase) (EC 2.3.2.27) (RING-type E3 ubiquitin transferase TRIM25) (Tripartite motif-containing protein 25) (Ubiquitin/ISG15-conjugating enzyme TRIM25) (Zinc finger protein 147)	34.5426	18	-0.208867	-1.13998	0.285839	0.594546
Q3U1J4	DNA damage-binding protein 1 (DDB p127 subunit) (Damage-specific DNA-binding protein 1) (UV-damaged DNA-binding factor)	14.0351	16	-0.205363	-1.14957	0.282081	0.594546
Q8BWM0	Prostaglandin E synthase 2 (EC 5.3.99.3) (GATE-binding factor 1) (GBF-1) (Microsomal prostaglandin E synthase 2) (mPGES-2) [Cleaved into: Prostaglandin E synthase 2 truncated form]	17.4479	4	0.245087	1.15591	0.27962	0.594546
G3X9M0	28S ribosomal protein S29, mitochondrial	25.7576	9	0.293943	1.15343	0.280582	0.594546
Q61694	NADPH-dependent 3-keto-steroid reductase Hsd3b5 (3 beta-hydroxysteroid dehydrogenase type 5) (3 beta-hydroxysteroid dehydrogenase type V) (3 beta-HSD V) (EC 1.1.1.270) (Dihydrotestosterone 3-ketoreductase) (EC 1.1.1.210)	39.1421	12	0.462727	1.1579	0.278852	0.594546
Q99J08	SEC14-like protein 2 (Alpha-tocopherol-associated protein) (TAP)	34.9876	10	0.607283	1.16285	0.276947	0.594546
P07309	Transthyretin (Prealbumin)	41.4966	4	0.762907	1.15254	0.280927	0.594546
P52479	Ubiquitin carboxyl-terminal hydrolase 10 (EC 3.4.19.12) (Deubiquitinating enzyme 10) (Ubiquitin thioesterase 10) (Ubiquitin-specific-processing protease 10)	22.3485	13	0.423293	1.13748	0.286827	0.594617
Q8BWQ1	UDP-glucuronosyltransferase 2A3 (UDPGT 2A3) (EC 2.4.1.17)	26.2172	9	-0.425213	-1.13017	0.289723	0.595863
P61079	Ubiquitin-conjugating enzyme E2 D3 (EC 2.3.2.23) ((E3-independent) E2 ubiquitin-conjugating enzyme D3) (EC 2.3.2.24) (E2 ubiquitin-conjugating enzyme D3) (Ubiquitin carrier protein D3) (Ubiquitin-conjugating enzyme E2(17)KB 3) (Ubiquitin-conjugating enzyme E2-17 kDa 3) (Ubiquitin-protein ligase D3)	7.48299	1	-0.384647	-1.13327	0.288492	0.595863
H7BX95	Serine/arginine-rich-splicing factor 1	27.2727	6	0.222417	1.12675	0.29109	0.595863
G5E8J3	Bromodomain and WD repeat domain containing 2, isoform CRA_a (WD repeat-containing protein 11)	2.78005	3	0.64388	1.12635	0.291247	0.595863
Q8R1B4	Eukaryotic translation initiation factor 3 subunit C (eIF3c) (Eukaryotic translation initiation factor 3 subunit 8) (eIF3 p110)	17.5631	15	0.39729	1.1232	0.292509	0.595922
Q8BMS1	Trifunctional enzyme subunit alpha, mitochondrial (Monolysocardiolipin acyltransferase) (EC 2.3.1.-) (TP-alpha) [Includes: Long-chain enoyl-CoA hydratase (EC 4.2.1.17); Long chain 3-hydroxyacyl-CoA dehydrogenase (EC 1.1.1.211)]	45.0852	25	0.547093	1.12152	0.293186	0.595922
Q9D6M3	Mitochondrial glutamate carrier 1 (GC-1) (Glutamate/H(+) symporter 1) (Solute carrier family 25 member 22)	22.291	7	0.20075	1.11754	0.294788	0.597232
Q99PG0	Arylacetamide deacetylase (EC 3.1.1.3)	48.4925	13	1.01387	1.1151	0.295775	0.597293
Q3U3D3	GST C-terminal domain-containing protein	26.2074	26	-0.227717	-1.10739	0.298908	0.601088
B3VQI8	Cytochrome b-245 light chain (Cytochrome b(558) alpha chain) (Cytochrome b558 subunit alpha) (Neutrophil cytochrome b 22 kDa polypeptide) (Superoxide-generating NADPH oxidase light chain subunit) (p22 phagocyte B-cytochrome) (p22-phox)	3.64583	1	0.209893	1.10574	0.29958	0.601088
Q64464	Cytochrome P450 3A13 (EC 1.14.14.1) (CYPIIIA13)	24.2545	10	-0.24634	-1.0981	0.30272	0.60544
P30115	Glutathione S-transferase A3 (EC 2.5.1.18) (GST class-alpha member 3) (Glutathione S-transferase Ya3) (Glutathione S-transferase Yc)	27.1493	3	0.38953	1.08974	0.30618	0.610403
Q3TJ01	tRNA-splicing ligase RtcB homolog (EC 6.5.1.3)	40.198	15	-0.286953	-1.07835	0.310949	0.614025
Q6RUT9	Chloride channel protein	2.49066	2	0.269627	1.07976	0.310353	0.614025
Q91YH5	Atlastin-3 (EC 3.6.5.-)	29.5749	12	0.578617	1.07996	0.310272	0.614025
P56593	Cytochrome P450 2A12 (EC 1.14.14.1) (CYPIIA12) (Steroid hormones 7-alpha-hydroxylase) (Testosterone 7-alpha-hydroxylase)	53.8618	23	-1.54383	-1.073	0.313206	0.614592
O09173	Homogentisate 1,2-dioxygenase (EC 1.13.11.5) (Homogentisate oxygenase) (Homogentisic acid oxidase) (Homogentisicase)	49.6629	15	-0.54166	-1.07448	0.312581	0.614592
E9QK62	Ephexin-1	1.26761	1	-0.21891	-1.06176	0.317996	0.620092
Q9DBG1	Sterol 26-hydroxylase, mitochondrial (EC 1.14.15.15) (5-beta-cholestane-3-alpha,7-alpha,12-alpha-triol 26-hydroxylase) (Cytochrome P-450C27/25) (Cytochrome P450 27) (Sterol 27-hydroxylase) (Vitamin D(3) 25-hydroxylase)	35.0844	16	0.517427	1.06355	0.31723	0.620092
Q8K5C8	Cis-retinol/androgen dehydrogenase type 3 (MCG140849) (Retinol dehydrogenase 9)	52.6814	4	0.201487	1.04887	0.323553	0.628963
P32921	Tryptophan--tRNA ligase, cytoplasmic (EC 6.1.1.2) (Tryptophanyl-tRNA synthetase) (TrpRS) [Cleaved into: T1-TrpRS; T2-TrpRS]	5.40541	2	-0.177153	-1.04279	0.326206	0.63215
F7BGR7	Predicted gene 21992	7.75681	3	-0.24984	-1.03634	0.329031	0.63565
P35279	Ras-related protein Rab-6A (Rab-6)	37.0192	5	0.254847	1.03222	0.33085	0.637192
Q9DCY1	Peptidyl-prolyl cis-trans isomerase (PPIase) (EC 5.2.1.8)	50.463	10	-0.451837	-1.02279	0.335033	0.643264
Q9D1R9	60S ribosomal protein L34	34.188	5	-0.36675	-1.01337	0.339256	0.647966
Q9Z1G4	V-type proton ATPase 116 kDa subunit a isoform 1 (V-ATPase 116 kDa isoform a1) (Clathrin-coated vesicle/synaptic vesicle proton pump 116 kDa subunit) (Vacuolar adenosine triphosphatase subunit Ac116) (Vacuolar proton pump subunit 1) (Vacuolar proton translocating ATPase 116 kDa subunit a isoform 1)	12.2765	7	-0.22561	-1.0104	0.340597	0.647966
A0A068BER1	Transporter 1 ATP-binding cassette sub-family B	2.48619	2	0.26629	1.01267	0.339571	0.647966
Q3UAD6	Heat shock protein 90kDa beta (Grp94), member 1	43.7656	32	1.01109	1.00754	0.341892	0.648452
Q3USZ8	Divergent protein kinase domain 2A (Deleted in autism protein 1 homolog) (Golgi Protein of 49 kDa) (GoPro49) (Hypoxia and AKT-induced stem cell factor) (HASF)	12.3256	4	-0.464277	-0.994421	0.347872	0.648894
Q80T06	Elongation factor 1-delta	53.7367	9	-0.250267	-1.00294	0.343979	0.648894
Q6ZQ61	MCG121979, isoform CRA_c (MKIAA0723 protein) (Fragment)	19.3662	12	0.221537	0.993349	0.348365	0.648894
Q8BK48	Pyrethroid hydrolase Ces2e (EC 3.1.1.88) (carboxylesterase 2E)	32.3792	11	0.224027	0.99814	0.346169	0.648894
Q91W87	Cytochrome P450, family 2, subfamily d, polypeptide 22	38.8	11	0.48441	0.994973	0.347619	0.648894
A0A068BFR3	RAS oncogene family protein	43.1193	9	0.546837	0.998891	0.345825	0.648894
Q6A0F1	MKIAA0002 protein (Fragment)	55.3153	27	-0.266893	-0.982448	0.353401	0.653068
Q8VBZ3	Cleft lip and palate transmembrane protein 1 homolog (Thymic epithelial cell surface antigen)	12.0482	5	-0.164213	-0.981707	0.353745	0.653068
Q8BU31	Ras-related protein Rap-2c	10.3825	1	0.188943	0.982597	0.353331	0.653068
P40142	Transketolase (TK) (EC 2.2.1.1) (P68)	31.3002	13	-0.28957	-0.967038	0.360613	0.663783
Q91WP9	Alpha-1,4 glucan phosphorylase (EC 2.4.1.1)	61.1765	41	2.87289	0.960256	0.363821	0.667719
P01027	Complement C3 (HSE-MSF) [Cleaved into: Complement C3 beta chain; C3-beta-c (C3bc); Complement C3 alpha chain; C3a anaphylatoxin; Acylation stimulating protein (ASP) (C3adesArg); Complement C3b alpha' chain; Complement C3c alpha' chain fragment 1; Complement C3dg fragment; Complement C3g fragment; Complement C3d fragment; Complement C3f fragment; Complement C3c alpha' chain fragment 2]	26.9393	40	0.42977	0.957633	0.365067	0.668041
P16460	Argininosuccinate synthase (EC 6.3.4.5) (Citrulline--aspartate ligase)	56.068	3	-0.41482	-0.951685	0.367906	0.671267
Q8BWA8	Rho guanine nucleotide exchange factor 19 (Ephexin-2) (Weakly similar to Rho GEF 5)	0.872818	1	-0.248347	-0.943697	0.371744	0.672835
Q8R1S0	Ubiquinone biosynthesis monooxygenase COQ6, mitochondrial (EC 1.14.13.-) (Coenzyme Q10 monooxygenase 6)	18.9076	7	-0.219957	-0.942943	0.372107	0.672835
Q3U2X5	Amine oxidase (EC 1.4.3.-)	16.73	7	-0.199783	-0.947022	0.370143	0.672835
E9QKB2	Intracellular hyaluronan-binding protein 4	6.06796	2	-0.15465	-0.940934	0.373078	0.672835
Q9CQ40	39S ribosomal protein L49, mitochondrial (L49mt) (MRP-L49)	15.6627	2	0.25158	0.934941	0.375984	0.676121
Q8BKZ9	Pyruvate dehydrogenase protein X component, mitochondrial (Dihydrolipoamide dehydrogenase-binding protein of pyruvate dehydrogenase complex) (Lipoyl-containing pyruvate dehydrogenase complex component X)	18.5629	7	-0.238067	-0.929986	0.378399	0.677554
Q8BLF1	Neutral cholesterol ester hydrolase 1 (NCEH) (EC 3.1.1.-) (Arylacetamide deacetylase-like 1) (Chlorpyrifos oxon-binding protein) (CPO-BP)	13.9706	5	0.179413	0.928855	0.378953	0.677554
Q9DBG7	Signal recognition particle receptor subunit alpha (SR-alpha) (Docking protein alpha) (DP-alpha)	22.6415	12	0.279663	0.918956	0.383817	0.68429
Q76LV0	Glutathione peroxidase	17.3913	4	-0.179323	-0.903406	0.391549	0.684388
Q9EQ06	Estradiol 17-beta-dehydrogenase 11 (EC 1.1.1.62) (17-beta-hydroxysteroid dehydrogenase 11) (17-beta-HSD 11) (17bHSD11) (17betaHSD11) (17-beta-hydroxysteroid dehydrogenase XI) (17-beta-HSD XI) (17betaHSDXI) (Dehydrogenase/reductase SDR family member 8)	51.0067	10	0.16274	0.903504	0.3915	0.684388
Q3TFA9	Uncharacterized protein	30.9659	9	0.17368	0.911363	0.387578	0.684388
Q3TW51	Staphylococcal nuclease domain-containing protein (EC 3.1.31.1)	40.5495	26	0.211207	0.907801	0.389352	0.684388
Q8BJ03	Cytochrome c oxidase assembly protein COX15 homolog	1.93705	1	0.22675	0.905315	0.390594	0.684388
Q8K2Y7	39S ribosomal protein L47, mitochondrial (L47mt) (MRP-L47)	17.4603	5	0.252117	0.913612	0.386461	0.684388
B2RSR0	Cytochrome P450, family 4, subfamily v, polypeptide 3 (MCG1050379)	28.1905	12	0.312777	0.904879	0.390812	0.684388
Q3UK30	Uncharacterized protein	10.6178	2	-0.226593	-0.894499	0.396028	0.686449
Q9D024	Coiled-coil domain-containing protein 47 (Adipocyte-specific protein 4) (Calumin)	11.3872	5	0.246657	0.896458	0.39504	0.686449
Q14C24	MCG14259, isoform CRA_a (U2 small nuclear ribonucleoprotein auxiliary factor (U2AF) 1)	16.318	3	0.26691	0.897931	0.394298	0.686449
Q8JZU2	Tricarboxylate transport protein, mitochondrial (Citrate transport protein) (CTP) (Solute carrier family 25 member 1) (Tricarboxylate carrier protein)	30.5466	8	-0.180763	-0.889085	0.398769	0.689285
P58710	L-gulonolactone oxidase (LGO) (EC 1.1.3.8) (L-gulono-gamma-lactone oxidase) (GLO)	44.7727	16	0.262857	0.885525	0.400579	0.6905
O88587	Catechol O-methyltransferase (EC 2.1.1.6)	62.2642	12	0.1464	0.882784	0.401976	0.691
Q50HX4	RAB14 protein (RAB14, member RAS oncogene family, isoform CRA_b) (Rab14)	80.4651	12	0.178837	0.879866	0.403467	0.691658
Q6ZPJ0	Testis-expressed protein 2	5.49645	6	-0.206183	-0.860814	0.4133	0.693277
H3BJS0	Melanoma inhibitory activity protein 2	25.3416	19	0.196827	0.862527	0.412409	0.693277
O08599	Syntaxin-binding protein 1 (Protein unc-18 homolog 1) (Unc18-1) (Protein unc-18 homolog A) (Unc-18A)	3.0303	2	0.20041	0.870014	0.408531	0.693277
O08547	Vesicle-trafficking protein SEC22b (ER-Golgi SNARE of 24 kDa) (ERS-24) (ERS24) (SEC22 vesicle-trafficking protein homolog B) (SEC22 vesicle-trafficking protein-like 1) (mSec22b)	43.2558	7	0.21659	0.864623	0.41132	0.693277
Q3UYX6	RRM domain-containing protein	7.91367	2	0.238817	0.872336	0.407333	0.693277
Q149Z9	Histone cluster 1, H1d (MCG50184)	27.1493	3	0.255453	0.861376	0.413008	0.693277
Q05CI8	Ccbl1 protein (Cysteine conjugate-beta lyase 1, isoform CRA_d)	14.8585	4	0.269113	0.861031	0.413187	0.693277
Q8BGL3	Sulfotransferase (EC 2.8.2.-)	37.5887	9	0.357857	0.870085	0.408494	0.693277
Q6DFZ1	Golgi-specific brefeldin A-resistance factor 1	11.5529	18	-0.299283	-0.858189	0.414668	0.693707
Q99JX4	Eukaryotic translation initiation factor 3 subunit M (eIF3m) (PCI domain-containing protein 1)	22.7273	6	-0.280513	-0.855396	0.416127	0.694286
P63085	Mitogen-activated protein kinase 1 (MAP kinase 1) (MAPK 1) (EC 2.7.11.24) (ERT1) (Extracellular signal-regulated kinase 2) (ERK-2) (MAP kinase isoform p42) (p42-MAPK) (Mitogen-activated protein kinase 2) (MAP kinase 2) (MAPK 2)	9.21788	2	-0.14218	-0.852247	0.417776	0.695179
Q3TII3	Elongation factor 1-alpha	32.9004	12	-0.497447	-0.842108	0.423117	0.700331
Q3UK02	39S ribosomal protein L9, mitochondrial	15.6716	3	-0.198607	-0.843651	0.422301	0.700331
H7BWY3	Alanine--glyoxylate aminotransferase 2, mitochondrial	12.1996	6	-0.25107	-0.825762	0.431827	0.706001
B2ZRS3	Depdc6-001	5.62347	2	-0.215387	-0.832492	0.428226	0.706001
P50427	Steryl-sulfatase (EC 3.1.6.2) (Arylsulfatase C) (ASC) (Steroid sulfatase) (Steryl-sulfate sulfohydrolase)	4.96795	3	0.21349	0.825069	0.432199	0.706001
Q3UQ44	Ras GTPase-activating-like protein IQGAP2	26.2222	32	0.249927	0.828263	0.430486	0.706001
Q9DCA5	Ribosome biogenesis protein BRX1 homolog (Brix domain-containing protein 2)	1.983	1	0.258273	0.826064	0.431665	0.706001
O35955	Proteasome subunit beta type-10 (EC 3.4.25.1) (Low molecular mass protein 10) (Macropain subunit MECl-1) (Multicatalytic endopeptidase complex subunit MECl-1) (Proteasome MECl-1) (Proteasome subunit beta-2i)	7.69231	2	-0.2288	-0.821988	0.433856	0.706597
Q91W43	Glycine dehydrogenase (decarboxylating), mitochondrial (EC 1.4.4.2) (Glycine cleavage system P protein) (Glycine decarboxylase) (Glycine dehydrogenase (aminomethyl-transferring))	21.7561	15	0.209543	0.820181	0.434829	0.706597
P52825	Carnitine O-palmitoyltransferase 2, mitochondrial (EC 2.3.1.21) (Carnitine palmitoyltransferase II) (CPT II)	28.5714	15	0.233103	0.809768	0.440468	0.713902
Q63880	Carboxylesterase 3A (EC 3.1.1.1) (ES-male) (Liver carboxylesterase 31) (Esterase-31)	41.1559	8	-0.183133	-0.806434	0.442284	0.714988
Q7TSH2	Phosphorylase b kinase regulatory subunit beta (Phosphorylase kinase subunit beta)	20.8295	15	-0.192773	-0.795755	0.448136	0.720826
P28666	Murinoglobulin-2 (MuG2)	11.8539	8	-0.186613	-0.79353	0.449361	0.720826
Q3UGX2	Spectrin beta chain	29.3259	56	0.35174	0.795369	0.448348	0.720826
E9Q5A0	Deleted.	13.4752	6	-0.341547	-0.774604	0.459878	0.721083
Q9DCJ5	NADH dehydrogenase [ubiquinone] 1 alpha subcomplex subunit 8 (Complex I-19kD) (CI-19kD) (Complex I-PGIV) (CI-PGIV) (NADH-ubiquinone oxidoreductase 19 kDa subunit)	48.8372	6	0.18471	0.783044	0.455168	0.721083
Q7TPW6	Solute carrier family 25 (Mitochondrial carnitine/acylcarnitine translocase), member 20	31.2292	7	0.190353	0.777494	0.458261	0.721083
G3X977	Inter-alpha trypsin inhibitor, heavy chain 2 (Inter-alpha-trypsin inhibitor heavy chain H2)	6.84211	5	0.19472	0.780068	0.456825	0.721083
Q3U9U5	Uncharacterized protein	35.9184	7	0.228147	0.781139	0.456228	0.721083
A0A075DC90	Cytochrome c oxidase subunit 2	24.6696	4	0.326237	0.781794	0.455863	0.721083
A0A023J5X5	Cytochrome b	6.56168	3	0.477787	0.774525	0.459921	0.721083
Q546G4	Albumin 1 (Serum albumin)	62.8289	34	0.953837	0.774968	0.459674	0.721083
Q3UKA4	Alcohol dehydrogenase 1 (Class I), isoform CRA_c	38.1333	12	1.13606	0.781825	0.455846	0.721083
B2RWX2	Complement component 4B (Childo blood group)	11.2773	15	-0.189263	-0.767334	0.46396	0.72277
B2RWW2	Golgb1 protein	8.24583	24	-0.147493	-0.768932	0.463061	0.72277
Q3UN60	Membrane protein, palmitoylated 6 (MAGUK p55 subfamily member 6), isoform CRA_b (Mpp6 protein)	4.33996	2	0.13514	0.764488	0.465565	0.72277
Q9WVA2	Mitochondrial import inner membrane translocase subunit Tim8 A (Deafness dystonia protein 1 homolog)	22.6804	2	0.197187	0.764372	0.46563	0.72277
P29341	Polyadenylate-binding protein 1 (PABP-1) (Poly(A)-binding protein 1)	38.0503	15	-0.207697	-0.76092	0.467582	0.723999
Q6A068	Cell division cycle 5-like protein (Cdc5-like protein)	10.0998	5	0.19533	0.749047	0.474336	0.730829
Q9DB20	ATP synthase subunit O, mitochondrial (ATP synthase peripheral stalk subunit OSCP) (Oligomycin sensitivity conferral protein) (OSCP)	48.8263	9	0.253687	0.749128	0.474289	0.730829
Q6P8U3	Mitochondrial ribosomal protein L19	19.1781	5	-0.25435	-0.737832	0.480773	0.738922
Q9D0M3	Cytochrome c1, heme protein, mitochondrial (Complex III subunit 4) (Complex III subunit IV) (Cytochrome b-c1 complex subunit 4) (Ubiquinol-cytochrome-c reductase complex cytochrome c1 subunit) (Cytochrome c-1)	33.8462	8	0.28533	0.729861	0.485383	0.744174
P35486	Pyruvate dehydrogenase E1 component subunit alpha, somatic form, mitochondrial (EC 1.2.4.1) (PDHE1-A type I)	38.2051	11	-0.167093	-0.725019	0.488196	0.746653
P01898	H-2 class I histocompatibility antigen, Q10 alpha chain	16.6154	2	0.171103	0.715832	0.493564	0.753017
E9QNN1	ATP-dependent RNA helicase A	20.6647	22	0.3248	0.71315	0.495138	0.753576
E9Q3X0	Major vault protein	45.5172	29	-0.166547	-0.705108	0.499877	0.755567
P26369	Splicing factor U2AF 65 kDa subunit (U2 auxiliary factor 65 kDa subunit) (U2 snRNP auxiliary factor large subunit)	10.9474	4	-0.16106	-0.704766	0.500079	0.755567
P80315	T-complex protein 1 subunit delta (TCP-1-delta) (A45) (CCT-delta)	42.6716	17	-0.1448	-0.707556	0.498432	0.755567
Q99KK2	N-acylneuraminate cytidylyltransferase (EC 2.7.7.43) (CMP-N-acetylneuraminic acid synthase) (CMP-NeuNAc synthase)	21.0648	8	-0.274013	-0.691044	0.508232	0.763529
Q64726	Zinc-alpha-2-glycoprotein (Zn-alpha-2-GP) (Zn-alpha-2-glycoprotein)	9.44625	3	0.13491	0.689727	0.509019	0.763529
Q61712	DnaJ homolog subfamily C member 1 (DnaJ protein homolog MTJ1)	4.16667	2	0.148497	0.692283	0.507493	0.763529
Q8BU30	Isoleucine--tRNA ligase, cytoplasmic (EC 6.1.1.5) (Isoleucyl-tRNA synthetase) (IRS) (IleRS)	27.496	27	0.134853	0.685721	0.511418	0.764782
Q3UGC8	Propionyl-Coenzyme A carboxylase, alpha polypeptide, isoform CRA_b	38.8122	22	0.205753	0.684241	0.512306	0.764782
Q8BM72	Heat shock 70 kDa protein 13 (Microsomal stress-70 protein ATPase core) (Stress-70 protein chaperone microsome-associated 60 kDa protein)	5.9448	3	0.173707	0.679426	0.5152	0.767267
Q921V3	Nitrogen fixation gene 1 (S. cerevisiae)	9.80392	4	-0.121653	-0.674171	0.518371	0.770152
Q924L1	LETM1 domain-containing protein 1 (Cervical cancer receptor) (MCC-32)	15.2778	5	0.24381	0.665699	0.523509	0.775937
P97872	Dimethylaniline monooxygenase [N-oxide-forming] 5 (EC 1.14.13.8) (Dimethylaniline oxidase 5) (Hepatic flavin-containing monooxygenase 5) (FMO 5)	45.2158	21	0.155363	0.663405	0.524905	0.776163
O35490	Betaine--homocysteine S-methyltransferase 1 (EC 2.1.1.5)	60.9337	17	-0.502637	-0.655064	0.530001	0.781262
Q3U4P0	FAD-binding FR-type domain-containing protein	1.40351	1	-0.135803	-0.652479	0.531587	0.781262
O09158	Cytochrome P450 3A25 (EC 1.14.14.1) (CYPIIIA25)	21.2724	11	-0.124203	-0.651627	0.53211	0.781262
Q62087	Serum paraoxonase/lactonase 3 (EC 3.1.1.2) (EC 3.1.1.81) (EC 3.1.8.1)	25.7062	8	0.275873	0.64811	0.534273	0.782596
Q64471	Glutathione S-transferase theta-1 (EC 2.5.1.18) (GST class-theta-1)	22.5	5	0.148433	0.639921	0.539329	0.784517
Q6A0D0	MKIAA0106 protein (Fragment)	48.0176	8	0.150893	0.639878	0.539355	0.784517
Q9D1G1	Ras-related protein Rab-1B	49.2537	4	0.190943	0.640188	0.539163	0.784517
Q3U7C0	AAA domain-containing protein	12.7182	9	-0.31338	-0.633787	0.543135	0.788177
Q7TMF4	Propionyl Coenzyme A carboxylase, beta polypeptide (Propionyl Coenzyme A carboxylase, beta polypeptide, isoform CRA_a)	44.3623	16	-0.19182	-0.62434	0.549028	0.792457
Q8VDS8	Syntaxin-18	9.58084	4	-0.15656	-0.620929	0.551164	0.792457
Q3UC49	Ferrochelatase (EC 4.99.1.1)	26.3033	9	0.11095	0.626718	0.547541	0.792457
P50544	Very long-chain specific acyl-CoA dehydrogenase, mitochondrial (EC 1.3.8.9) (MVLCAD) (VLCAD)	45.122	23	0.19836	0.622482	0.550191	0.792457
Q8BIF9	Zinc finger protein 787	3.41207	1	-0.158147	-0.611829	0.556889	0.794987
Q3UYH9	Alpha-1,4 glucan phosphorylase (EC 2.4.1.1)	22.4199	12	0.172117	0.61256	0.556428	0.794987
Q9D8V0	Minor histocompatibility antigen H13 (EC 3.4.23.-) (Presenilin-like protein 3) (Signal peptide peptidase)	11.3757	4	0.217323	0.610038	0.558019	0.794987
P62717	60S ribosomal protein L18a	39.7727	8	0.452567	0.612435	0.556506	0.794987
P35700	Peroxiredoxin-1 (EC 1.11.1.15) (Macrophage 23 kDa stress protein) (Osteoblast-specific factor 3) (OSF-3) (Thioredoxin peroxidase 2) (Thioredoxin-dependent peroxide reductase 2)	56.2814	7	-0.341333	-0.58971	0.570945	0.80241
P12787	Cytochrome c oxidase subunit 5A, mitochondrial (Cytochrome c oxidase polypeptide Va)	27.3973	3	-0.12086	-0.590941	0.570158	0.80241
F6T4M4	Serine/arginine repetitive matrix protein 1 (Fragment)	15	1	-0.11322	-0.596917	0.566344	0.80241
P43406	Integrin alpha-V (Vitronectin receptor subunit alpha) (CD antigen CD51) [Cleaved into: Integrin alpha-V heavy chain; Integrin alpha-V light chain]	2.29885	2	0.121993	0.595662	0.567144	0.80241
Q91Z25	Actin-related protein 2/3 complex subunit	17.0213	5	0.144747	0.592081	0.569429	0.80241
Q5DTL5	MKIAA4141 protein (Fragment)	0.502197	1	0.15607	0.592736	0.569011	0.80241
E9Q2I4	ELM2 and Myb/SANT-like domain-containing 1	2.66299	3	-0.14193	-0.581289	0.57635	0.806372
Q6P3A8	2-oxoisovalerate dehydrogenase subunit beta, mitochondrial (EC 1.2.4.4) (Branched-chain alpha-keto acid dehydrogenase E1 component beta chain) (BCKDE1B) (BCKDH E1-beta)	59.2308	14	-0.126593	-0.581427	0.576261	0.806372
P99027	60S acidic ribosomal protein P2	76.5217	6	-1.03282	-0.570605	0.583246	0.812378
P50285	Dimethylaniline monooxygenase [N-oxide-forming] 1 (EC 1.14.13.8) (Dimethylaniline oxidase 1) (Hepatic flavin-containing monooxygenase 1) (FMO 1)	34.5865	15	0.366153	0.571634	0.58258	0.812378
E9Q634	Unconventional myosin-Ie (Unconventional myosin 1E)	15.0858	15	-0.10924	-0.563147	0.588088	0.815482
Q80W54	CAAX prenyl protease 1 homolog (EC 3.4.24.84) (Farnesylated proteins-converting enzyme 1) (FACE-1) (Prenyl protein-specific endoprotease 1) (Zinc metalloproteinase Ste24 homolog)	20.2105	8	0.226123	0.565002	0.586882	0.815482
P70387	Hereditary hemochromatosis protein homolog	5.29248	2	0.09588	0.553943	0.594093	0.818986
Q6ZQ58	La-related protein 1 (La ribonucleoprotein domain family member 1)	30.6903	23	0.112777	0.551621	0.595613	0.818986
P97371	Proteasome activator complex subunit 1 (11S regulator complex subunit alpha) (REG-alpha) (Activator of multicatalytic protease subunit 1) (Proteasome activator 28 subunit alpha) (PA28a) (PA28alpha)	19.2771	5	0.156607	0.551237	0.595865	0.818986
P56391	Cytochrome c oxidase subunit 6B1 (Cytochrome c oxidase subunit VIb isoform 1) (COX VIb-1)	62.7907	6	0.19914	0.555429	0.593122	0.818986
Q9JKX3	Transferrin receptor protein 2 (TfR2)	13.0326	9	-0.34891	-0.512774	0.621355	0.822899
Q3TN31	Proteasome subunit alpha type (EC 3.4.25.1)	43.5484	9	-0.26036	-0.508049	0.624525	0.822899
P17426	AP-2 complex subunit alpha-1 (100 kDa coated vesicle protein A) (Adaptor protein complex AP-2 subunit alpha-1) (Adaptor-related protein complex 2 subunit alpha-1) (Alpha-adaptin A) (Alpha1-adaptin) (Clathrin assembly protein complex 2 alpha-A large chain) (Plasma membrane adaptor HA2/AP2 adaptin alpha A subunit)	27.9427	13	-0.165997	-0.52078	0.616003	0.822899
Q91YP0	L-2-hydroxyglutarate dehydrogenase, mitochondrial (EC 1.1.99.2) (Duranin)	20.0431	8	-0.124437	-0.511332	0.622322	0.822899
Q8VBT2	L-serine dehydratase/L-threonine deaminase (SDH) (EC 4.3.1.17) (L-serine deaminase) (L-threonine dehydratase) (TDH) (EC 4.3.1.19)	6.11621	2	-0.123213	-0.536193	0.605768	0.822899
Q8K224	RNA cytidine acetyltransferase (EC 2.3.1.-) (18S rRNA cytosine acetyltransferase) (N-acetyltransferase 10)	10.0586	9	-0.0999567	-0.505252	0.626406	0.822899
Q8BP60	Uncharacterized protein	18.7702	9	-0.0857033	-0.52227	0.61501	0.822899
Q8BW75	Amine oxidase [flavin-containing] B (EC 1.4.3.4) (Monoamine oxidase type B) (MAO-B)	48.2692	17	0.0844	0.506679	0.625446	0.822899
Q9D6J5	NADH dehydrogenase [ubiquinone] 1 beta subcomplex subunit 8, mitochondrial (Complex I-ASHI) (CI-ASHI) (NADH-ubiquinone oxidoreductase ASHI subunit)	25.8065	4	0.0910967	0.510037	0.623191	0.822899
Q3TUQ8	R3H domain-containing protein	1.76282	1	0.0965967	0.525065	0.613149	0.822899
P07759	Serine protease inhibitor A3K (Serpin A3K) (Contrapsin) (SPI-2)	26.3158	5	0.105747	0.524137	0.613766	0.822899
Q9R112	Sulfide:quinone oxidoreductase, mitochondrial (SQOR) (EC 1.8.5.-) (Sulfide quinone oxidoreductase)	46	16	0.110403	0.543634	0.600859	0.822899
Q9CRD0	OCIA domain-containing protein 1	33.1984	6	0.11456	0.52293	0.61457	0.822899
P41317	Mannose-binding protein C (MBP-C) (Mannan-binding protein) (RA-reactive factor P28A subunit) (RARF/P28A)	29.918	6	0.116633	0.525319	0.61298	0.822899
Q99L43	Phosphatidate cytidylyltransferase 2 (EC 2.7.7.41) (CDP-DAG synthase 2) (CDP-DG synthase 2) (CDP-diacylglycerol synthase 2) (CDS 2) (CDP-diglyceride pyrophosphorylase 2) (CDP-diglyceride synthase 2) (CTP:phosphatidate cytidylyltransferase 2)	13.0631	4	0.14927	0.51987	0.61661	0.822899
P20918	Plasminogen (EC 3.4.21.7) [Cleaved into: Plasmin heavy chain A; Activation peptide; Angiostatin; Plasmin heavy chain A, short form; Plasmin light chain B]	28.5714	17	0.15008	0.511058	0.622505	0.822899
Q3UEM0	MCG9091, isoform CRA_d	50.1548	10	0.156723	0.53339	0.607622	0.822899
Q3ULD5	Methylcrotonoyl-CoA carboxylase beta chain, mitochondrial (MCCase subunit beta) (EC 6.4.1.4) (3-methylcrotonyl-CoA carboxylase 2) (3-methylcrotonyl-CoA carboxylase non-biotin-containing subunit) (3-methylcrotonyl-CoA:carbon dioxide ligase subunit beta)	33.0373	15	0.177103	0.523233	0.614368	0.822899
Q3ULC7	Uncharacterized protein	27.1445	19	0.22045	0.531133	0.609118	0.822899
P09103	Protein disulfide-isomerase (PDI) (EC 5.3.4.1) (Cellular thyroid hormone-binding protein) (Endoplasmic reticulum resident protein 59) (ER protein 59) (ERp59) (Prolyl 4-hydroxylase subunit beta) (p55)	49.5088	26	0.276537	0.53073	0.609385	0.822899
O88569	Heterogeneous nuclear ribonucleoproteins A2/B1 (hnRNP A2/B1)	46.4589	13	0.301443	0.517494	0.618197	0.822899
Q9DD20	Methyltransferase-like protein 7B (EC 2.1.1.-)	61.8852	11	-0.377167	-0.497259	0.631795	0.823048
P06801	NADP-dependent malic enzyme (NADP-ME) (EC 1.1.1.40) (Malic enzyme 1)	29.7203	14	-0.120897	-0.501062	0.629228	0.823048
Q0PD56	Rab5B	26.2009	3	-0.0837767	-0.499865	0.630035	0.823048
Q9CU62	Structural maintenance of chromosomes protein 1A (SMC protein 1A) (SMC-1-alpha) (SMC-1A) (Chromosome segregation protein SmcB) (Sb1.8)	3.89294	5	-0.0827933	-0.497329	0.631748	0.823048
Q3UKA1	Uncharacterized protein	25.1984	11	-0.08551	-0.495144	0.633225	0.823192
Q99PV0	Pre-mRNA-processing-splicing factor 8 (Splicing factor Prp8)	12.6767	25	-0.10522	-0.487206	0.638606	0.828462
Q02819	Nucleobindin-1 (CALNUC)	36.1656	14	-0.105737	-0.482377	0.641892	0.830997
Q9CQE1	Protein NipSnap homolog 3B (NipSnap3B) (NipSnap-related protein) (Protein NipSnap homolog 3A) (NipSnap3A)	11.336	3	0.171423	0.47274	0.648472	0.837777
Q03265	ATP synthase subunit alpha, mitochondrial (ATP synthase F1 subunit alpha)	52.4412	24	0.41809	0.463704	0.654672	0.84404
Q9DBH5	Vesicular integral-membrane protein VIP36 (Lectin mannose-binding 2) (Vesicular integral-membrane protein 36) (VIP36)	41.6201	14	-0.391087	-0.450378	0.663867	0.85227
Q91WU0	Carboxylesterase 1F (EC 3.1.1.1) (Carboxylic ester hydrolase) (Triacylglycerol hydrolase 2) (TGH-2)	50.4456	18	-0.179003	-0.451819	0.66287	0.85227
Q9D0E1	Heterogeneous nuclear ribonucleoprotein M (hnRNP M)	23.594	15	0.10135	0.448522	0.665153	0.85227
P47911	60S ribosomal protein L6 (TAX-responsive enhancer element-binding protein 107) (TAXREB107)	30.7432	11	0.259427	0.444186	0.66816	0.854369
Q8VDD5	Myosin-9 (Cellular myosin heavy chain, type A) (Myosin heavy chain 9) (Myosin heavy chain, non-muscle IIa) (Non-muscle myosin heavy chain A) (NMMHC-A) (Non-muscle myosin heavy chain IIa) (NMMHC II-a) (NMMHC-IIA)	51.3776	74	0.460227	0.440892	0.670449	0.855004
Q9D379	Epoxide hydrolase 1 (EC 3.3.2.9) (Epoxide hydratase) (Microsomal epoxide hydrolase) (mEH)	44.3956	20	0.496107	0.439529	0.671398	0.855004
P20029	Endoplasmic reticulum chaperone BiP (EC 3.6.4.10) (78 kDa glucose-regulated protein) (GRP-78) (Binding-immunoglobulin protein) (BiP) (Heat shock protein 70 family protein 5) (HSP70 family protein 5) (Heat shock protein family A member 5) (Immunoglobulin heavy chain-binding protein)	55.4198	31	-0.372227	-0.432249	0.676473	0.857966
Q1XG79	UbiE1	36.1789	7	0.0971733	0.433079	0.675893	0.857966
Q9DCV4	Regulator of microtubule dynamics protein 1 (RMD-1) (mRMD-1) (Microtubule-associated protein) (Protein FAM82B)	33.7705	9	0.0753433	0.422639	0.6832	0.862989
P09411	Phosphoglycerate kinase 1 (EC 2.7.2.3)	33.3333	11	0.348823	0.424296	0.682038	0.862989
Q564E8	Ribosomal protein L4	41.5274	18	-0.401047	-0.420025	0.685035	0.863559
Q60865	Caprin-1 (Cytoplasmic activation- and proliferation-associated protein 1) (GPI-anchored membrane protein 1) (GPI-anchored protein p137) (GPI-p137) (p137GPI) (Membrane component chromosome 11 surface marker 1) (RNA granule protein 105)	10.7496	7	-0.26593	-0.416394	0.687587	0.865028
O54749	Cytochrome P450 2J5 (EC 1.14.14.1) (Arachidonic acid epoxygenase) (CYPIIJ5)	32.3353	12	-0.06195	-0.412406	0.690395	0.865073
Q571B0	Transmembrane 9 superfamily member (Fragment)	10.3339	7	0.139867	0.414109	0.689195	0.865073
P26443	Glutamate dehydrogenase 1, mitochondrial (GDH 1) (EC 1.4.1.3)	54.3011	25	0.607033	0.405294	0.695416	0.869618
P11983	T-complex protein 1 subunit alpha (TCP-1-alpha) (CCT-alpha) (Tailless complex polypeptide 1A) (TCP-1-A) (Tailless complex polypeptide 1B) (TCP-1-B)	61.1511	25	-0.24322	-0.397282	0.701091	0.870632
Q9DCR2	AP-3 complex subunit sigma-1 (AP-3 complex subunit sigma-3A) (Adaptor-related protein complex 3 subunit sigma-1) (Sigma-3A-adaptin) (Sigma3A-adaptin) (Sigma-adaptin 3a)	4.14508	1	-0.16859	-0.396273	0.701808	0.870632
Q8JZM0	Dimethyladenosine transferase 1, mitochondrial (EC 2.1.1.-) (Mitochondrial 12S rRNA dimethylase 1) (Mitochondrial transcription factor B1) (mtTFB1) (S-adenosylmethionine-6-N', N'-adenosyl(rRNA) dimethyltransferase 1)	7.24638	2	-0.0796433	-0.398301	0.700368	0.870632
P43274	Histone H1.4 (H1 VAR.2) (H1e)	26.9406	3	0.0713567	0.398488	0.700235	0.870632
Q60932	Voltage-dependent anion-selective channel protein 1 (VDAC-1) (mVDAC1) (Outer mitochondrial membrane protein porin 1) (Plasmalemmal porin) (Voltage-dependent anion-selective channel protein 5) (VDAC-5) (mVDAC5)	77.7027	16	0.20989	0.387871	0.707783	0.876302
E9Q035	Predicted gene 20425	46.2168	7	0.0782767	0.383804	0.710683	0.878151
Q69ZW4	MKIAA0899 protein (Fragment)	35.3671	19	-0.286827	-0.377367	0.715283	0.878616
P00687	Alpha-amylase 1 (EC 3.2.1.1) (1,4-alpha-D-glucan glucanohydrolase 1) (Salivary and hepatic alpha-amylase)	15.0685	2	-0.0757367	-0.379392	0.713835	0.878616
Q3U912	DAGKc domain-containing protein	7.13128	3	0.0874267	0.378172	0.714707	0.878616
Q9D6J6	NADH dehydrogenase [ubiquinone] flavoprotein 2, mitochondrial (EC 1.6.99.3) (EC 7.1.1.2) (NADH-ubiquinone oxidoreductase 24 kDa subunit)	39.5161	7	0.16108	0.372712	0.718618	0.880977
Q6ZQ08	CCR4-NOT transcription complex subunit 1 (CCR4-associated factor 1)	6.18947	12	-0.0667733	-0.358438	0.728881	0.891808
Q3TZ32	AA_TRNA_LIGASE_II_ALA domain-containing protein	5.3719	4	-0.07893	-0.355648	0.730894	0.892032
P37040	NADPH--cytochrome P450 reductase (CPR) (P450R) (EC 1.6.2.4)	46.6077	26	0.0727767	0.352245	0.733353	0.892032
Q80YR4	E3 ubiquitin-protein ligase ZNF598 (EC 2.3.2.27) (Zinc finger protein 598)	5.06608	4	0.08843	0.352923	0.732863	0.892032
P63038	60 kDa heat shock protein, mitochondrial (EC 5.6.1.7) (60 kDa chaperonin) (Chaperonin 60) (CPN60) (HSP-65) (Heat shock protein 60) (HSP-60) (Hsp60) (Mitochondrial matrix protein P1)	55.4974	24	0.11162	0.347379	0.736874	0.892992
H7BWY6	Retinol-binding protein 4	18.7755	4	0.116687	0.347199	0.737004	0.892992
G3X8Q5	Ceruloplasmin (Ceruloplasmin, isoform CRA_a)	7.09677	7	-0.142763	-0.339931	0.742276	0.893131
Q8BU20	Uncharacterized protein	28.0423	5	-0.0665933	-0.34043	0.741914	0.893131
Q924Y0	Gamma-butyrobetaine dioxygenase (EC 1.14.11.1) (Gamma-butyrobetaine hydroxylase) (Gamma-BBH) (Gamma-butyrobetaine,2-oxoglutarate dioxygenase)	10.8527	4	0.0512333	0.33835	0.743424	0.893131
Q3V235	Prohibitin 2	45.4849	12	0.0648567	0.342957	0.740079	0.893131
Q8K2I3	Dimethylaniline monooxygenase [N-oxide-forming] 2 (EC 1.14.13.8) (Dimethylaniline oxidase 2) (Pulmonary flavin-containing monooxygenase 2) (FMO 2)	7.47664	4	0.0707633	0.337179	0.744276	0.893131
Q99M87	DnaJ homolog subfamily A member 3, mitochondrial (DnaJ protein Tid-1) (mTid-1) (Tumorous imaginal discs protein Tid56 homolog)	21.875	9	-0.314763	-0.328981	0.750245	0.896542
D3YTS1	Signal peptidase complex catalytic subunit SEC11 (EC 3.4.21.89)	11.336	3	-0.07368	-0.327359	0.751428	0.896542
Q8C5K0	Lysosomal membrane glycoprotein 2, isoform CRA_a	13.4615	6	0.0514533	0.330949	0.74881	0.896542
Q3UK83	Uncharacterized protein	25.7373	6	0.07135	0.324151	0.75377	0.897619
Q8C196	Carbamoyl-phosphate synthase [ammonia], mitochondrial (EC 6.3.4.16) (Carbamoyl-phosphate synthetase I) (CPSase I)	53.5333	64	0.30751	0.319489	0.757179	0.899961
A2ASZ8	Calcium-binding mitochondrial carrier protein SCaMC-2 (Small calcium-binding mitochondrial carrier protein 2) (Solute carrier family 25 member 25)	2.1322	1	-0.0890133	-0.307828	0.765729	0.904953
Q9DBR1	5'-3' exoribonuclease 2 (EC 3.1.13.-) (Protein Dhm1)	3.25973	3	-0.08459	-0.311495	0.763036	0.904953
Q8BYU6	Torsin-1A-interacting protein 2	24.3028	8	-0.0548933	-0.309761	0.764309	0.904953
A2AVJ7	Ribosome-binding protein 1	64.3443	81	-0.34922	-0.302535	0.769621	0.907832
Q6P5E4	UDP-glucose:glycoprotein glucosyltransferase 1 (UGT1) (EC 2.4.1.-) (UDP--Glc:glycoprotein glucosyltransferase) (UDP-glucose ceramide glucosyltransferase-like 1)	17.5371	20	-0.208503	-0.29625	0.774252	0.910351
E9PUK2	Uncharacterized aarF domain-containing protein kinase 5	4.811	3	-0.0904333	-0.295678	0.774674	0.910351
B2RWI2	Lactamase, beta	32.4864	17	-0.06472	-0.290331	0.778621	0.912342
Q9WVJ2	26S proteasome non-ATPase regulatory subunit 13 (26S proteasome regulatory subunit RPN9) (26S proteasome regulatory subunit S11) (26S proteasome regulatory subunit p40.5)	38.0319	12	0.06901	0.289423	0.779292	0.912342
Q9D1N9	39S ribosomal protein L21, mitochondrial (L21mt) (MRP-L21)	23.445	4	-0.0776933	-0.278274	0.787548	0.918037
A2A7A7	GDH/6PGL endoplasmic bifunctional protein	19.6989	12	0.0989033	0.274915	0.790041	0.918037
D3Z041	Long-chain-fatty-acid--CoA ligase 1	47.4964	28	0.137863	0.276617	0.788778	0.918037
Q3TJ66	Fructose-bisphosphate aldolase (EC 4.1.2.13)	56.5934	15	0.183237	0.275308	0.789749	0.918037
Q60936	Atypical kinase COQ8A, mitochondrial (EC 2.7.-.-) (Chaperone activity of bc1 complex-like) (Chaperone-ABC1-like) (Coenzyme Q protein 8A) (aarF domain-containing protein kinase 3)	10.6977	6	-0.07788	-0.272792	0.791618	0.918159
Q99ME9	Nucleolar GTP-binding protein 1 (Chronic renal failure gene protein) (GTP-binding protein NGB)	10.4101	6	-0.11653	-0.268138	0.795079	0.920462
Q01279	Epidermal growth factor receptor (EC 2.7.10.1)	24.2975	25	-0.188387	-0.250285	0.808396	0.925243
P38647	Stress-70 protein, mitochondrial (75 kDa glucose-regulated protein) (GRP-75) (Heat shock 70 kDa protein 9) (Mortalin) (Peptide-binding protein 74) (PBP74) (p66 MOT)	44.1826	26	-0.07227	-0.254589	0.805179	0.925243
P21614	Vitamin D-binding protein (DBP) (VDB) (Gc-globulin) (Group-specific component)	25.2101	9	-0.0660967	-0.25204	0.807084	0.925243
Q8VH51	RNA-binding protein 39 (Coactivator of activating protein 1 and estrogen receptors) (Coactivator of AP-1 and ERs) (RNA-binding motif protein 39) (RNA-binding region-containing protein 2) (Transcription coactivator CAPER)	17.9245	8	-0.0584233	-0.254088	0.805554	0.925243
Q5DTL8	MKIAA4137 protein (Fragment)	15.625	11	-0.0491	-0.251623	0.807396	0.925243
Q8BX70	Vacuolar protein sorting-associated protein 13C	1.06724	4	0.04736	0.250812	0.808003	0.925243
Q9CYR0	Single-stranded DNA-binding protein, mitochondrial (Mt-SSB) (MtSSB)	5.26316	1	0.05232	0.246712	0.81107	0.925243
P56379	ATP synthase subunit ATP5MPL, mitochondrial (6.8 kDa mitochondrial proteolipid protein) (MLQ)	13.7931	1	0.0730833	0.248315	0.80987	0.925243
Q8C2T9	Uncharacterized protein	5.20646	3	-0.0486967	-0.243273	0.813646	0.925803
B2RSV4	Splicing factor 3b, subunit 3	9.6138	9	0.0411767	0.242095	0.814528	0.925803
Q6PB66	Leucine-rich PPR motif-containing protein, mitochondrial (130 kDa leucine-rich protein) (LRP 130) (mLRP130)	30.1006	33	-0.05466	-0.237498	0.817977	0.928032
Q9Z0R9	Acyl-CoA 6-desaturase (EC 1.14.19.3) (Delta(6) fatty acid desaturase) (D6D) (Delta(6) desaturase) (Delta-6 desaturase) (Fatty acid desaturase 2)	15.991	6	-0.0550867	-0.228337	0.82486	0.934143
Q5CZY9	Rps16 protein	38.9535	9	-0.07963	-0.218106	0.832567	0.935161
Q544T7	alpha-1,2-Mannosidase (EC 3.2.1.-)	19.2366	10	-0.07726	-0.217594	0.832952	0.935161
A0A0A0MQF6	Glyceraldehyde-3-phosphate dehydrogenase (EC 1.2.1.12)	33.9833	9	-0.0512667	-0.213294	0.836198	0.935161
Q9D1P0	39S ribosomal protein L13, mitochondrial (L13mt) (MRP-L13)	30.8989	5	-0.0461067	-0.211676	0.83742	0.935161
Q8K1Z0	Ubiquinone biosynthesis protein COQ9, mitochondrial	33.8658	7	-0.0419433	-0.224517	0.827735	0.935161
Q3TJD4	Uncharacterized protein	35.5469	12	0.0380567	0.211241	0.837748	0.935161
Q8CGC7	Bifunctional glutamate/proline--tRNA ligase (Bifunctional aminoacyl-tRNA synthetase) [Includes: Glutamate--tRNA ligase (EC 6.1.1.17) (Glutamyl-tRNA synthetase) (GluRS); Proline--tRNA ligase (EC 6.1.1.15) (Prolyl-tRNA synthetase) (ProRS)]	36.5741	41	0.0428267	0.215029	0.834888	0.935161
Q9JIF7	Coatomer subunit beta (Beta-coat protein) (Beta-COP)	14.6905	11	0.0772967	0.214175	0.835532	0.935161
A8DUK4	Beta-globin (Globin a1) (Hemoglobin, beta adult s chain) (Hemoglobin, beta adult t chain)	72.1088	5	0.04598	0.206111	0.841626	0.937811
P08030	Adenine phosphoribosyltransferase (APRT) (EC 2.4.2.7)	3.88889	1	-0.0662767	-0.192036	0.852288	0.940428
O09131	Glutathione S-transferase omega-1 (GSTO-1) (EC 2.5.1.18) (Glutathione S-transferase omega 1-1) (GSTO 1-1) (Glutathione-dependent dehydroascorbate reductase) (EC 1.8.5.1) (Monomethylarsonic acid reductase) (MMA(V) reductase) (EC 1.20.4.2) (S-(Phenacyl)glutathione reductase) (SPG-R) (p28)	10.4167	3	-0.0630033	-0.190981	0.853088	0.940428
Q9CQ49	Nuclear cap-binding protein subunit 2 (20 kDa nuclear cap-binding protein) (NCBP 20 kDa subunit) (CBP20)	11.5385	2	-0.0468733	-0.197044	0.84849	0.940428
Q5FWI9	Adaptor protein complex AP-2, mu1	44.5977	16	-0.0420933	-0.196402	0.848977	0.940428
Q9DC71	28S ribosomal protein S15, mitochondrial (MRP-S15) (S15mt)	24.4186	6	-0.0346033	-0.190505	0.85345	0.940428
Q8CIJ3	Eukaryotic translation initiation factor 3 subunit B (eIF3b) (Eukaryotic translation initiation factor 3 subunit 9) (eIF-3-eta)	24.0206	17	0.0655967	0.19539	0.849744	0.940428
Q9R092	17-beta-hydroxysteroid dehydrogenase type 6 (17-beta-HSD 6) (17-beta-HSD6) (EC 1.1.1.105) (EC 1.1.1.239) (EC 1.1.1.62) (17-beta-HSD9) (3-alpha->beta-hydroxysteroid epimerase) (3-alpha->beta-HSE) (Oxidative 3-alpha hydroxysteroid dehydrogenase)	49.8423	8	0.1959	0.189091	0.854523	0.940428
Q9ESL4	Mitogen-activated protein kinase kinase kinase 20 (EC 2.7.11.25) (Human cervical cancer suppressor gene 4 protein) (HCCS-4) (Leucine zipper- and sterile alpha motif kinase ZAK) (Leucine zipper- and sterile alpha motif-containing kinase) (MLK-like mitogen-activated protein triple kinase) (Mitogen-activated protein kinase kinase kinase MLT) (Mixed lineage kinase-related kinase) (MLK-related kinase)…	3.11721	2	-0.0539333	-0.177739	0.863151	0.946623
Q91X72	Hemopexin	32.8261	13	-0.04212	-0.172116	0.867432	0.946623
Q3UL36	Arginine and glutamate-rich protein 1	5.90406	2	-0.0310267	-0.17625	0.864284	0.946623
E9Q137	Testis-expressed gene 264	10.0324	3	0.0639967	0.171715	0.867738	0.946623
Q3TDN2	FAS-associated factor 2 (UBX domain-containing protein 8)	26.0674	8	0.0812067	0.174046	0.865963	0.946623
P14148	60S ribosomal protein L7	45.5556	15	-0.07475	-0.164839	0.872979	0.950679
D3YW52	Deleted.	33.5766	37	0.0245467	0.154336	0.880999	0.957741
Q8BTZ7	Mannose-1-phosphate guanyltransferase beta (EC 2.7.7.13) (GDP-mannose pyrophosphorylase B) (GTP-mannose-1-phosphate guanylyltransferase beta)	3.33333	1	0.0515967	0.151701	0.883013	0.958261
B2RXW1	Histidine ammonia-lyase (EC 4.3.1.3)	36.9863	18	-0.0388567	-0.14247	0.890076	0.961676
D3YU39	Cholinephosphotransferase 1	2.95567	1	-0.02473	-0.142834	0.889798	0.961676
P97450	ATP synthase-coupling factor 6, mitochondrial (ATPase subunit F6) (ATP synthase peripheral stalk subunit F6)	41.6667	4	0.0884467	0.141547	0.890783	0.961676
Q8R2Y8	Peptidyl-tRNA hydrolase 2, mitochondrial (PTH 2) (EC 3.1.1.29)	59.116	7	-0.03796	-0.13578	0.895202	0.96243
Q9QZE5	Coatomer subunit gamma-1 (Gamma-1-coat protein) (Gamma-1-COP)	10.8696	7	-0.03474	-0.128626	0.900689	0.96243
Q3UEL5	Urocanate hydratase	20.5634	11	-0.0317267	-0.13135	0.898599	0.96243
C4B4E7	1-acyl-sn-glycerol-3-phosphate acyltransferase gamma (EC 2.3.1.51) (1-acylglycerol-3-phosphate O-acyltransferase 3) (1-AGP acyltransferase 3) (1-AGPAT 3) (Lysophosphatidic acid acyltransferase gamma) (LPAAT-gamma)	15.4255	5	-0.0236167	-0.132461	0.897747	0.96243
Q3THE2	Myosin regulatory light chain 12B (Myosin regulatory light chain 2-B, smooth muscle isoform) (Myosin regulatory light chain 20 kDa) (MLC20) (Myosin regulatory light chain MRLC2)	30.814	5	0.0267233	0.133691	0.896804	0.96243
Q8VDC3	Cytoplasmic aconitase	18.6874	10	0.0290133	0.128564	0.900736	0.96243
Q6NV83	U2 snRNP-associated SURP motif-containing protein (140 kDa Ser/Arg-rich domain protein) (U2-associated protein SR140)	4.7619	4	-0.0316633	-0.126378	0.902413	0.962574
Q8BI84	Transport and Golgi organization protein 1 homolog (TANGO1) (Melanoma inhibitory activity protein 3)	21.5026	36	-0.07492	-0.123613	0.904537	0.963193
Q9EQF5	Dihydropyrimidinase (DHP) (DHPase) (EC 3.5.2.2) (Dihydropyrimidine amidohydrolase) (Hydantoinase)	25.6262	9	0.0533767	0.117094	0.909545	0.966876
P51150	Ras-related protein Rab-7a	71.4976	13	0.05921	0.114315	0.911681	0.967498
Q14C51	Pentatricopeptide repeat domain-containing protein 3, mitochondrial (28S ribosomal protein S39, mitochondrial) (MRP-S39)	17.8102	9	0.0474033	0.111379	0.913938	0.967821
Q9DCN2	NADH-cytochrome b5 reductase 3 (B5R) (Cytochrome b5 reductase) (EC 1.6.2.2) (Diaphorase-1) [Cleaved into: NADH-cytochrome b5 reductase 3 membrane-bound form; NADH-cytochrome b5 reductase 3 soluble form]	36.5449	11	0.0505167	0.109886	0.915087	0.967821
Q5M9M5	MCG10806 (Ribosomal protein L23a)	48.7179	10	-0.0533767	-0.102825	0.920521	0.968643
O09172	Glutamate--cysteine ligase regulatory subunit (GCS light chain) (Gamma-ECS regulatory subunit) (Gamma-glutamylcysteine synthetase regulatory subunit) (Glutamate--cysteine ligase modifier subunit)	18.6131	4	0.0447133	0.10456	0.919185	0.968643
P27773	Protein disulfide-isomerase A3 (EC 5.3.4.1) (58 kDa glucose-regulated protein) (58 kDa microsomal protein) (p58) (Disulfide isomerase ER-60) (Endoplasmic reticulum resident protein 57) (ER protein 57) (ERp57) (Endoplasmic reticulum resident protein 60) (ER protein 60) (ERp60)	56.6337	26	0.133723	0.106374	0.917789	0.968643
O08749	Dihydrolipoyl dehydrogenase, mitochondrial (EC 1.8.1.4) (Dihydrolipoamide dehydrogenase)	29.0766	11	-0.02626	-0.0991956	0.923316	0.969948
E9QPX3	NADH dehydrogenase [ubiquinone] iron-sulfur protein 4, mitochondrial	37.1429	6	-0.04687	-0.0957776	0.925949	0.971079
Q9CXN7	Phenazine biosynthesis-like domain-containing protein 2 (EC 5.1.-.-)	20.8333	3	0.0219767	0.0933752	0.9278	0.971388
Q93092	Transaldolase (EC 2.2.1.2)	10.6825	4	-0.02747	-0.0851964	0.934107	0.97472
Q00623	Apolipoprotein A-I (Apo-AI) (ApoA-I) (Apolipoprotein A1) [Cleaved into: Proapolipoprotein A-I (ProapoA-I); Truncated apolipoprotein A-I]	29.9242	8	0.0269967	0.0859142	0.933553	0.97472
E9QPD7	Pyruvate carboxylase (EC 6.4.1.1)	40.0339	34	0.0450167	0.0792963	0.938659	0.977835
F8VPN4	Amylo-1,6-glucosidase, 4-alpha-glucanotransferase	50.4569	57	-0.0613367	-0.0690621	0.94656	0.980006
B2M1R6	Heterogeneous nuclear ribonucleoprotein K	44.3182	16	-0.0489267	-0.0673286	0.9479	0.980006
Q8K2B3	Succinate dehydrogenase [ubiquinone] flavoprotein subunit, mitochondrial (EC 1.3.5.1) (Flavoprotein subunit of complex II) (Fp)	55.8735	24	-0.0275833	-0.0699322	0.945888	0.980006
Q99JT9	1,2-dihydroxy-3-keto-5-methylthiopentene dioxygenase (EC 1.13.11.54) (Acireductone dioxygenase (Fe(2+)-requiring)) (ARD) (Fe-ARD) (Membrane-type 1 matrix metalloproteinase cytoplasmic tail-binding protein 1) (MTCBP-1)	4.46927	1	-0.01714	-0.0686238	0.946899	0.980006
Q3TWG2	EF-hand domain-containing protein	25.144	12	0.0224433	0.0664275	0.948596	0.980006
A2ALK6	Band 4.1-like protein 4B	3.78198	3	-0.00964	-0.0557345	0.95686	0.985281
O35488	Very long-chain acyl-CoA synthetase (VLACS) (VLCS) (EC 6.2.1.-) (Fatty acid transport protein 2) (FATP-2) (Fatty-acid-coenzyme A ligase, very long-chain 1) (Long-chain-fatty-acid--CoA ligase) (EC 6.2.1.3) (Solute carrier family 27 member 2) (THCA-CoA ligase) (Very long-chain-fatty-acid-CoA ligase)	44.3548	25	0.0403933	0.0565162	0.956256	0.985281
Q3UKS0	AMP-binding domain-containing protein	42.6061	20	-0.0229133	-0.0526071	0.959278	0.986144
Q78JT3	3-hydroxyanthranilate 3,4-dioxygenase (EC 1.13.11.6) (3-hydroxyanthranilate oxygenase) (3-HAO) (3-hydroxyanthranilic acid dioxygenase) (HAD)	48.6014	11	0.00984667	0.0495625	0.961633	0.986939
Q3U2W2	MYB binding protein (P160) 1a, isoform CRA_b	21.7262	23	0.01556	0.0473582	0.963337	0.987065
Q9D7N9	Adipocyte plasma membrane-associated protein (Protein DD16)	14.2169	5	-0.00614667	-0.0391111	0.969718	0.991974
Q80TT4	MKIAA0719 protein (Fragment)	22.0447	11	-0.0119633	-0.0216526	0.983232	0.994346
Q9JKR6	Hypoxia up-regulated protein 1 (GRP-170) (140 kDa Ca(2+)-binding protein) (CBP-140)	39.039	30	-0.0115433	-0.0314903	0.975616	0.994346
P70168	Importin subunit beta-1 (Karyopherin subunit beta-1) (Nuclear factor p97) (Pore targeting complex 97 kDa subunit) (PTAC97) (SCG)	20.2055	13	-0.00684667	-0.0266032	0.979399	0.994346
Q64512	Tyrosine-protein phosphatase non-receptor type 13 (EC 3.1.3.48) (PTP36) (Protein tyrosine phosphatase DPZPTP) (Protein tyrosine phosphatase PTP-BL) (Protein-tyrosine phosphatase RIP)	0.489197	1	-0.00526333	-0.0211236	0.983642	0.994346
Q3UDC3	Target of Myb protein 1	1.93798	1	-0.00403	-0.01982	0.984651	0.994346
Q99LC3	NADH dehydrogenase [ubiquinone] 1 alpha subcomplex subunit 10, mitochondrial (Complex I-42kD) (CI-42kD) (NADH-ubiquinone oxidoreductase 42 kDa subunit)	48.7324	14	-0.00394333	-0.0170485	0.986797	0.994346
P24549	Retinal dehydrogenase 1 (RALDH 1) (RalDH1) (EC 1.2.1.-) (EC 1.2.1.36) (ALDH-E1) (ALHDII) (Aldehyde dehydrogenase family 1 member A1) (Aldehyde dehydrogenase, cytosolic)	52.8942	14	-0.00377	-0.00729999	0.994346	0.994346
Q3TVU9	Uncharacterized protein	46.3259	11	-0.00247	-0.010405	0.991942	0.994346
Q9CZP5	Mitochondrial chaperone BCS1 (BCS1-like protein)	18.4211	6	-0.00232333	-0.00979744	0.992412	0.994346
Q0PD67	RAB1, member RAS oncogene family, isoform CRA_a (Rab1A)	61.9512	6	-0.00222333	-0.0112447	0.991291	0.994346
O35680	28S ribosomal protein S12, mitochondrial (MRP-S12) (S12mt) (MT-RPS12)	23.741	2	-0.00217667	-0.00826389	0.9936	0.994346
B0V2Q7	Lclat1 protein (Lysocardiolipin acyltransferase 1) (MCG5412)	15.1596	5	0.00432	0.0210362	0.983709	0.994346
Q6P4T2	U5 small nuclear ribonucleoprotein 200 kDa helicase (EC 3.6.4.13) (BRR2 homolog) (U5 snRNP-specific 200 kDa protein) (U5-200KD)	13.8577	24	0.00485	0.0136727	0.989411	0.994346
Q1HL32	Structural maintenance of chromosomes protein	3.12243	4	0.00544667	0.0298683	0.976872	0.994346

## Sheet: S5.2 P450 GFPvsFlag-Pgrmc1
Supplementary Table 5.2: Cytochrome P450 subset of proteomics data from AAV8 Flag-Pgrmc1 infected Pgrmc1 KO mouse liver membrane fractions. Expression is compared to AAV8 GFP infected Pgrmc1 KO mouse liver membrane fractions ("log2(GFP/Flag-Pgrmc1)"). Three biological replicates per condition were performed. Statistical analysis was done with limma. The test statistic ("t.val"), the unadjusted p-…
Uniprot	Description	Coverage (%)	No. Unique Peptides	log2(GFP/Flag-Pgrmc1)	t.val	p.val	p.adj.val
Q05421	Cytochrome P450 2E1 (EC 1.14.14.-) (4-nitrophenol 2-hydroxylase) (EC 1.14.13.n7) (CYPIIE1) (Cytochrome P450-ALC) (Cytochrome P450-J)	40.3651	17	-1.84198	-4.02083	0.00349064	0.33182
Q8K0C4	Lanosterol 14-alpha demethylase (LDM) (EC 1.14.14.154) (CYPLI) (Cytochrome P450 51A1) (Cytochrome P450-14DM) (Cytochrome P45014DM) (Cytochrome P450LI) (Sterol 14-alpha demethylase)	25.2485	10	-0.828833	-3.79833	0.00482199	0.33182
P00186	Cytochrome P450 1A2 (EC 1.14.14.-) (CYPIA2) (Cholesterol 25-hydroxylase) (Cytochrome P450-P2) (Cytochrome P450-P3) (Hydroperoxy icosatetraenoate dehydratase) (EC 4.2.1.152)	61.2086	25	-1.33404	-3.50262	0.00748644	0.33182
P33267	Cytochrome P450 2F2 (EC 1.14.14.-) (CYPIIF2) (Cytochrome P450-NAH-2) (Naphthalene dehydrogenase) (Naphthalene hydroxylase)	36.4562	14	-1.46314	-3.37029	0.00914855	0.33182
Q91W64	Cytochrome P450 2C70 (EC 1.14.14.1) (CYPIIC70)	36.6053	12	-2.95931	-3.32846	0.00975149	0.33182
P24456	Cytochrome P450 2D10 (EC 1.14.14.1) (CYPIID10) (Cytochrome P450-16-alpha) (Cytochrome P450CB) (Testosterone 16-alpha hydroxylase)	31.5476	11	0.793573	1.91091	0.0907548	0.465818
Q8CIM7	Cytochrome P450 2D26 (EC 1.14.14.1) (CYPIID26)	46.2	15	-0.867767	-1.85765	0.0986253	0.465818
E9Q5K4	Cytochrome P450, family 2, subfamily c, polypeptide 23	47.3684	18	-0.364643	-1.80673	0.10675	0.465818
P11714	Cytochrome P450 2D9 (EC 1.14.14.1) (CYPIID9) (Cytochrome P450-16-alpha) (Cytochrome P450CA) (Testosterone 16-alpha hydroxylase)	33.3333	12	-0.701423	-1.55514	0.156831	0.504916
Q6XVG2	Cytochrome P450 2C54 (EC 1.14.14.1) (CYPIIC54)	43.0612	10	0.692017	1.50359	0.169416	0.504916
O88962	7-alpha-hydroxycholest-4-en-3-one 12-alpha-hydroxylase (EC 1.14.18.8) (7-alpha-hydroxy-4-cholesten-3-one 12-alpha-hydroxylase) (CYPVIIIB1) (Cytochrome P450 8B1) (Sterol 12-alpha-hydroxylase)	32	17	0.28869	1.35919	0.209547	0.551718
Q64458	Cytochrome P450 2C29 (EC 1.14.14.1) (Aldehyde oxygenase) (CYPIIC29) (Cytochrome P-450 MUT-2)	46.9388	15	-0.88522	-1.32543	0.220037	0.56042
Q64464	Cytochrome P450 3A13 (EC 1.14.14.1) (CYPIIIA13)	24.2545	10	-0.24634	-1.0981	0.30272	0.60544
P56593	Cytochrome P450 2A12 (EC 1.14.14.1) (CYPIIA12) (Steroid hormones 7-alpha-hydroxylase) (Testosterone 7-alpha-hydroxylase)	53.8618	23	-1.54383	-1.073	0.313206	0.614592
Q9DBG1	Sterol 26-hydroxylase, mitochondrial (EC 1.14.15.15) (5-beta-cholestane-3-alpha,7-alpha,12-alpha-triol 26-hydroxylase) (Cytochrome P-450C27/25) (Cytochrome P450 27) (Sterol 27-hydroxylase) (Vitamin D(3) 25-hydroxylase)	35.0844	16	0.517427	1.06355	0.31723	0.620092
Q91W87	Cytochrome P450, family 2, subfamily d, polypeptide 22	38.8	11	0.48441	0.994973	0.347619	0.648894
B2RSR0	Cytochrome P450, family 4, subfamily v, polypeptide 3 (MCG1050379)	28.1905	12	0.312777	0.904879	0.390812	0.684388
O09158	Cytochrome P450 3A25 (EC 1.14.14.1) (CYPIIIA25)	21.2724	11	-0.124203	-0.651627	0.53211	0.781262
O54749	Cytochrome P450 2J5 (EC 1.14.14.1) (Arachidonic acid epoxygenase) (CYPIIJ5)	32.3353	12	-0.06195	-0.412406	0.690395	0.865073

## Sheet: S5.3 GFPvsY113F Flag-Pgrmc1
Supplementary Table 5.3: Proteomics data from AAV8 Y113F Flag-Pgrmc1 infected Pgrmc1 KO mouse liver membrane fractions. Expression is compared to AAV8 GFP infected Pgrmc1 KO mouse liver membrane fractions ("log2(GFP/Y113F Flag-Pgrmc1)"). Three biological replicates per condition were performed. Statistical analysis was done with limma. The test statistic ("t.val"), the unadjusted p-value ("p.val"…
Uniprot ID	Description	Coverage (%)	No. Unique Peptides	log2(GFP/Y113F Flag-Pgrmc1)	t.val	p.val	p.adj.val
Q3TUQ5	Pinin	7.30028	5	1.10493	5.29424	0.00063072	0.368742
O09158	Cytochrome P450 3A25 (EC 1.14.14.1) (CYPIIIA25)	21.2724	11	-0.861587	-4.52027	0.0017347	0.368742
Q6P4T2	U5 small nuclear ribonucleoprotein 200 kDa helicase (EC 3.6.4.13) (BRR2 homolog) (U5 snRNP-specific 200 kDa protein) (U5-200KD)	13.8577	24	1.59779	4.50436	0.0017728	0.368742
Q543E2	Solute carrier family 25 (Mitochondrial carrier ornithine transporter), member 15, isoform CRA_b	44.8505	12	1.25971	4.2091	0.00267038	0.416579
Q8QZR3	Pyrethroid hydrolase Ces2a (EC 3.1.1.88) (carboxylesterase 2A)	42.8315	12	4.41263	3.85052	0.00446724	0.557512
Q8K0C4	Lanosterol 14-alpha demethylase (LDM) (EC 1.14.14.154) (CYPLI) (Cytochrome P450 51A1) (Cytochrome P450-14DM) (Cytochrome P45014DM) (Cytochrome P450LI) (Sterol 14-alpha demethylase)	25.2485	10	-0.79187	-3.62894	0.00619512	0.576283
Q3UD06	ATP synthase subunit gamma	27.8523	8	0.82637	3.49332	0.0075921	0.576283
P00186	Cytochrome P450 1A2 (EC 1.14.14.-) (CYPIA2) (Cholesterol 25-hydroxylase) (Cytochrome P450-P2) (Cytochrome P450-P3) (Hydroperoxy icosatetraenoate dehydratase) (EC 4.2.1.152)	61.2086	25	-1.32795	-3.48662	0.00766925	0.576283
Q9Z2I0	Mitochondrial proton/calcium exchanger protein (Leucine zipper-EF-hand-containing transmembrane protein 1)	35.9079	24	0.63667	3.43342	0.00831177	0.576283
Q8VBZ3	Cleft lip and palate transmembrane protein 1 homolog (Thymic epithelial cell surface antigen)	12.0482	5	-0.550463	-3.2908	0.0103299	0.600726
Q792Z1	MCG140784 (Trypsin 10) (Trypsinogen 10)	14.6341	2	-0.704683	-3.23681	0.0112228	0.600726
B2RTE3	MCG17981 (PRP38 pre-mRNA processing factor 38 (Yeast) domain containing A)	2.5641	1	0.781043	3.17971	0.0122555	0.600726
G3X9M0	28S ribosomal protein S29, mitochondrial	25.7576	9	0.80687	3.16614	0.0125151	0.600726
Q8CAQ8	MICOS complex subunit Mic60 (Mitochondrial inner membrane protein) (Mitofilin)	49.4055	4	0.816543	3.09047	0.0140725	0.627232
Q642L7	MCG13441 (MCG15222) (Ribosomal protein S27A)	42.3077	6	1.06167	3.04298	0.0151518	0.630317
Q3U2W2	MYB binding protein (P160) 1a, isoform CRA_b	21.7262	23	0.968427	2.94749	0.0175897	0.686
Q921G7	Electron transfer flavoprotein-ubiquinone oxidoreductase, mitochondrial (ETF-QO) (ETF-ubiquinone oxidoreductase) (EC 1.5.5.1) (Electron-transferring-flavoprotein dehydrogenase) (ETF dehydrogenase)	47.2403	23	0.73193	2.83929	0.0208486	0.715946
Q3ULG4	VWFA domain-containing protein	37.7309	10	-0.714767	-2.83411	0.0210195	0.715946
E9QNN1	ATP-dependent RNA helicase A	20.6647	22	1.27561	2.80081	0.0221522	0.715946
P33267	Cytochrome P450 2F2 (EC 1.14.14.-) (CYPIIF2) (Cytochrome P450-NAH-2) (Naphthalene dehydrogenase) (Naphthalene hydroxylase)	36.4562	14	-1.19355	-2.74931	0.0240291	0.715946
Q3UKA1	Uncharacterized protein	25.1984	11	-0.464157	-2.68769	0.0264903	0.715946
Q6ZPS9	MKIAA1375 protein (Fragment)	8.36084	7	-0.451633	-2.68166	0.0267445	0.715946
Q9EQF5	Dihydropyrimidinase (DHP) (DHPase) (EC 3.5.2.2) (Dihydropyrimidine amidohydrolase) (Hydantoinase)	25.6262	9	1.18983	2.61015	0.0299564	0.715946
Q3UW64	Bifunctional UDP-N-acetylglucosamine 2-epimerase/N-acetylmannosamine kinase (UDP-N-acetylglucosamine 2-epimerase/N-acetylmannosamine kinase) (EC 5.1.3.14)	13.8114	8	-0.5839	-2.5967	0.030603	0.715946
Q3ULC7	Uncharacterized protein	27.1445	19	1.06643	2.56937	0.0319608	0.715946
Q63880	Carboxylesterase 3A (EC 3.1.1.1) (ES-male) (Liver carboxylesterase 31) (Esterase-31)	41.1559	8	-0.583063	-2.56754	0.032054	0.715946
P06684	Complement C5 (Hemolytic complement) [Cleaved into: Complement C5 beta chain; Complement C5 alpha chain; C5a anaphylatoxin; Complement C5 alpha' chain]	4.58333	7	-0.601763	-2.55473	0.0327133	0.715946
P51881	ADP/ATP translocase 2 (ADP,ATP carrier protein 2) (Adenine nucleotide translocator 2) (ANT 2) (Solute carrier family 25 member 5) [Cleaved into: ADP/ATP translocase 2, N-terminally processed]	51.0067	13	2.73511	2.52633	0.0342242	0.715946
Q3UYQ4	Uncharacterized protein	13.1679	6	0.513917	2.52369	0.0343679	0.715946
Q6XVG2	Cytochrome P450 2C54 (EC 1.14.14.1) (CYPIIC54)	43.0612	10	1.16107	2.52273	0.0344205	0.715946
O35490	Betaine--homocysteine S-methyltransferase 1 (EC 2.1.1.5)	60.9337	17	1.90971	2.48883	0.036327	0.719291
Q9Z1G4	V-type proton ATPase 116 kDa subunit a isoform 1 (V-ATPase 116 kDa isoform a1) (Clathrin-coated vesicle/synaptic vesicle proton pump 116 kDa subunit) (Vacuolar adenosine triphosphatase subunit Ac116) (Vacuolar proton pump subunit 1) (Vacuolar proton translocating ATPase 116 kDa subunit a isoform 1)	12.2765	7	-0.551	-2.46766	0.0375716	0.719291
B1ATI0	Aldehyde dehydrogenase	30.4511	15	1.30795	2.45988	0.0380394	0.719291
P20152	Vimentin	48.0687	18	2.43577	2.42266	0.0403612	0.740747
A0A068BFR3	RAS oncogene family protein	43.1193	9	1.27549	2.3299	0.0467816	0.806109
Q05421	Cytochrome P450 2E1 (EC 1.14.14.-) (4-nitrophenol 2-hydroxylase) (EC 1.14.13.n7) (CYPIIE1) (Cytochrome P450-ALC) (Cytochrome P450-J)	40.3651	17	-1.05413	-2.30104	0.0489797	0.806109
Q3U8F5	PCI domain-containing protein	36.1842	14	-0.69412	-2.28687	0.0500958	0.806109
Q9WU79	Proline dehydrogenase 1, mitochondrial (EC 1.5.5.2) (Proline oxidase)	39.7329	17	1.98358	2.26297	0.0520363	0.806109
G5E902	MCG10343, isoform CRA_b (Phosphate carrier protein, mitochondrial)	29.6089	10	0.57226	2.25276	0.0528876	0.806109
P16015	Carbonic anhydrase 3 (EC 4.2.1.1) (Carbonate dehydratase III) (Carbonic anhydrase III) (CA-III)	65.3846	13	2.25471	2.24723	0.0533544	0.806109
Q60932	Voltage-dependent anion-selective channel protein 1 (VDAC-1) (mVDAC1) (Outer mitochondrial membrane protein porin 1) (Plasmalemmal porin) (Voltage-dependent anion-selective channel protein 5) (VDAC-5) (mVDAC5)	77.7027	16	1.21371	2.24291	0.0537225	0.806109
Q9EP69	Phosphatidylinositide phosphatase SAC1 (EC 3.1.3.-) (Suppressor of actin mutations 1-like protein)	30.3237	17	1.46853	2.23667	0.0542573	0.806109
Q91YT0	NADH dehydrogenase [ubiquinone] flavoprotein 1, mitochondrial (EC 1.6.99.3) (EC 7.1.1.2) (Complex I-51kD) (CI-51kD) (NADH-ubiquinone oxidoreductase 51 kDa subunit)	47.4138	13	-0.4249	-2.19089	0.0583489	0.846738
Q6A0F1	MKIAA0002 protein (Fragment)	55.3153	27	0.58911	2.16854	0.0604553	0.848778
Q9JLJ4	Elongation of very long chain fatty acids protein 2 (EC 2.3.1.199) (3-keto acyl-CoA synthase Elovl2) (ELOVL fatty acid elongase 2) (ELOVL FA elongase 2) (Very long chain 3-ketoacyl-CoA synthase 2) (Very long chain 3-oxoacyl-CoA synthase 2)	4.10959	1	-0.39436	-2.11663	0.0656388	0.848778
P24549	Retinal dehydrogenase 1 (RALDH 1) (RalDH1) (EC 1.2.1.-) (EC 1.2.1.36) (ALDH-E1) (ALHDII) (Aldehyde dehydrogenase family 1 member A1) (Aldehyde dehydrogenase, cytosolic)	52.8942	14	1.08192	2.09497	0.0679282	0.848778
Q03265	ATP synthase subunit alpha, mitochondrial (ATP synthase F1 subunit alpha)	52.4412	24	1.8761	2.08078	0.0694692	0.848778
P50285	Dimethylaniline monooxygenase [N-oxide-forming] 1 (EC 1.14.13.8) (Dimethylaniline oxidase 1) (Hepatic flavin-containing monooxygenase 1) (FMO 1)	34.5865	15	1.32538	2.06917	0.070756	0.848778
P35505	Fumarylacetoacetase (FAA) (EC 3.7.1.2) (Beta-diketonase) (Fumarylacetoacetate hydrolase)	27.2076	7	-0.840497	-2.05202	0.0726985	0.848778
Q99PG0	Arylacetamide deacetylase (EC 3.1.1.3)	48.4925	13	1.85708	2.0425	0.0737988	0.848778
O88569	Heterogeneous nuclear ribonucleoproteins A2/B1 (hnRNP A2/B1)	46.4589	13	1.18838	2.04012	0.0740766	0.848778
Q3TF87	AA_TRNA_LIGASE_II domain-containing protein	42.1158	19	-0.3352	-2.00853	0.077858	0.848778
A0A023J5X5	Cytochrome b	6.56168	3	1.23891	2.00835	0.0778801	0.848778
Q3UEK4	Ureidopropionase, beta, isoform CRA_a	6.61578	2	-0.349553	-1.99964	0.0789563	0.848778
Q9D881	Cytochrome c oxidase subunit 5B, mitochondrial (Cytochrome c oxidase, subunit Vb) (MCG17741, isoform CRA_d) (MCG23026) (Predicted gene 11273)	37.9845	6	1.0253	1.99045	0.0801062	0.848778
E9Q5K4	Cytochrome P450, family 2, subfamily c, polypeptide 23	47.3684	18	-0.395967	-1.96193	0.0837788	0.848778
Q8K154	UDP-glucuronosyltransferase (EC 2.4.1.17)	23.1203	9	2.01853	1.9589	0.0841788	0.848778
G3X925	Pyruvate kinase (EC 2.7.1.40)	34.1463	13	-0.353857	-1.95152	0.0851597	0.848778
Q91W87	Cytochrome P450, family 2, subfamily d, polypeptide 22	38.8	11	0.948343	1.94789	0.0856463	0.848778
Q6P8U3	Mitochondrial ribosomal protein L19	19.1781	5	0.667723	1.93697	0.0871257	0.848778
Q14C24	MCG14259, isoform CRA_a (U2 small nuclear ribonucleoprotein auxiliary factor (U2AF) 1)	16.318	3	0.5734	1.92902	0.0882183	0.848778
Q3TRZ4	Uncharacterized protein	27.5168	7	0.687603	1.92873	0.0882577	0.848778
Q546G4	Albumin 1 (Serum albumin)	62.8289	34	2.33306	1.89555	0.0929611	0.848778
Q9DCY1	Peptidyl-prolyl cis-trans isomerase (PPIase) (EC 5.2.1.8)	50.463	10	0.837147	1.89499	0.0930424	0.848778
Q91Z25	Actin-related protein 2/3 complex subunit	17.0213	5	0.46242	1.89151	0.09355	0.848778
E9Q2Z1	Cat eye syndrome critical region protein 2 homolog	0.550585	1	-0.519707	-1.88548	0.0944348	0.848778
Q01339	Beta-2-glycoprotein 1 (APC inhibitor) (Activated protein C-binding protein) (Apolipoprotein H) (Apo-H) (Beta-2-glycoprotein I) (B2GPI) (Beta(2)GPI)	20	7	0.7636	1.87876	0.0954318	0.848778
Q61464	Zinc finger protein 638 (Nuclear protein 220) (Zinc finger matrin-like protein)	2.65306	5	0.365647	1.86364	0.097709	0.848778
E9Q414	Apolipoprotein B-100 (Apo B-100) [Cleaved into: Apolipoprotein B-48 (Apo B-48)]	9.50055	34	1.70062	1.86072	0.0981544	0.848778
Q924L1	LETM1 domain-containing protein 1 (Cervical cancer receptor) (MCC-32)	15.2778	5	0.68103	1.85948	0.0983442	0.848778
Q9R1S5	Sulfotransferase (EC 2.8.2.-)	25.5034	5	0.421943	1.85111	0.0996359	0.848778
Q571M2	MKIAA4025 protein (Fragment)	17.6344	12	-0.373507	-1.84841	0.100054	0.848778
P50172	Corticosteroid 11-beta-dehydrogenase isozyme 1 (EC 1.1.1.146) (11-beta-hydroxysteroid dehydrogenase 1) (11-DH) (11-beta-HSD1) (11beta-HSD1A)	26.3699	8	0.777083	1.84838	0.10006	0.848778
F6T4M4	Serine/arginine repetitive matrix protein 1 (Fragment)	15	1	-0.349867	-1.84456	0.100656	0.848778
Q9DAU1	Protein canopy homolog 3 (Protein associated with Tlr4) (Trinucleotide repeat-containing gene 5 protein)	9.42029	3	0.98239	1.8324	0.102579	0.853457
P51863	V-type proton ATPase subunit d 1 (V-ATPase subunit d 1) (P39) (Physophilin) (V-ATPase 40 kDa accessory protein) (V-ATPase AC39 subunit) (Vacuolar proton pump subunit d 1)	17.6638	6	0.321537	1.82018	0.104546	0.857476
Q8C0K5	Graves disease carrier protein homolog (GDC) (Mitochondrial solute carrier protein homolog) (Solute carrier family 25 member 16)	7.53012	2	0.50257	1.81243	0.10581	0.857476
Q5SUF2	Luc7-like protein 3 (Cisplatin resistance-associated-overexpressed protein)	5.78704	2	0.38294	1.80227	0.107491	0.859925
E9QM77	Ataxin-2	4.82115	5	0.43899	1.77535	0.112066	0.871299
Q14C51	Pentatricopeptide repeat domain-containing protein 3, mitochondrial (28S ribosomal protein S39, mitochondrial) (MRP-S39)	17.8102	9	0.753687	1.77087	0.112845	0.871299
P62717	60S ribosomal protein L18a	39.7727	8	1.29843	1.7571	0.11527	0.871299
Q5SWU9	Acetyl-CoA carboxylase 1 (ACC1) (EC 6.4.1.2) (ACC-alpha) (Acetyl-CoA carboxylase 265) [Includes: Biotin carboxylase (EC 6.3.4.14)]	12.9638	20	-0.39516	-1.749	0.11672	0.871299
E9QN99	Protein ABHD14B	32.381	5	-0.553357	-1.72488	0.121135	0.871299
Q91YH5	Atlastin-3 (EC 3.6.5.-)	29.5749	12	0.92066	1.71836	0.122356	0.871299
Q8BFY9	Transportin-1 (Importin beta-2) (Karyopherin beta-2)	7.7951	5	-0.509053	-1.70596	0.124708	0.871299
Q544Z9	Cytochrome b-5, isoform CRA_d	52.2388	6	0.40981	1.70074	0.125711	0.871299
A6ZI44	Fructose-bisphosphate aldolase (EC 4.1.2.13)	10.2871	4	-0.440753	-1.6991	0.126028	0.871299
P19157	Glutathione S-transferase P 1 (Gst P1) (EC 2.5.1.18) (GST YF-YF) (GST class-pi) (GST-piB) (Preadipocyte growth factor)	59.5238	9	-0.31386	-1.69669	0.126493	0.871299
B2M1R6	Heterogeneous nuclear ribonucleoprotein K	44.3182	16	1.23079	1.69371	0.127073	0.871299
P24456	Cytochrome P450 2D10 (EC 1.14.14.1) (CYPIID10) (Cytochrome P450-16-alpha) (Cytochrome P450CB) (Testosterone 16-alpha hydroxylase)	31.5476	11	0.69647	1.67709	0.130347	0.871299
Q5SSW2	Proteasome activator complex subunit 4 (Proteasome activator PA200) (Protein TEMO)	7.27075	12	-0.546057	-1.67238	0.131288	0.871299
Q8BJ64	Choline dehydrogenase, mitochondrial (CDH) (CHD) (EC 1.1.99.1)	42.2819	22	0.28878	1.6396	0.138018	0.871299
Q91WP9	Alpha-1,4 glucan phosphorylase (EC 2.4.1.1)	61.1765	41	4.89606	1.63649	0.138673	0.871299
O88962	7-alpha-hydroxycholest-4-en-3-one 12-alpha-hydroxylase (EC 1.14.18.8) (7-alpha-hydroxy-4-cholesten-3-one 12-alpha-hydroxylase) (CYPVIIIB1) (Cytochrome P450 8B1) (Sterol 12-alpha-hydroxylase)	32	17	-0.344753	-1.62315	0.141514	0.871299
F8VPN4	Amylo-1,6-glucosidase, 4-alpha-glucanotransferase	50.4569	57	1.42738	1.60716	0.144986	0.871299
P56480	ATP synthase subunit beta, mitochondrial (EC 7.1.2.2) (ATP synthase F1 subunit beta)	64.8393	24	0.79052	1.6047	0.14553	0.871299
Q91XE8	Transmembrane protein 205	22.2222	4	-0.359443	-1.58633	0.149628	0.871299
Q6A0C7	MKIAA0118 protein (Fragment)	14.2292	3	0.543567	1.5722	0.152855	0.871299
P35293	Ras-related protein Rab-18	33.4951	5	0.33423	1.57163	0.152986	0.871299
D3YTS1	Signal peptidase complex catalytic subunit SEC11 (EC 3.4.21.89)	11.336	3	-0.3524	-1.56571	0.154357	0.871299
P63085	Mitogen-activated protein kinase 1 (MAP kinase 1) (MAPK 1) (EC 2.7.11.24) (ERT1) (Extracellular signal-regulated kinase 2) (ERK-2) (MAP kinase isoform p42) (p42-MAPK) (Mitogen-activated protein kinase 2) (MAP kinase 2) (MAPK 2)	9.21788	2	-0.25892	-1.552	0.157572	0.871299
Q3ULD5	Methylcrotonoyl-CoA carboxylase beta chain, mitochondrial (MCCase subunit beta) (EC 6.4.1.4) (3-methylcrotonyl-CoA carboxylase 2) (3-methylcrotonyl-CoA carboxylase non-biotin-containing subunit) (3-methylcrotonyl-CoA:carbon dioxide ligase subunit beta)	33.0373	15	0.52401	1.54813	0.158491	0.871299
B2RT14	UDP-glucuronosyltransferase (EC 2.4.1.17)	16.8242	5	0.318273	1.54151	0.160075	0.871299
O08599	Syntaxin-binding protein 1 (Protein unc-18 homolog 1) (Unc18-1) (Protein unc-18 homolog A) (Unc-18A)	3.0303	2	-0.355007	-1.54114	0.160162	0.871299
C4B4E7	1-acyl-sn-glycerol-3-phosphate acyltransferase gamma (EC 2.3.1.51) (1-acylglycerol-3-phosphate O-acyltransferase 3) (1-AGP acyltransferase 3) (1-AGPAT 3) (Lysophosphatidic acid acyltransferase gamma) (LPAAT-gamma)	15.4255	5	-0.274627	-1.54032	0.16036	0.871299
Q8BU30	Isoleucine--tRNA ligase, cytoplasmic (EC 6.1.1.5) (Isoleucyl-tRNA synthetase) (IRS) (IleRS)	27.496	27	0.302127	1.5363	0.161331	0.871299
H7BX95	Serine/arginine-rich-splicing factor 1	27.2727	6	0.300497	1.52229	0.16475	0.871299
Q99M87	DnaJ homolog subfamily A member 3, mitochondrial (DnaJ protein Tid-1) (mTid-1) (Tumorous imaginal discs protein Tid56 homolog)	21.875	9	1.45521	1.52094	0.165083	0.871299
G5E814	MCG5603 (NADH dehydrogenase [ubiquinone] 1 alpha subcomplex subunit 11)	23.7762	2	0.39642	1.52072	0.165138	0.871299
Q3TFE5	Uncharacterized protein	13.5849	9	0.368797	1.51695	0.166071	0.871299
Q9DBH5	Vesicular integral-membrane protein VIP36 (Lectin mannose-binding 2) (Vesicular integral-membrane protein 36) (VIP36)	41.6201	14	1.31077	1.50949	0.167932	0.871299
P63168	Dynein light chain 1, cytoplasmic (8 kDa dynein light chain) (DLC8) (Dynein light chain LC8-type 1) (Protein inhibitor of neuronal nitric oxide synthase) (PIN) (mPIN)	20.2247	2	0.75084	1.49361	0.171956	0.871299
Q64726	Zinc-alpha-2-glycoprotein (Zn-alpha-2-GP) (Zn-alpha-2-glycoprotein)	9.44625	3	-0.291593	-1.49077	0.172683	0.871299
O08553	Dihydropyrimidinase-related protein 2 (DRP-2) (Unc-33-like phosphoprotein 2) (ULIP-2)	5.59441	2	0.372933	1.48459	0.174277	0.871299
A0A075DC90	Cytochrome c oxidase subunit 2	24.6696	4	0.619203	1.48386	0.174467	0.871299
Q91ZX7	Prolow-density lipoprotein receptor-related protein 1 (LRP-1) (Alpha-2-macroglobulin receptor) (A2MR) (CD antigen CD91) [Cleaved into: Low-density lipoprotein receptor-related protein 1 85 kDa subunit (LRP-85); Low-density lipoprotein receptor-related protein 1 515 kDa subunit (LRP-515); Low-density lipoprotein receptor-related protein 1 intracellular domain (LRPICD)]	17.7998	65	1.35741	1.48007	0.175453	0.871299
Q8VIJ6	Splicing factor, proline- and glutamine-rich (DNA-binding p52/p100 complex, 100 kDa subunit) (Polypyrimidine tract-binding protein-associated-splicing factor) (PSF) (PTB-associated-splicing factor)	14.3062	8	-0.290607	-1.47562	0.176616	0.871299
Q3TJ66	Fructose-bisphosphate aldolase (EC 4.1.2.13)	56.5934	15	0.977937	1.46932	0.178274	0.871299
Q60930	Voltage-dependent anion-selective channel protein 2 (VDAC-2) (mVDAC2) (Outer mitochondrial membrane protein porin 2) (Voltage-dependent anion-selective channel protein 6) (VDAC-6) (mVDAC6)	52.2034	11	0.742563	1.46554	0.179274	0.871299
H3BJQ7	Peroxiredoxin (EC 1.11.1.15)	34.2723	6	-2.10241	-1.46157	0.180332	0.871299
Q564E8	Ribosomal protein L4	41.5274	18	1.39413	1.4601	0.180725	0.871299
Q8VCH8	UBX domain-containing protein 4 (Erasin) (UBX domain-containing protein 2)	15.415	4	-0.332893	-1.44891	0.183741	0.871299
A0A087WQS2	Basic leucine zipper and W2 domain-containing protein 1	5.9867	4	-0.496223	-1.44537	0.184703	0.871299
Q921X9	Protein disulfide-isomerase A5 (EC 5.3.4.1) (Protein disulfide isomerase-related protein)	31.3346	15	1.42586	1.43799	0.186726	0.871299
Q3U1S6	Uncharacterized protein	30.9524	21	-0.435163	-1.436	0.187274	0.871299
Q50HX4	RAB14 protein (RAB14, member RAS oncogene family, isoform CRA_b) (Rab14)	80.4651	12	0.28814	1.41763	0.192405	0.871299
P01027	Complement C3 (HSE-MSF) [Cleaved into: Complement C3 beta chain; C3-beta-c (C3bc); Complement C3 alpha chain; C3a anaphylatoxin; Acylation stimulating protein (ASP) (C3adesArg); Complement C3b alpha' chain; Complement C3c alpha' chain fragment 1; Complement C3dg fragment; Complement C3g fragment; Complement C3d fragment; Complement C3f fragment; Complement C3c alpha' chain fragment 2]	26.9393	40	0.63522	1.41543	0.193029	0.871299
P07309	Transthyretin (Prealbumin)	41.4966	4	0.931403	1.40709	0.195403	0.871299
Q8BI84	Transport and Golgi organization protein 1 homolog (TANGO1) (Melanoma inhibitory activity protein 3)	21.5026	36	0.848203	1.39947	0.197596	0.871299
Q69ZW4	MKIAA0899 protein (Fragment)	35.3671	19	1.06183	1.39701	0.198309	0.871299
Q9QYF1	Retinol dehydrogenase 11 (EC 1.1.1.300) (Androgen-regulated short-chain dehydrogenase/reductase 1) (Cell line MC/9.IL4-derived protein 1) (M42C60) (Prostate short-chain dehydrogenase/reductase 1) (Retinal reductase 1) (RalR1) (Short-chain aldehyde dehydrogenase) (SCALD)	29.4304	7	0.44752	1.3954	0.198777	0.871299
Q8VC26	TLC domain-containing protein 2	6.45161	2	0.436527	1.38765	0.20104	0.871299
Q9DBG1	Sterol 26-hydroxylase, mitochondrial (EC 1.14.15.15) (5-beta-cholestane-3-alpha,7-alpha,12-alpha-triol 26-hydroxylase) (Cytochrome P-450C27/25) (Cytochrome P450 27) (Sterol 27-hydroxylase) (Vitamin D(3) 25-hydroxylase)	35.0844	16	0.672563	1.38242	0.202581	0.871299
P52479	Ubiquitin carboxyl-terminal hydrolase 10 (EC 3.4.19.12) (Deubiquitinating enzyme 10) (Ubiquitin thioesterase 10) (Ubiquitin-specific-processing protease 10)	22.3485	13	0.513783	1.38064	0.203107	0.871299
A0A0A0MQA5	Tubulin alpha chain (Fragment)	39.413	5	-0.253547	-1.37912	0.20356	0.871299
P32921	Tryptophan--tRNA ligase, cytoplasmic (EC 6.1.1.2) (Tryptophanyl-tRNA synthetase) (TrpRS) [Cleaved into: T1-TrpRS; T2-TrpRS]	5.40541	2	-0.234287	-1.37909	0.203567	0.871299
Q05D44	Eukaryotic translation initiation factor 5B (eIF-5B) (EC 3.6.5.3) (Translation initiation factor IF-2)	24.3421	22	-0.617697	-1.37816	0.203842	0.871299
Q9JKX3	Transferrin receptor protein 2 (TfR2)	13.0326	9	0.937473	1.37775	0.203965	0.871299
G5E8J3	Bromodomain and WD repeat domain containing 2, isoform CRA_a (WD repeat-containing protein 11)	2.78005	3	0.784543	1.37242	0.205556	0.871299
Q3TVU9	Uncharacterized protein	46.3259	11	-0.32577	-1.37232	0.205585	0.871299
Q8BJY1	26S proteasome non-ATPase regulatory subunit 5 (26S protease subunit S5 basic) (26S proteasome subunit S5B)	14.881	6	-0.309267	-1.36906	0.206564	0.871299
Q3UAD6	Heat shock protein 90kDa beta (Grp94), member 1	43.7656	32	1.37054	1.36573	0.207566	0.871299
Q3TDN2	FAS-associated factor 2 (UBX domain-containing protein 8)	26.0674	8	0.635483	1.362	0.208695	0.871299
Q3UPL0	Protein transport protein Sec31A (SEC31-like protein 1) (SEC31-related protein A)	3.49593	4	-0.25336	-1.36136	0.208888	0.871299
Q8VDS8	Syntaxin-18	9.58084	4	-0.343203	-1.36117	0.208945	0.871299
Q3U4P0	FAD-binding FR-type domain-containing protein	1.40351	1	-0.283267	-1.36098	0.209004	0.871299
Q5FW97	Enolase 1, alpha non-neuron (MCG115657) (MCG17183) (Predicted gene, EG433182)	47.235	15	0.34436	1.35956	0.209436	0.871299
Q8JZU2	Tricarboxylate transport protein, mitochondrial (Citrate transport protein) (CTP) (Solute carrier family 25 member 1) (Tricarboxylate carrier protein)	30.5466	8	-0.27572	-1.35613	0.21048	0.871299
Q9CXW2	28S ribosomal protein S22, mitochondrial (MRP-S22) (S22mt)	35.0975	11	-0.37009	-1.35601	0.210517	0.871299
B2RQC6	CAD protein [Includes: Glutamine-dependent carbamoyl-phosphate synthase (EC 6.3.5.5); Aspartate carbamoyltransferase (EC 2.1.3.2); Dihydroorotase (EC 3.5.2.3)]	6.60674	11	-0.30261	-1.3537	0.211224	0.871299
Q9QZE5	Coatomer subunit gamma-1 (Gamma-1-coat protein) (Gamma-1-COP)	10.8696	7	0.36495	1.35124	0.211979	0.871299
O08601	Microsomal triglyceride transfer protein large subunit	51.6779	39	0.60328	1.34998	0.212366	0.871299
Q8JZZ0	UDP-glucuronosyltransferase 3A2 (UDPGT 3A2) (EC 2.4.1.17)	29.2543	9	0.435793	1.33917	0.215714	0.871299
Q91V01	Lysophospholipid acyltransferase 5 (LPLAT 5) (EC 2.3.1.-) (1-acylglycerophosphocholine O-acyltransferase) (EC 2.3.1.23) (1-acylglycerophosphoethanolamine O-acyltransferase) (EC 2.3.1.n7) (1-acylglycerophosphoserine O-acyltransferase) (EC 2.3.1.n6) (Lysophosphatidylcholine acyltransferase) (LPCAT) (Lyso-PC acyltransferase) (Lysophosphatidylcholine acyltransferase 3) (Lyso-PC acyltransferase 3) (mL…	10.6776	5	0.421657	1.33835	0.21597	0.871299
Q64442	Sorbitol dehydrogenase (SDH) (SORD) (EC 1.1.1.-) (L-iditol 2-dehydrogenase) (EC 1.1.1.14) (Polyol dehydrogenase) (Xylitol dehydrogenase) (XDH) (EC 1.1.1.9)	56.8627	15	-0.438833	-1.33688	0.216429	0.871299
A1A4T2	Alpha glucosidase 2 alpha neutral subunit (Alpha glucosidase 2 alpha neutral subunit, isoform CRA_b)	28.4679	23	0.223407	1.32647	0.219707	0.878829
Q8VCC2	Liver carboxylesterase 1 (EC 3.1.1.1) (Acyl-coenzyme A:cholesterol acyltransferase) (Carboxylesterase 1G) (ES-x)	40.708	16	0.751573	1.3149	0.223398	0.884072
Q9EQC1	3 beta-hydroxysteroid dehydrogenase type 7 (3 beta-hydroxysteroid dehydrogenase type VII) (3-beta-HSD VII) (3-beta-hydroxy-Delta(5)-C27 steroid oxidoreductase) (C(27) 3-beta-HSD) (EC 1.1.1.-) (Cholest-5-ene-3-beta,7-alpha-diol 3-beta-dehydrogenase) (EC 1.1.1.181)	25.7453	6	0.369227	1.30579	0.226342	0.884072
P40630	Transcription factor A, mitochondrial (mtTFA) (Testis-specific high mobility group protein) (TS-HMG)	17.284	4	-0.280483	-1.30347	0.227098	0.884072
Q60865	Caprin-1 (Cytoplasmic activation- and proliferation-associated protein 1) (GPI-anchored membrane protein 1) (GPI-anchored protein p137) (GPI-p137) (p137GPI) (Membrane component chromosome 11 surface marker 1) (RNA granule protein 105)	10.7496	7	0.831757	1.30237	0.227456	0.884072
Q3U2X5	Amine oxidase (EC 1.4.3.-)	16.73	7	-0.27433	-1.30039	0.228102	0.884072
Q4FJL0	RAB10, member RAS oncogene family (Rab10) (Rab10 protein)	41	5	0.183573	1.2938	0.230266	0.886951
Q91YP0	L-2-hydroxyglutarate dehydrogenase, mitochondrial (EC 1.1.99.2) (Duranin)	20.0431	8	0.309777	1.27293	0.237235	0.892785
O35295	Transcriptional activator protein Pur-beta (Purine-rich element-binding protein B) (Vascular actin single-stranded DNA-binding factor 2 p44 component)	34.2593	6	-0.39066	-1.27206	0.237527	0.892785
Q9D7N9	Adipocyte plasma membrane-associated protein (Protein DD16)	14.2169	5	-0.199707	-1.27073	0.237978	0.892785
Q3TXU4	Apolipoprotein E, isoform CRA_h	33.119	9	-0.30355	-1.26562	0.239715	0.892785
Q99JI4	26S proteasome non-ATPase regulatory subunit 6 (26S proteasome regulatory subunit RPN7) (26S proteasome regulatory subunit S10) (p42A)	30.3342	12	-0.31629	-1.25378	0.24378	0.892785
Q76LV0	Glutathione peroxidase	17.3913	4	-0.24873	-1.25307	0.244027	0.892785
Q9D1G1	Ras-related protein Rab-1B	49.2537	4	0.369897	1.24018	0.248523	0.892785
Q8BM55	Transmembrane protein 214	14.7016	9	0.603393	1.23993	0.248609	0.892785
A2ASZ8	Calcium-binding mitochondrial carrier protein SCaMC-2 (Small calcium-binding mitochondrial carrier protein 2) (Solute carrier family 25 member 25)	2.1322	1	-0.356447	-1.23267	0.251172	0.892785
Q3TKG4	AAA domain-containing protein (Fragment)	34.6614	14	-0.42831	-1.23203	0.2514	0.892785
Q9DCN2	NADH-cytochrome b5 reductase 3 (B5R) (Cytochrome b5 reductase) (EC 1.6.2.2) (Diaphorase-1) [Cleaved into: NADH-cytochrome b5 reductase 3 membrane-bound form; NADH-cytochrome b5 reductase 3 soluble form]	36.5449	11	0.56401	1.22686	0.253239	0.892785
P16045	Galectin-1 (Gal-1) (14 kDa lectin) (Beta-galactoside-binding lectin L-14-I) (Galaptin) (Lactose-binding lectin 1) (Lectin galactoside-binding soluble 1) (S-Lac lectin 1)	25.9259	3	0.3428	1.22005	0.255677	0.892785
A0A068BER1	Transporter 1 ATP-binding cassette sub-family B	2.48619	2	-0.32054	-1.21898	0.256064	0.892785
Q3U912	DAGKc domain-containing protein	7.13128	3	0.281237	1.21652	0.256953	0.892785
P35279	Ras-related protein Rab-6A (Rab-6)	37.0192	5	0.300197	1.2159	0.257175	0.892785
Q3UGX2	Spectrin beta chain	29.3259	56	0.535417	1.21071	0.259058	0.892785
Q9DB77	Cytochrome b-c1 complex subunit 2, mitochondrial (Complex III subunit 2) (Core protein II) (Ubiquinol-cytochrome-c reductase complex core protein 2)	45.9161	16	0.74967	1.2078	0.260118	0.892785
A2A7S7	Tyrosine--tRNA ligase (EC 6.1.1.1) (Tyrosyl-tRNA synthetase)	35.8156	19	-0.410293	-1.20579	0.26085	0.892785
Q6ZQ58	La-related protein 1 (La ribonucleoprotein domain family member 1)	30.6903	23	0.24644	1.2054	0.260992	0.892785
Q6ZPJ0	Testis-expressed protein 2	5.49645	6	-0.28831	-1.20369	0.261619	0.892785
Q3TLJ5	Uncharacterized protein	17.6938	9	0.321313	1.20089	0.262648	0.892785
P97872	Dimethylaniline monooxygenase [N-oxide-forming] 5 (EC 1.14.13.8) (Dimethylaniline oxidase 5) (Hepatic flavin-containing monooxygenase 5) (FMO 5)	45.2158	21	0.28085	1.19924	0.263257	0.892785
O88587	Catechol O-methyltransferase (EC 2.1.1.6)	62.2642	12	-0.195127	-1.1766	0.271705	0.916454
A6H8H2	DENN domain-containing protein 4C	2.3085	4	-0.307783	-1.16271	0.277001	0.91772
Q3TVV6	Uncharacterized protein	23.75	15	0.631303	1.16134	0.277526	0.91772
Q3UJZ7	Nop domain-containing protein	16.3793	7	0.513153	1.15996	0.278056	0.91772
Q8BWA8	Rho guanine nucleotide exchange factor 19 (Ephexin-2) (Weakly similar to Rho GEF 5)	0.872818	1	-0.305133	-1.15948	0.278241	0.91772
O08749	Dihydrolipoyl dehydrogenase, mitochondrial (EC 1.8.1.4) (Dihydrolipoamide dehydrogenase)	29.0766	11	-0.305707	-1.15479	0.280055	0.91772
F8WHL2	Coatomer subunit alpha	27.8994	25	-0.2993	-1.14748	0.282898	0.91772
Q8VCT4	Carboxylesterase 1D (Carboxylesterase 3) (EC 3.1.1.1) (EC 3.1.1.67) (Fatty acid ethyl ester synthase) (FAEE synthase) (Triacylglycerol hydrolase) (TGH)	41.9469	17	0.376057	1.14682	0.283154	0.91772
P43274	Histone H1.4 (H1 VAR.2) (H1e)	26.9406	3	0.205043	1.14506	0.283846	0.91772
Q64464	Cytochrome P450 3A13 (EC 1.14.14.1) (CYPIIIA13)	24.2545	10	-0.254883	-1.13618	0.287339	0.919725
P25976	Nucleolar transcription factor 1 (Upstream-binding factor 1) (UBF-1)	6.53595	5	-0.35083	-1.13258	0.288766	0.919725
Q3UUH0	Uncharacterized protein	41.5948	18	-0.254363	-1.13227	0.288888	0.919725
P59999	Actin-related protein 2/3 complex subunit 4 (Arp2/3 complex 20 kDa subunit) (p20-ARC)	16.0714	2	-0.228197	-1.12082	0.293465	0.91992
Q99JX4	Eukaryotic translation initiation factor 3 subunit M (eIF3m) (PCI domain-containing protein 1)	22.7273	6	-0.365043	-1.11316	0.29656	0.91992
Q9JI39	ATP-binding cassette sub-family B member 10, mitochondrial (ABC-mitochondrial erythroid protein) (ABC-me protein) (ATP-binding cassette transporter 10) (ABC transporter 10 protein)	7.69231	4	0.32069	1.11247	0.296839	0.91992
O70194	Eukaryotic translation initiation factor 3 subunit D (eIF3d) (Eukaryotic translation initiation factor 3 subunit 7) (eIF-3-zeta) (eIF3 p66)	30.1095	11	-0.18614	-1.10007	0.30191	0.91992
Q3UKA4	Alcohol dehydrogenase 1 (Class I), isoform CRA_c	38.1333	12	1.59731	1.09925	0.302246	0.91992
Q9DD20	Methyltransferase-like protein 7B (EC 2.1.1.-)	61.8852	11	0.83245	1.09751	0.302963	0.91992
Q8K3M1	Cis-retinol/3alpha hydroxysterol short-chain dehydrogenase-like protein (RDH16 family member 2)	42.1384	8	0.305647	1.09196	0.30526	0.91992
Q3TXD3	PKS_ER domain-containing protein	7.38916	3	0.278777	1.08802	0.306898	0.91992
Q791T5	Mitochondrial carrier homolog 1 (Mitochondrial carrier-like protein 1)	7.96915	2	0.293673	1.0876	0.307072	0.91992
P37040	NADPH--cytochrome P450 reductase (CPR) (P450R) (EC 1.6.2.4)	46.6077	26	-0.223937	-1.08387	0.30863	0.91992
Q9D1H6	NADH dehydrogenase [ubiquinone] 1 alpha subcomplex assembly factor 4 (Hormone-regulated proliferation-associated protein of 20 kDa homolog)	29.4798	5	0.296043	1.0817	0.30954	0.91992
P20918	Plasminogen (EC 3.4.21.7) [Cleaved into: Plasmin heavy chain A; Activation peptide; Angiostatin; Plasmin heavy chain A, short form; Plasmin light chain B]	28.5714	17	0.317107	1.07982	0.310328	0.91992
B2RWX2	Complement component 4B (Childo blood group)	11.2773	15	-0.265597	-1.07681	0.311595	0.91992
Q9R1P0	Proteasome subunit alpha type-4 (EC 3.4.25.1) (Macropain subunit C9) (Multicatalytic endopeptidase complex subunit C9) (Proteasome component C9) (Proteasome subunit L)	39.4636	9	-0.606867	-1.06917	0.314833	0.91992
Q8BMS1	Trifunctional enzyme subunit alpha, mitochondrial (Monolysocardiolipin acyltransferase) (EC 2.3.1.-) (TP-alpha) [Includes: Long-chain enoyl-CoA hydratase (EC 4.2.1.17); Long chain 3-hydroxyacyl-CoA dehydrogenase (EC 1.1.1.211)]	45.0852	25	0.520773	1.06756	0.315516	0.91992
P28666	Murinoglobulin-2 (MuG2)	11.8539	8	-0.25073	-1.06617	0.316109	0.91992
Q8VDD5	Myosin-9 (Cellular myosin heavy chain, type A) (Myosin heavy chain 9) (Myosin heavy chain, non-muscle IIa) (Non-muscle myosin heavy chain A) (NMMHC-A) (Non-muscle myosin heavy chain IIa) (NMMHC II-a) (NMMHC-IIA)	51.3776	74	1.11077	1.0641	0.316992	0.91992
Q9ESH4	Aldehyde oxidase homolog-1	26.5719	25	-0.43383	-1.05848	0.319402	0.91992
Q6PB44	Tyrosine-protein phosphatase non-receptor type 23 (EC 3.1.3.48)	0.35461	1	-0.46678	-1.05799	0.319615	0.91992
Q3UDC3	Target of Myb protein 1	1.93798	1	-0.213643	-1.05072	0.322751	0.91992
Q6A068	Cell division cycle 5-like protein (Cdc5-like protein)	10.0998	5	0.27318	1.04758	0.324114	0.91992
Q3V117	ATP-citrate synthase (EC 2.3.3.8) (ATP-citrate (pro-S-)-lyase) (Citrate cleavage enzyme)	34.3324	29	0.351597	1.03793	0.328334	0.91992
P08101	Low affinity immunoglobulin gamma Fc region receptor II (Fc gamma receptor IIB) (Fc-gamma RII) (Fc-gamma-RIIB) (FcRII) (IgG Fc receptor II beta) (Lymphocyte antigen 17) (Ly-17) (CD antigen CD32)	13.6364	4	0.191683	1.0335	0.330284	0.91992
Q921F4	Heterogeneous nuclear ribonucleoprotein L-like	9.81387	5	-0.257187	-1.03256	0.3307	0.91992
Q78JT3	3-hydroxyanthranilate 3,4-dioxygenase (EC 1.13.11.6) (3-hydroxyanthranilate oxygenase) (3-HAO) (3-hydroxyanthranilic acid dioxygenase) (HAD)	48.6014	11	-0.20398	-1.02672	0.333286	0.91992
E9QKB2	Intracellular hyaluronan-binding protein 4	6.06796	2	-0.168747	-1.0267	0.333293	0.91992
Q3UGC8	Propionyl-Coenzyme A carboxylase, alpha polypeptide, isoform CRA_b	38.8122	22	0.30847	1.02583	0.333681	0.91992
B2RXW1	Histidine ammonia-lyase (EC 4.3.1.3)	36.9863	18	-0.279313	-1.02412	0.334443	0.91992
Q99N87	28S ribosomal protein S5, mitochondrial (MRP-S5) (S5mt)	18.287	7	-0.319977	-1.02389	0.334543	0.91992
Q99ME9	Nucleolar GTP-binding protein 1 (Chronic renal failure gene protein) (GTP-binding protein NGB)	10.4101	6	0.44407	1.02181	0.33547	0.91992
Q9CQE8	RNA transcription, translation and transport factor protein	53.6885	11	-0.426397	-1.02103	0.335819	0.91992
P61079	Ubiquitin-conjugating enzyme E2 D3 (EC 2.3.2.23) ((E3-independent) E2 ubiquitin-conjugating enzyme D3) (EC 2.3.2.24) (E2 ubiquitin-conjugating enzyme D3) (Ubiquitin carrier protein D3) (Ubiquitin-conjugating enzyme E2(17)KB 3) (Ubiquitin-conjugating enzyme E2-17 kDa 3) (Ubiquitin-protein ligase D3)	7.48299	1	-0.344687	-1.01554	0.338281	0.91992
Q8BVQ9	26S proteasome regulatory subunit 7	43.1579	18	0.456113	1.00785	0.341751	0.91992
P06801	NADP-dependent malic enzyme (NADP-ME) (EC 1.1.1.40) (Malic enzyme 1)	29.7203	14	-0.240107	-0.995133	0.347545	0.91992
P30115	Glutathione S-transferase A3 (EC 2.5.1.18) (GST class-alpha member 3) (Glutathione S-transferase Ya3) (Glutathione S-transferase Yc)	27.1493	3	0.353707	0.989525	0.350125	0.91992
Q9CRD0	OCIA domain-containing protein 1	33.1984	6	-0.21564	-0.984327	0.352528	0.91992
P23116	Eukaryotic translation initiation factor 3 subunit A (eIF3a) (Centrosomin) (Eukaryotic translation initiation factor 3 subunit 10) (eIF-3-theta) (eIF3 p167) (eIF3 p180) (eIF3 p185) (p162)	25	31	-0.351837	-0.98359	0.35287	0.91992
Q3TJ01	tRNA-splicing ligase RtcB homolog (EC 6.5.1.3)	40.198	15	-0.260427	-0.978663	0.355162	0.91992
P40142	Transketolase (TK) (EC 2.2.1.1) (P68)	31.3002	13	-0.29252	-0.976889	0.355989	0.91992
Q8R0Y6	Cytosolic 10-formyltetrahydrofolate dehydrogenase (10-FTHFDH) (FDH) (EC 1.5.1.6) (Aldehyde dehydrogenase family 1 member L1)	58.3149	43	1.42685	0.97637	0.356232	0.91992
Q3UIG0	Eukaryotic translation initiation factor 3 subunit E (eIF3e) (Eukaryotic translation initiation factor 3 subunit 6) (eIF-3 p48)	22.6966	9	-0.325933	-0.975993	0.356408	0.91992
Q3UL36	Arginine and glutamate-rich protein 1	5.90406	2	0.171733	0.97555	0.356616	0.91992
A8DUK4	Beta-globin (Globin a1) (Hemoglobin, beta adult s chain) (Hemoglobin, beta adult t chain)	72.1088	5	0.217157	0.973433	0.357606	0.91992
Q3U4U6	T-complex protein 1 subunit gamma	52.2936	24	0.856423	0.971511	0.358508	0.91992
Q8BGL3	Sulfotransferase (EC 2.8.2.-)	37.5887	9	0.399363	0.971003	0.358746	0.91992
Q3TJL8	Uncharacterized protein	31.4607	11	-0.410937	-0.96799	0.360164	0.91992
P99027	60S acidic ribosomal protein P2	76.5217	6	1.75147	0.967639	0.360329	0.91992
Q6PE54	Probable ATP-dependent RNA helicase DHX40 (EC 3.6.4.13) (DEAH box protein 40)	0.898588	1	-0.22511	-0.960911	0.36351	0.91992
Q99LY9	NADH dehydrogenase [ubiquinone] iron-sulfur protein 5 (Complex I-15 kDa) (CI-15 kDa) (NADH-ubiquinone oxidoreductase 15 kDa subunit)	40.566	4	0.27535	0.959905	0.363987	0.91992
P28665	Murinoglobulin-1 (MuG1)	20.1897	17	-0.402237	-0.959512	0.364174	0.91992
Q8BLF1	Neutral cholesterol ester hydrolase 1 (NCEH) (EC 3.1.1.-) (Arylacetamide deacetylase-like 1) (Chlorpyrifos oxon-binding protein) (CPO-BP)	13.9706	5	-0.184933	-0.957433	0.365163	0.91992
P04939	Major urinary protein 3 (MUP 3) (Non-group 1/group 2 MUP15)	37.5	5	-0.175027	-0.956495	0.365609	0.91992
Q0PD67	RAB1, member RAS oncogene family, isoform CRA_a (Rab1A)	61.9512	6	-0.187097	-0.94626	0.370509	0.925663
Q04750	DNA topoisomerase 1 (EC 5.6.2.1) (DNA topoisomerase I)	12.5163	9	-0.30867	-0.938906	0.37406	0.925663
Q9D379	Epoxide hydrolase 1 (EC 3.3.2.9) (Epoxide hydratase) (Microsomal epoxide hydrolase) (mEH)	44.3956	20	1.0563	0.935839	0.375548	0.925663
F8VPL2	Phosphatidylinositol 4-phosphate 3-kinase C2 domain-containing subunit alpha	7.17675	10	-0.18006	-0.935772	0.37558	0.925663
Q8BYU6	Torsin-1A-interacting protein 2	24.3028	8	-0.16579	-0.935545	0.37569	0.925663
Q3UL32	Uncharacterized protein	1.417	1	-0.218677	-0.931306	0.377755	0.925663
Q6A0A2	La-related protein 4B (La ribonucleoprotein domain family member 4B) (La ribonucleoprotein domain family member 5) (La-related protein 5)	7.1525	5	-0.182043	-0.926041	0.380331	0.925663
Q8R2P8	Lysine--tRNA ligase (EC 6.1.1.6) (Lysyl-tRNA synthetase)	30.7692	16	-0.235637	-0.924816	0.380932	0.925663
D3YW52	Deleted.	33.5766	37	-0.146697	-0.92235	0.382144	0.925663
Q3TXS7	26S proteasome non-ATPase regulatory subunit 1 (26S proteasome regulatory subunit RPN2) (26S proteasome regulatory subunit S1)	34.7324	28	-0.407713	-0.919007	0.383792	0.925663
Q6P3A8	2-oxoisovalerate dehydrogenase subunit beta, mitochondrial (EC 1.2.4.4) (Branched-chain alpha-keto acid dehydrogenase E1 component beta chain) (BCKDE1B) (BCKDH E1-beta)	59.2308	14	0.19991	0.918161	0.384209	0.925663
Q91XD4	Formimidoyltransferase-cyclodeaminase (Formiminotransferase-cyclodeaminase) (FTCD) [Includes: Glutamate formimidoyltransferase (EC 2.1.2.5) (Glutamate formiminotransferase) (Glutamate formyltransferase); Formimidoyltetrahydrofolate cyclodeaminase (EC 4.3.1.4) (Formiminotetrahydrofolate cyclodeaminase)]	54.8983	23	-0.21702	-0.913512	0.386511	0.927626
D4AFX7	DnaJ heat shock protein family (Hsp40) member C13 (Receptor mediated endocytosis-8)	8.85231	16	-0.260033	-0.903354	0.391575	0.930666
Q7TMF4	Propionyl Coenzyme A carboxylase, beta polypeptide (Propionyl Coenzyme A carboxylase, beta polypeptide, isoform CRA_a)	44.3623	16	-0.27609	-0.898624	0.39395	0.930666
Q9DB30	Phosphorylase b kinase gamma catalytic chain, liver/testis isoform (PHK-gamma-LT) (PHK-gamma-T) (EC 2.7.11.19) (Phosphorylase kinase subunit gamma-2)	22.6601	7	-0.274323	-0.897819	0.394354	0.930666
P14211	Calreticulin (CRP55) (Calregulin) (Endoplasmic reticulum resident protein 60) (ERp60) (HACBP)	60.8173	24	0.83019	0.894483	0.396037	0.930666
Q9ERS2	NADH dehydrogenase [ubiquinone] 1 alpha subcomplex subunit 13 (Cell death regulatory protein GRIM-19) (Complex I-B16.6) (CI-B16.6) (Gene associated with retinoic and interferon-induced mortality 19 protein) (GRIM-19) (Gene associated with retinoic and IFN-induced mortality 19 protein) (NADH-ubiquinone oxidoreductase B16.6 subunit)	38.1944	6	0.20346	0.89353	0.396518	0.930666
O55029	Coatomer subunit beta' (Beta'-coat protein) (Beta'-COP) (p102)	22.4309	14	-0.275113	-0.893118	0.396726	0.930666
Q62452	UDP-glucuronosyltransferase 1-9 (UDPGT 1-9) (UGT1*9) (UGT1-09) (UGT1.9) (EC 2.4.1.17) (UDP-glucuronosyltransferase 1-7) (UDPGT) (UDP-glucuronosyltransferase 1A9) (UGT1A12) (UGTP4)	19.1288	6	0.66756	0.882485	0.402128	0.931941
Q8K2C9	Very-long-chain (3R)-3-hydroxyacyl-CoA dehydratase 3 (EC 4.2.1.134) (3-hydroxyacyl-CoA dehydratase 3) (HACD3) (Butyrate-induced protein 1) (B-ind1) (Protein-tyrosine phosphatase-like A domain-containing protein 1)	16.8508	5	-0.21441	-0.880201	0.403296	0.931941
B2RWW6	eIF-2-alpha kinase activator GCN1 (GCN1 eIF-2-alpha kinase activator homolog) (GCN1-like protein 1) (General control of amino-acid synthesis 1-like protein 1) (Translational activator GCN1)	8.19918	20	-0.24802	-0.874837	0.406046	0.931941
F6Q8D3	Phospholipid-transporting ATPase (EC 7.6.2.1)	26.2179	23	1.37416	0.872599	0.407198	0.931941
P62192	26S proteasome regulatory subunit 4 (P26s4) (26S proteasome AAA-ATPase subunit RPT2) (Proteasome 26S subunit ATPase 1)	42.7273	15	-0.169093	-0.871643	0.40769	0.931941
Q8C196	Carbamoyl-phosphate synthase [ammonia], mitochondrial (EC 6.3.4.16) (Carbamoyl-phosphate synthetase I) (CPSase I)	53.5333	64	0.8377	0.870331	0.408367	0.931941
Q9D0M3	Cytochrome c1, heme protein, mitochondrial (Complex III subunit 4) (Complex III subunit IV) (Cytochrome b-c1 complex subunit 4) (Ubiquinol-cytochrome-c reductase complex cytochrome c1 subunit) (Cytochrome c-1)	33.8462	8	0.340113	0.869994	0.408541	0.931941
Q5M9M5	MCG10806 (Ribosomal protein L23a)	48.7179	10	0.450937	0.868684	0.409218	0.931941
P56391	Cytochrome c oxidase subunit 6B1 (Cytochrome c oxidase subunit VIb isoform 1) (COX VIb-1)	62.7907	6	0.308497	0.860439	0.413495	0.93494
H3BJS0	Melanoma inhibitory activity protein 2	25.3416	19	0.19629	0.860175	0.413632	0.93494
P16460	Argininosuccinate synthase (EC 6.3.4.5) (Citrulline--aspartate ligase)	56.068	3	0.37212	0.853722	0.417003	0.93494
Q9CS00	Cactin	1.1658	1	-0.22785	-0.853398	0.417173	0.93494
Q3U3D3	GST C-terminal domain-containing protein	26.2074	26	-0.174307	-0.847657	0.420188	0.93494
Q8R1S0	Ubiquinone biosynthesis monooxygenase COQ6, mitochondrial (EC 1.14.13.-) (Coenzyme Q10 monooxygenase 6)	18.9076	7	-0.19767	-0.847402	0.420322	0.93494
F7BGR7	Predicted gene 21992	7.75681	3	-0.202443	-0.839741	0.424371	0.93494
G3X977	Inter-alpha trypsin inhibitor, heavy chain 2 (Inter-alpha-trypsin inhibitor heavy chain H2)	6.84211	5	-0.209383	-0.83881	0.424864	0.93494
Q91W64	Cytochrome P450 2C70 (EC 1.14.14.1) (CYPIIC70)	36.6053	12	-0.736937	-0.828862	0.430166	0.93494
Q9JIF7	Coatomer subunit beta (Beta-coat protein) (Beta-COP)	14.6905	11	0.298707	0.827663	0.430808	0.93494
P12787	Cytochrome c oxidase subunit 5A, mitochondrial (Cytochrome c oxidase polypeptide Va)	27.3973	3	-0.168787	-0.825276	0.432088	0.93494
Q9WVA2	Mitochondrial import inner membrane translocase subunit Tim8 A (Deafness dystonia protein 1 homolog)	22.6804	2	0.212653	0.824327	0.432597	0.93494
P11725	Ornithine carbamoyltransferase, mitochondrial (EC 2.1.3.3) (Ornithine transcarbamylase) (OTCase)	40.3955	12	0.2749	0.821131	0.434317	0.93494
Q9DB20	ATP synthase subunit O, mitochondrial (ATP synthase peripheral stalk subunit OSCP) (Oligomycin sensitivity conferral protein) (OSCP)	48.8263	9	0.275773	0.814349	0.437981	0.93494
Q9D8W7	OCIA domain-containing protein 2	32.4675	5	0.17678	0.80824	0.4413	0.93494
P26369	Splicing factor U2AF 65 kDa subunit (U2 auxiliary factor 65 kDa subunit) (U2 snRNP auxiliary factor large subunit)	10.9474	4	0.184287	0.806401	0.442302	0.93494
Q3TZ32	AA_TRNA_LIGASE_II_ALA domain-containing protein	5.3719	4	-0.17873	-0.805334	0.442885	0.93494
P01898	H-2 class I histocompatibility antigen, Q10 alpha chain	16.6154	2	-0.190903	-0.798667	0.446535	0.93494
E9QPX3	NADH dehydrogenase [ubiquinone] iron-sulfur protein 4, mitochondrial	37.1429	6	-0.389163	-0.795245	0.448416	0.93494
Q99JY0	Trifunctional enzyme subunit beta, mitochondrial (TP-beta) [Includes: 3-ketoacyl-CoA thiolase (EC 2.3.1.155) (EC 2.3.1.16) (Acetyl-CoA acyltransferase) (Beta-ketothiolase)]	31.5789	13	-0.222853	-0.793598	0.449323	0.93494
Q8K5C8	Cis-retinol/androgen dehydrogenase type 3 (MCG140849) (Retinol dehydrogenase 9)	52.6814	4	0.152073	0.791645	0.450401	0.93494
Q1HL32	Structural maintenance of chromosomes protein	3.12243	4	0.143807	0.788603	0.452083	0.93494
Q62087	Serum paraoxonase/lactonase 3 (EC 3.1.1.2) (EC 3.1.1.81) (EC 3.1.8.1)	25.7062	8	0.335	0.787016	0.452962	0.93494
Q3TVN6	C-X-C motif chemokine	20	2	0.186523	0.785066	0.454044	0.93494
E9PUK2	Uncharacterized aarF domain-containing protein kinase 5	4.811	3	0.24007	0.784925	0.454123	0.93494
Q9QXX4	Calcium-binding mitochondrial carrier protein Aralar2 (Citrin) (Mitochondrial aspartate glutamate carrier 2) (Solute carrier family 25 member 13)	44.9704	18	0.24843	0.783082	0.455146	0.93494
A2A7A7	GDH/6PGL endoplasmic bifunctional protein	19.6989	12	0.279307	0.77637	0.458889	0.93494
Q3TXR9	Beta-hexosaminidase (EC 3.2.1.52)	3.91791	2	-0.165783	-0.77602	0.459085	0.93494
P09411	Phosphoglycerate kinase 1 (EC 2.7.2.3)	33.3333	11	0.636747	0.774515	0.459928	0.93494
Q8BX70	Vacuolar protein sorting-associated protein 13C	1.06724	4	-0.14556	-0.770866	0.461974	0.93494
Q93092	Transaldolase (EC 2.2.1.2)	10.6825	4	-0.248427	-0.770479	0.462191	0.93494
Q3UJW9	Aldo_ket_red domain-containing protein	31.6923	8	0.167543	0.770202	0.462347	0.93494
P70387	Hereditary hemochromatosis protein homolog	5.29248	2	-0.13311	-0.769038	0.463001	0.93494
P11983	T-complex protein 1 subunit alpha (TCP-1-alpha) (CCT-alpha) (Tailless complex polypeptide 1A) (TCP-1-A) (Tailless complex polypeptide 1B) (TCP-1-B)	61.1511	25	0.46611	0.761356	0.467336	0.93494
P08003	Protein disulfide-isomerase A4 (EC 5.3.4.1) (Endoplasmic reticulum resident protein 72) (ER protein 72) (ERp-72) (ERp72)	40.5956	22	0.721017	0.760068	0.468065	0.93494
Q3U8X1	Eukaryotic translation initiation factor 3 subunit F (eIF3f) (Eukaryotic translation initiation factor 3 subunit 5) (eIF-3-epsilon) (eIF3 p47)	25.7618	7	-0.186943	-0.758125	0.469166	0.93494
Q99PV0	Pre-mRNA-processing-splicing factor 8 (Splicing factor Prp8)	12.6767	25	-0.163093	-0.755181	0.470839	0.93494
Q80TT4	MKIAA0719 protein (Fragment)	22.0447	11	0.416677	0.754149	0.471426	0.93494
O08547	Vesicle-trafficking protein SEC22b (ER-Golgi SNARE of 24 kDa) (ERS-24) (ERS24) (SEC22 vesicle-trafficking protein homolog B) (SEC22 vesicle-trafficking protein-like 1) (mSec22b)	43.2558	7	0.186797	0.745689	0.476257	0.93494
P63017	Heat shock cognate 71 kDa protein (Heat shock 70 kDa protein 8)	56.9659	26	1.17736	0.741505	0.478658	0.93494
Q8K2Y7	39S ribosomal protein L47, mitochondrial (L47mt) (MRP-L47)	17.4603	5	0.203567	0.737678	0.480862	0.93494
Q91WN4	Kynurenine 3-monooxygenase (EC 1.14.13.9) (Kynurenine 3-hydroxylase)	45.3027	17	0.15629	0.736083	0.481782	0.93494
Q91V76	Ester hydrolase C11orf54 homolog (EC 3.1.-.-)	12.6984	4	0.25267	0.735692	0.482008	0.93494
Q3USU4	Uncharacterized protein	28.9941	14	-0.41083	-0.730828	0.484822	0.93494
Q8BTZ7	Mannose-1-phosphate guanyltransferase beta (EC 2.7.7.13) (GDP-mannose pyrophosphorylase B) (GTP-mannose-1-phosphate guanylyltransferase beta)	3.33333	1	-0.248193	-0.72972	0.485464	0.93494
Q3U741	DEAD (Asp-Glu-Ala-Asp) box polypeptide 17, isoform CRA_a (Probable ATP-dependent RNA helicase DDX17)	28.9877	13	0.31912	0.723017	0.489363	0.93494
Q8CIJ3	Eukaryotic translation initiation factor 3 subunit B (eIF3b) (Eukaryotic translation initiation factor 3 subunit 9) (eIF-3-eta)	24.0206	17	0.242517	0.722375	0.489738	0.93494
Q99MR8	Methylcrotonoyl-CoA carboxylase subunit alpha, mitochondrial (MCCase subunit alpha) (EC 6.4.1.4) (3-methylcrotonyl-CoA carboxylase 1) (3-methylcrotonyl-CoA carboxylase biotin-containing subunit) (3-methylcrotonyl-CoA:carbon dioxide ligase subunit alpha)	32.357	16	0.22645	0.719633	0.491339	0.93494
E9PW39	Putative helicase MOV-10	14.4847	11	-0.115937	-0.71866	0.491908	0.93494
Q8VDP4	Cell cycle and apoptosis regulator protein 2 (Cell division cycle and apoptosis regulator protein 2)	7.37527	5	-0.197427	-0.713588	0.494881	0.93494
A0A087WQ44	Snf2-related CREBBP activator protein	0.244574	1	0.190253	0.712756	0.49537	0.93494
Q6PAM1	Alpha-taxilin	3.06859	2	-0.154327	-0.712695	0.495405	0.93494
Q80UG5	Septin-9 (SL3-3 integration site 1 protein)	10.6346	6	0.14081	0.709993	0.496995	0.93494
A1L2Z3	C230096C10Rik protein	6.01805	5	0.253187	0.709046	0.497553	0.93494
Q0PD56	Rab5B	26.2009	3	-0.1182	-0.705257	0.499789	0.93494
E9Q5A0	Deleted.	13.4752	6	0.309903	0.702839	0.501219	0.93494
P55264	Adenosine kinase (AK) (EC 2.7.1.20) (Adenosine 5'-phosphotransferase)	32.133	9	-0.20013	-0.702038	0.501694	0.93494
Q9D0I9	Arginine--tRNA ligase, cytoplasmic (EC 6.1.1.19) (Arginyl-tRNA synthetase) (ArgRS)	39.697	23	-0.151927	-0.698734	0.503653	0.93494
E9QPD7	Pyruvate carboxylase (EC 6.4.1.1)	40.0339	34	0.394633	0.695142	0.505789	0.93494
P11679	Keratin, type II cytoskeletal 8 (Cytokeratin endo A) (Cytokeratin-8) (CK-8) (Keratin-8) (K8) (Type-II keratin Kb8)	62.0408	22	0.363997	0.688242	0.509908	0.93494
Q3UYH9	Alpha-1,4 glucan phosphorylase (EC 2.4.1.1)	22.4199	12	0.192343	0.684546	0.512122	0.93494
E9Q474	Deleted.	1.78955	4	-0.197853	-0.682907	0.513107	0.93494
E9Q634	Unconventional myosin-Ie (Unconventional myosin 1E)	15.0858	15	-0.132413	-0.682608	0.513286	0.93494
Q3UK83	Uncharacterized protein	25.7373	6	0.14985	0.680786	0.514382	0.93494
Q8BIF9	Zinc finger protein 787	3.41207	1	-0.175673	-0.679636	0.515074	0.93494
Q91VC3	Eukaryotic initiation factor 4A-III (eIF-4A-III) (eIF4A-III) (EC 3.6.4.13) (ATP-dependent RNA helicase DDX48) (ATP-dependent RNA helicase eIF4A-3) (DEAD box protein 48) (Eukaryotic translation initiation factor 4A isoform 3) [Cleaved into: Eukaryotic initiation factor 4A-III, N-terminally processed]	34.3066	10	-0.121193	-0.679549	0.515127	0.93494
Q8CHQ9	N-acetyltransferase family 8 member 2 (EC 2.3.1.-) (Camello-like protein 2) (N-acetyltransferase-like protein CML2)	13.0252	3	0.123817	0.676941	0.516698	0.93494
P47911	60S ribosomal protein L6 (TAX-responsive enhancer element-binding protein 107) (TAXREB107)	30.7432	11	0.392987	0.672865	0.519161	0.93494
P00687	Alpha-amylase 1 (EC 3.2.1.1) (1,4-alpha-D-glucan glucanohydrolase 1) (Salivary and hepatic alpha-amylase)	15.0685	2	-0.133873	-0.670618	0.520522	0.93494
P27773	Protein disulfide-isomerase A3 (EC 5.3.4.1) (58 kDa glucose-regulated protein) (58 kDa microsomal protein) (p58) (Disulfide isomerase ER-60) (Endoplasmic reticulum resident protein 57) (ER protein 57) (ERp57) (Endoplasmic reticulum resident protein 60) (ER protein 60) (ERp60)	56.6337	26	0.840147	0.668316	0.521918	0.93494
A2AVJ7	Ribosome-binding protein 1	64.3443	81	0.77144	0.668312	0.521921	0.93494
E9Q035	Predicted gene 20425	46.2168	7	-0.135333	-0.663562	0.524809	0.93494
Q5M9K9	MCG126194, isoform CRA_a (Ribosomal protein L31)	46.4	7	-0.35185	-0.660818	0.526482	0.93494
Q02819	Nucleobindin-1 (CALNUC)	36.1656	14	-0.144253	-0.658092	0.528148	0.93494
Q8CIM7	Cytochrome P450 2D26 (EC 1.14.14.1) (CYPIID26)	46.2	15	-0.306783	-0.656739	0.528975	0.93494
A2ALK6	Band 4.1-like protein 4B	3.78198	3	-0.112567	-0.650813	0.532609	0.93494
Q9CXN7	Phenazine biosynthesis-like domain-containing protein 2 (EC 5.1.-.-)	20.8333	3	-0.152777	-0.649123	0.533649	0.93494
P58710	L-gulonolactone oxidase (LGO) (EC 1.1.3.8) (L-gulono-gamma-lactone oxidase) (GLO)	44.7727	16	0.192217	0.647549	0.534618	0.93494
Q9D024	Coiled-coil domain-containing protein 47 (Adipocyte-specific protein 4) (Calumin)	11.3872	5	-0.17751	-0.645149	0.536097	0.93494
Q9D1M7	Peptidyl-prolyl cis-trans isomerase FKBP11 (PPIase FKBP11) (EC 5.2.1.8) (19 kDa FK506-binding protein) (19 kDa FKBP) (FKBP-19) (FK506-binding protein 11) (FKBP-11) (Rotamase)	10.4478	2	-0.216103	-0.645073	0.536144	0.93494
Q3TN31	Proteasome subunit alpha type (EC 3.4.25.1)	43.5484	9	0.328227	0.64048	0.538983	0.93494
Q9DBG7	Signal recognition particle receptor subunit alpha (SR-alpha) (Docking protein alpha) (DP-alpha)	22.6415	12	0.194737	0.639892	0.539347	0.93494
Q00623	Apolipoprotein A-I (Apo-AI) (ApoA-I) (Apolipoprotein A1) [Cleaved into: Proapolipoprotein A-I (ProapoA-I); Truncated apolipoprotein A-I]	29.9242	8	-0.20095	-0.639503	0.539587	0.93494
Q3THE2	Myosin regulatory light chain 12B (Myosin regulatory light chain 2-B, smooth muscle isoform) (Myosin regulatory light chain 20 kDa) (MLC20) (Myosin regulatory light chain MRLC2)	30.814	5	-0.126997	-0.635335	0.542173	0.93494
P35700	Peroxiredoxin-1 (EC 1.11.1.15) (Macrophage 23 kDa stress protein) (Osteoblast-specific factor 3) (OSF-3) (Thioredoxin peroxidase 2) (Thioredoxin-dependent peroxide reductase 2)	56.2814	7	0.367553	0.635009	0.542375	0.93494
A2AEM2	Chloride channel CLIC-like 1, isoform CRA_a (Chloride channel CLIC-like protein 1)	9.74265	4	0.156077	0.632699	0.543811	0.93494
Q3UMC8	Uncharacterized protein	1.80832	1	0.1195	0.629719	0.545668	0.93494
Q9DCJ5	NADH dehydrogenase [ubiquinone] 1 alpha subcomplex subunit 8 (Complex I-19kD) (CI-19kD) (Complex I-PGIV) (CI-PGIV) (NADH-ubiquinone oxidoreductase 19 kDa subunit)	48.8372	6	0.14841	0.629157	0.546018	0.93494
U5NG72	Immunity-related GTPase family member a6	47.2155	11	-0.114387	-0.628879	0.546191	0.93494
Q3UEM0	MCG9091, isoform CRA_d	50.1548	10	-0.184603	-0.628277	0.546567	0.93494
Q9CQ40	39S ribosomal protein L49, mitochondrial (L49mt) (MRP-L49)	15.6627	2	0.16684	0.620024	0.551732	0.93494
Q149Z9	Histone cluster 1, H1d (MCG50184)	27.1493	3	0.182697	0.616044	0.554233	0.93494
Q80XN0	D-beta-hydroxybutyrate dehydrogenase, mitochondrial (EC 1.1.1.30) (3-hydroxybutyrate dehydrogenase) (BDH)	50.7289	13	-0.131247	-0.615894	0.554328	0.93494
Q9CQ49	Nuclear cap-binding protein subunit 2 (20 kDa nuclear cap-binding protein) (NCBP 20 kDa subunit) (CBP20)	11.5385	2	-0.14557	-0.611942	0.556818	0.93494
Q8K2B3	Succinate dehydrogenase [ubiquinone] flavoprotein subunit, mitochondrial (EC 1.3.5.1) (Flavoprotein subunit of complex II) (Fp)	55.8735	24	0.24037	0.609412	0.558415	0.93494
O09131	Glutathione S-transferase omega-1 (GSTO-1) (EC 2.5.1.18) (Glutathione S-transferase omega 1-1) (GSTO 1-1) (Glutathione-dependent dehydroascorbate reductase) (EC 1.8.5.1) (Monomethylarsonic acid reductase) (MMA(V) reductase) (EC 1.20.4.2) (S-(Phenacyl)glutathione reductase) (SPG-R) (p28)	10.4167	3	-0.20071	-0.60841	0.559048	0.93494
O35887	Calumenin (Crocalbin)	22.5397	6	-0.141347	-0.607045	0.559912	0.93494
Q9CQB4	Cytochrome b-c1 complex subunit 7	39.6396	5	-0.124983	-0.606588	0.560201	0.93494
Q3THW7	Eukaryotic translation initiation factor 3 subunit H (eIF3h) (Eukaryotic translation initiation factor 3 subunit 3) (eIF-3 gamma) (eIF3 p40 subunit)	33.5227	11	-0.239703	-0.605985	0.560583	0.93494
B2RUJ7	Xanthine dehydrogenase	12.5094	13	-0.228543	-0.601873	0.563191	0.93494
Q01279	Epidermal growth factor receptor (EC 2.7.10.1)	24.2975	25	0.450957	0.599128	0.564936	0.93494
P55096	ATP-binding cassette sub-family D member 3 (68 kDa peroxisomal membrane protein) (PMP68) (70 kDa peroxisomal membrane protein) (PMP70)	27.7693	15	0.341253	0.596566	0.566567	0.93494
Q3UA52	Arp2/3 complex 34 kDa subunit (Fragment)	13.577	5	0.126057	0.594601	0.56782	0.93494
Q61510	E3 ubiquitin/ISG15 ligase TRIM25 (EC 6.3.2.n3) (Estrogen-responsive finger protein) (RING-type E3 ubiquitin transferase) (EC 2.3.2.27) (RING-type E3 ubiquitin transferase TRIM25) (Tripartite motif-containing protein 25) (Ubiquitin/ISG15-conjugating enzyme TRIM25) (Zinc finger protein 147)	34.5426	18	-0.108893	-0.594333	0.567991	0.93494
P80315	T-complex protein 1 subunit delta (TCP-1-delta) (A45) (CCT-delta)	42.6716	17	-0.120617	-0.589385	0.571153	0.93494
Q9CQE1	Protein NipSnap homolog 3B (NipSnap3B) (NipSnap-related protein) (Protein NipSnap homolog 3A) (NipSnap3A)	11.336	3	0.21315	0.587812	0.572161	0.93494
P56593	Cytochrome P450 2A12 (EC 1.14.14.1) (CYPIIA12) (Steroid hormones 7-alpha-hydroxylase) (Testosterone 7-alpha-hydroxylase)	53.8618	23	0.84547	0.587623	0.572282	0.93494
Q9CQL4	39S ribosomal protein L20, mitochondrial (L20mt) (MRP-L20)	18.7919	3	-0.12671	-0.587087	0.572626	0.93494
Q3TF14	Adenosylhomocysteinase (EC 3.3.1.1)	46.2963	17	-0.340397	-0.585179	0.57385	0.93494
O88451	Retinol dehydrogenase 7 (EC 1.1.1.105) (Cis-retinol/3alpha-hydroxysterol short-chain dehydrogenase isozyme 2) (Cis-retinol/androgen dehydrogenase type 2) (CRAD-2)	56.6456	8	-0.241223	-0.574446	0.580762	0.93944
Q3UKX8	AP-1 complex subunit gamma	8.72727	8	0.229373	0.572758	0.581853	0.93944
P53395	Lipoamide acyltransferase component of branched-chain alpha-keto acid dehydrogenase complex, mitochondrial (EC 2.3.1.168) (Branched-chain alpha-keto acid dehydrogenase complex component E2) (BCKAD-E2) (BCKADE2) (Dihydrolipoamide acetyltransferase component of branched-chain alpha-keto acid dehydrogenase complex) (Dihydrolipoamide branched chain transacylase) (Dihydrolipoyllysine-residue (2-methyl…	53.3195	21	0.944567	0.571992	0.582348	0.93944
Q9JIK9	28S ribosomal protein S34, mitochondrial (MRP-S34) (S34mt) (T-complex expressed gene 2 protein)	15.1376	3	-0.1558	-0.570816	0.58311	0.93944
Q8BM72	Heat shock 70 kDa protein 13 (Microsomal stress-70 protein ATPase core) (Stress-70 protein chaperone microsome-associated 60 kDa protein)	5.9448	3	0.145497	0.569087	0.58423	0.93944
Q3U7C0	AAA domain-containing protein	12.7182	9	-0.27801	-0.562253	0.588669	0.93944
P63037	DnaJ homolog subfamily A member 1 (DnaJ protein homolog 2) (Heat shock 40 kDa protein 4) (Heat shock protein J2) (HSJ-2)	26.4484	7	-0.187647	-0.561142	0.589393	0.93944
Q61694	NADPH-dependent 3-keto-steroid reductase Hsd3b5 (3 beta-hydroxysteroid dehydrogenase type 5) (3 beta-hydroxysteroid dehydrogenase type V) (3 beta-HSD V) (EC 1.1.1.270) (Dihydrotestosterone 3-ketoreductase) (EC 1.1.1.210)	39.1421	12	0.22314	0.558372	0.591199	0.93944
Q6NXL1	Sec24-related gene family, member D (S. cerevisiae)	2.90698	2	-0.135407	-0.557785	0.591582	0.93944
Q64512	Tyrosine-protein phosphatase non-receptor type 13 (EC 3.1.3.48) (PTP36) (Protein tyrosine phosphatase DPZPTP) (Protein tyrosine phosphatase PTP-BL) (Protein-tyrosine phosphatase RIP)	0.489197	1	-0.13868	-0.556572	0.592374	0.93944
Q3UYX6	RRM domain-containing protein	7.91367	2	0.152037	0.555351	0.593172	0.93944
P50544	Very long-chain specific acyl-CoA dehydrogenase, mitochondrial (EC 1.3.8.9) (MVLCAD) (VLCAD)	45.122	23	-0.17554	-0.55087	0.596106	0.941696
Q9JKR6	Hypoxia up-regulated protein 1 (GRP-170) (140 kDa Ca(2+)-binding protein) (CBP-140)	39.039	30	-0.20012	-0.54593	0.599348	0.941962
Q3TWG2	EF-hand domain-containing protein	25.144	12	0.183393	0.542806	0.601404	0.941962
P97371	Proteasome activator complex subunit 1 (11S regulator complex subunit alpha) (REG-alpha) (Activator of multicatalytic protease subunit 1) (Proteasome activator 28 subunit alpha) (PA28a) (PA28alpha)	19.2771	5	0.153783	0.541299	0.602397	0.941962
P62889	60S ribosomal protein L30	71.3043	8	-0.207783	-0.541101	0.602528	0.941962
P07759	Serine protease inhibitor A3K (Serpin A3K) (Contrapsin) (SPI-2)	26.3158	5	-0.108773	-0.539139	0.603822	0.941962
Q9DBS1	Transmembrane protein 43 (Protein LUMA)	11.75	4	0.0941967	0.529227	0.610382	0.948828
O08715	A-kinase anchor protein 1, mitochondrial (Dual specificity A-kinase-anchoring protein 1) (D-AKAP-1) (Protein kinase A-anchoring protein 1) (PRKA1) (Spermatid A-kinase anchor protein) (S-AKAP)	8.4014	6	0.135273	0.5279	0.611264	0.948828
O70303	Cell death activator CIDE-B (Cell death-inducing DFFA-like effector B)	5.93607	1	0.215763	0.519789	0.616664	0.949572
P50431	Serine hydroxymethyltransferase, cytosolic (SHMT) (EC 2.1.2.1) (Glycine hydroxymethyltransferase) (Serine methylase)	20.0837	7	-0.107287	-0.516632	0.618773	0.949572
P50427	Steryl-sulfatase (EC 3.1.6.2) (Arylsulfatase C) (ASC) (Steroid sulfatase) (Steryl-sulfate sulfohydrolase)	4.96795	3	-0.133583	-0.516256	0.619025	0.949572
Q9R092	17-beta-hydroxysteroid dehydrogenase type 6 (17-beta-HSD 6) (17-beta-HSD6) (EC 1.1.1.105) (EC 1.1.1.239) (EC 1.1.1.62) (17-beta-HSD9) (3-alpha->beta-hydroxysteroid epimerase) (3-alpha->beta-HSE) (Oxidative 3-alpha hydroxysteroid dehydrogenase)	49.8423	8	-0.53482	-0.51623	0.619042	0.949572
Q9Z0R9	Acyl-CoA 6-desaturase (EC 1.14.19.3) (Delta(6) fatty acid desaturase) (D6D) (Delta(6) desaturase) (Delta-6 desaturase) (Fatty acid desaturase 2)	15.991	6	-0.124107	-0.514428	0.620248	0.949572
Q6ZWV7	60S ribosomal protein L35	13.8211	2	-0.118833	-0.513492	0.620874	0.949572
B2RQQ7	CDC42 binding protein kinase beta (Cdc42 binding protein kinase beta, isoform CRA_b)	5.54583	7	0.280557	0.508227	0.624406	0.951549
Q9DB79	Ribosomal_S17_N domain-containing protein	36.1446	7	-0.541527	-0.50702	0.625217	0.951549
O08914	Fatty-acid amide hydrolase 1 (EC 3.5.1.99) (Anandamide amidohydrolase 1) (Oleamide hydrolase 1)	23.1434	8	0.1096	0.501383	0.629011	0.952494
Q80W54	CAAX prenyl protease 1 homolog (EC 3.4.24.84) (Farnesylated proteins-converting enzyme 1) (FACE-1) (Prenyl protein-specific endoprotease 1) (Zinc metalloproteinase Ste24 homolog)	20.2105	8	-0.199173	-0.497663	0.631522	0.952494
Q3UKS0	AMP-binding domain-containing protein	42.6061	20	0.215997	0.49591	0.632707	0.952494
P26443	Glutamate dehydrogenase 1, mitochondrial (GDH 1) (EC 1.4.1.3)	54.3011	25	0.7423	0.495606	0.632912	0.952494
Q3TEX7	Dynamin-type G domain-containing protein	2.64201	2	0.114027	0.494783	0.633469	0.952494
Q8BP60	Uncharacterized protein	18.7702	9	-0.0801667	-0.48853	0.637707	0.954037
Q3TEF1	Glutamate-cysteine ligase, catalytic subunit, isoform CRA_c	7.69231	4	0.0870667	0.477977	0.644892	0.954037
Q3V1M8	Uncharacterized protein	41.0095	44	-0.270413	-0.477801	0.645012	0.954037
Q9D8V0	Minor histocompatibility antigen H13 (EC 3.4.23.-) (Presenilin-like protein 3) (Signal peptide peptidase)	11.3757	4	0.16782	0.47108	0.649609	0.954037
Q80YR4	E3 ubiquitin-protein ligase ZNF598 (EC 2.3.2.27) (Zinc finger protein 598)	5.06608	4	-0.117513	-0.468994	0.651039	0.954037
Q8BH00	2-aminomuconic semialdehyde dehydrogenase (EC 1.2.1.32) (Aldehyde dehydrogenase family 8 member A1) (Retinal dehydrogenase 4)	32.8542	12	-0.0984967	-0.468365	0.65147	0.954037
Q80U89	MKIAA0034 protein (Fragment)	46.9121	64	-0.40682	-0.465631	0.653347	0.954037
A0A0A0MQF6	Glyceraldehyde-3-phosphate dehydrogenase (EC 1.2.1.12)	33.9833	9	-0.111493	-0.463866	0.65456	0.954037
Q9CYA0	Cysteine-rich with EGF-like domain protein 2	16.8571	5	-0.09687	-0.461811	0.655974	0.954037
O54749	Cytochrome P450 2J5 (EC 1.14.14.1) (Arachidonic acid epoxygenase) (CYPIIJ5)	32.3353	12	0.0692967	0.461314	0.656317	0.954037
Q3TIC8	Uncharacterized protein	42.5	15	0.16166	0.458487	0.658265	0.954037
Q8R2Y8	Peptidyl-tRNA hydrolase 2, mitochondrial (PTH 2) (EC 3.1.1.29)	59.116	7	-0.12703	-0.454377	0.661101	0.954037
M4TKR7	Tyrosine-protein kinase receptor (EC 2.7.10.1)	4.04624	5	0.09703	0.452334	0.662513	0.954037
Q9EQ06	Estradiol 17-beta-dehydrogenase 11 (EC 1.1.1.62) (17-beta-hydroxysteroid dehydrogenase 11) (17-beta-HSD 11) (17bHSD11) (17betaHSD11) (17-beta-hydroxysteroid dehydrogenase XI) (17-beta-HSD XI) (17betaHSDXI) (Dehydrogenase/reductase SDR family member 8)	51.0067	10	0.0807967	0.448569	0.66512	0.954037
Q9CYR0	Single-stranded DNA-binding protein, mitochondrial (Mt-SSB) (MtSSB)	5.26316	1	-0.0949467	-0.447715	0.665711	0.954037
P43275	Histone H1.1 (H1 VAR.3) (Histone H1a) (H1a)	22.5352	3	-0.109787	-0.444812	0.667725	0.954037
Q99LC3	NADH dehydrogenase [ubiquinone] 1 alpha subcomplex subunit 10, mitochondrial (Complex I-42kD) (CI-42kD) (NADH-ubiquinone oxidoreductase 42 kDa subunit)	48.7324	14	-0.102667	-0.443866	0.668382	0.954037
Q99J08	SEC14-like protein 2 (Alpha-tocopherol-associated protein) (TAP)	34.9876	10	0.230207	0.440808	0.670508	0.954037
O35488	Very long-chain acyl-CoA synthetase (VLACS) (VLCS) (EC 6.2.1.-) (Fatty acid transport protein 2) (FATP-2) (Fatty-acid-coenzyme A ligase, very long-chain 1) (Long-chain-fatty-acid--CoA ligase) (EC 6.2.1.3) (Solute carrier family 27 member 2) (THCA-CoA ligase) (Very long-chain-fatty-acid-CoA ligase)	44.3548	25	0.3148	0.440451	0.670756	0.954037
Q3UNF3	Acyl-coenzyme A oxidase	15.5653	10	0.37585	0.439807	0.671204	0.954037
B0V2Q7	Lclat1 protein (Lysocardiolipin acyltransferase 1) (MCG5412)	15.1596	5	-0.0895933	-0.436274	0.673665	0.954037
A2AN08	E3 ubiquitin-protein ligase UBR4 (EC 2.3.2.27) (N-recognin-4) (RING-type E3 ubiquitin transferase UBR4) (Zinc finger UBR1-type protein 1) (p600)	11.7761	47	0.33847	0.436233	0.673693	0.954037
Q6ZQ08	CCR4-NOT transcription complex subunit 1 (CCR4-associated factor 1)	6.18947	12	-0.08103	-0.434968	0.674575	0.954037
Q60936	Atypical kinase COQ8A, mitochondrial (EC 2.7.-.-) (Chaperone activity of bc1 complex-like) (Chaperone-ABC1-like) (Coenzyme Q protein 8A) (aarF domain-containing protein kinase 3)	10.6977	6	-0.124007	-0.434361	0.674998	0.954037
A0A023J612	Cytochrome c oxidase subunit 1 (EC 1.9.3.1)	13.8132	4	0.169467	0.433679	0.675474	0.954037
P56379	ATP synthase subunit ATP5MPL, mitochondrial (6.8 kDa mitochondrial proteolipid protein) (MLQ)	13.7931	1	0.126987	0.431463	0.677022	0.954037
Q921V3	Nitrogen fixation gene 1 (S. cerevisiae)	9.80392	4	-0.07779	-0.431092	0.677281	0.954037
P97450	ATP synthase-coupling factor 6, mitochondrial (ATPase subunit F6) (ATP synthase peripheral stalk subunit F6)	41.6667	4	0.269057	0.43059	0.677632	0.954037
Q3U9U5	Uncharacterized protein	35.9184	7	0.12526	0.428871	0.678834	0.954037
Q8BU20	Uncharacterized protein	28.0423	5	-0.0832767	-0.425716	0.681042	0.95499
B1AUN2	Eukaryotic translation initiation factor 2B, subunit 3 (MCG14442)	10.177	4	-0.106857	-0.420886	0.68443	0.957588
Q6PB66	Leucine-rich PPR motif-containing protein, mitochondrial (130 kDa leucine-rich protein) (LRP 130) (mLRP130)	30.1006	33	0.09597	0.41699	0.687168	0.957841
Q5YLW3	Ribosomal protein S3 (Ribosomal protein S3, isoform CRA_g)	63.786	14	-0.131477	-0.415174	0.688446	0.957841
Q924Y0	Gamma-butyrobetaine dioxygenase (EC 1.14.11.1) (Gamma-butyrobetaine hydroxylase) (Gamma-BBH) (Gamma-butyrobetaine,2-oxoglutarate dioxygenase)	10.8527	4	-0.06258	-0.413285	0.689776	0.957841
D3YU39	Cholinephosphotransferase 1	2.95567	1	-0.07125	-0.41152	0.69102	0.957841
P11714	Cytochrome P450 2D9 (EC 1.14.14.1) (CYPIID9) (Cytochrome P450-16-alpha) (Cytochrome P450CA) (Testosterone 16-alpha hydroxylase)	33.3333	12	0.183353	0.406516	0.694552	0.957841
Q9JHU4	Cytoplasmic dynein 1 heavy chain 1 (Cytoplasmic dynein heavy chain 1) (Dynein heavy chain, cytosolic)	21.447	80	0.2688	0.405325	0.695394	0.957841
Q571B0	Transmembrane 9 superfamily member (Fragment)	10.3339	7	0.136303	0.403559	0.696643	0.957841
P14148	60S ribosomal protein L7	45.5556	15	0.182343	0.402105	0.697673	0.957841
Q8VBT2	L-serine dehydratase/L-threonine deaminase (SDH) (EC 4.3.1.17) (L-serine deaminase) (L-threonine dehydratase) (TDH) (EC 4.3.1.19)	6.11621	2	-0.0908233	-0.39524	0.702541	0.957841
Q8C2T9	Uncharacterized protein	5.20646	3	-0.0785233	-0.392277	0.704646	0.957841
Q6ZQ61	MCG121979, isoform CRA_c (MKIAA0723 protein) (Fragment)	19.3662	12	0.0874567	0.392147	0.704739	0.957841
Q8BVG4	Dipeptidyl peptidase 9 (DP9) (EC 3.4.14.5) (Dipeptidyl peptidase IX) (DPP IX) (Dipeptidyl peptidase-like protein 9) (DPLP9)	1.04408	1	-0.0784667	-0.390729	0.705747	0.957841
Q9D1N9	39S ribosomal protein L21, mitochondrial (L21mt) (MRP-L21)	23.445	4	0.108777	0.389604	0.706548	0.957841
Q3TII3	Elongation factor 1-alpha	32.9004	12	0.22805	0.386057	0.709075	0.957841
Q6DFZ1	Golgi-specific brefeldin A-resistance factor 1	11.5529	18	-0.134373	-0.385313	0.709606	0.957841
Q923B6	Metalloreductase STEAP4 (EC 1.16.1.9) (Dudulin-4) (Six-transmembrane epithelial antigen of prostate 4) (Tumor necrosis factor-alpha-induced adipose-related protein)	12.3404	5	0.153067	0.384869	0.709923	0.957841
Q99LZ4	Mrps23 protein (Fragment)	40.4762	8	-0.0898033	-0.382666	0.711495	0.957841
Q8BJ03	Cytochrome c oxidase assembly protein COX15 homolog	1.93705	1	-0.09508	-0.379613	0.713676	0.957841
Q60692	Proteasome subunit beta type-6 (EC 3.4.25.1) (Low molecular mass protein 19) (Macropain delta chain) (Multicatalytic endopeptidase complex delta chain) (Proteasome delta chain) (Proteasome subunit Y)	21.4286	5	0.123173	0.377143	0.715444	0.957841
Q3UQ44	Ras GTPase-activating-like protein IQGAP2	26.2222	32	0.112713	0.373535	0.718028	0.957841
Q3TI05	Chaperonin containing Tcp1, subunit 6a (Zeta) (Chaperonin subunit 6a (Zeta))	32.0151	15	0.13352	0.371055	0.719806	0.957841
Q3USZ8	Divergent protein kinase domain 2A (Deleted in autism protein 1 homolog) (Golgi Protein of 49 kDa) (GoPro49) (Hypoxia and AKT-induced stem cell factor) (HASF)	12.3256	4	-0.17318	-0.370929	0.719896	0.957841
P28230	Gap junction beta-1 protein (Connexin-32) (Cx32)	12.7208	4	-0.164567	-0.369716	0.720767	0.957841
Q9WTP6	Adenylate kinase 2, mitochondrial (AK 2) (EC 2.7.4.3) (ATP-AMP transphosphorylase 2) (ATP:AMP phosphotransferase) (Adenylate monophosphate kinase)	50.6276	8	0.139597	0.368763	0.721451	0.957841
Q3V235	Prohibitin 2	45.4849	12	-0.0684833	-0.362135	0.726218	0.960251
B2RSV4	Splicing factor 3b, subunit 3	9.6138	9	-0.0609033	-0.358077	0.729142	0.960251
Q7TSH2	Phosphorylase b kinase regulatory subunit beta (Phosphorylase kinase subunit beta)	20.8295	15	-0.0866	-0.357479	0.729574	0.960251
P20029	Endoplasmic reticulum chaperone BiP (EC 3.6.4.10) (78 kDa glucose-regulated protein) (GRP-78) (Binding-immunoglobulin protein) (BiP) (Heat shock protein 70 family protein 5) (HSP70 family protein 5) (Heat shock protein family A member 5) (Immunoglobulin heavy chain-binding protein)	55.4198	31	0.305557	0.354828	0.731486	0.960251
Q5CZY9	Rps16 protein	38.9535	9	0.129477	0.354635	0.731626	0.960251
Q8BWM0	Prostaglandin E synthase 2 (EC 5.3.99.3) (GATE-binding factor 1) (GBF-1) (Microsomal prostaglandin E synthase 2) (mPGES-2) [Cleaved into: Prostaglandin E synthase 2 truncated form]	17.4479	4	-0.0749367	-0.353426	0.732499	0.960251
Q3TXE5	Uncharacterized protein	32.1489	20	0.0967167	0.347098	0.737077	0.962045
H7BWY3	Alanine--glyoxylate aminotransferase 2, mitochondrial	12.1996	6	-0.10532	-0.346394	0.737587	0.962045
P15105	Glutamine synthetase (GS) (EC 6.3.1.2) (Glutamate--ammonia ligase) (Palmitoyltransferase GLUL) (EC 2.3.1.225)	38.874	12	0.288423	0.344313	0.739096	0.962045
O09173	Homogentisate 1,2-dioxygenase (EC 1.13.11.5) (Homogentisate oxygenase) (Homogentisic acid oxidase) (Homogentisicase)	49.6629	15	0.17194	0.341073	0.741446	0.962045
Q4VBD2	Transmembrane anterior posterior transformation protein 1	20.0355	8	0.07422	0.340235	0.742055	0.962045
Q91WU0	Carboxylesterase 1F (EC 3.1.1.1) (Carboxylic ester hydrolase) (Triacylglycerol hydrolase 2) (TGH-2)	50.4456	18	0.13197	0.333103	0.747241	0.962045
Q8K2I3	Dimethylaniline monooxygenase [N-oxide-forming] 2 (EC 1.14.13.8) (Dimethylaniline oxidase 2) (Pulmonary flavin-containing monooxygenase 2) (FMO 2)	7.47664	4	-0.06982	-0.332684	0.747546	0.962045
A0A087WQT6	Caspase-8	3.4	2	0.06768	0.331992	0.74805	0.962045
Q3U5L3	PX domain-containing protein	15.2216	7	0.0986633	0.331849	0.748154	0.962045
Q6A0E3	MKIAA0031 protein (Fragment)	16.0861	11	-0.08247	-0.329568	0.749817	0.962045
Q6NZJ6	Eukaryotic translation initiation factor 4 gamma 1 (eIF-4-gamma 1) (eIF-4G 1) (eIF-4G1)	14.5	18	0.396363	0.328119	0.750874	0.962045
Q8R1B4	Eukaryotic translation initiation factor 3 subunit C (eIF3c) (Eukaryotic translation initiation factor 3 subunit 8) (eIF3 p110)	17.5631	15	0.114807	0.324577	0.753459	0.962045
Q9DCR2	AP-3 complex subunit sigma-1 (AP-3 complex subunit sigma-3A) (Adaptor-related protein complex 3 subunit sigma-1) (Sigma-3A-adaptin) (Sigma3A-adaptin) (Sigma-adaptin 3a)	4.14508	1	-0.137417	-0.322999	0.754612	0.962045
P09103	Protein disulfide-isomerase (PDI) (EC 5.3.4.1) (Cellular thyroid hormone-binding protein) (Endoplasmic reticulum resident protein 59) (ER protein 59) (ERp59) (Prolyl 4-hydroxylase subunit beta) (p55)	49.5088	26	0.1677	0.32185	0.755452	0.962045
Q9CZP5	Mitochondrial chaperone BCS1 (BCS1-like protein)	18.4211	6	0.0744033	0.313757	0.761377	0.967616
Q8BKZ9	Pyruvate dehydrogenase protein X component, mitochondrial (Dihydrolipoamide dehydrogenase-binding protein of pyruvate dehydrogenase complex) (Lipoyl-containing pyruvate dehydrogenase complex component X)	18.5629	7	-0.07906	-0.308841	0.764985	0.970225
H7BWY6	Retinol-binding protein 4	18.7755	4	-0.101053	-0.300682	0.770985	0.971521
Q9R112	Sulfide:quinone oxidoreductase, mitochondrial (SQOR) (EC 1.8.5.-) (Sulfide quinone oxidoreductase)	46	16	-0.0603267	-0.297053	0.773659	0.971521
A2RS96	Transmembrane emp24 protein transport domain containing 5 (Transmembrane emp24 protein transport domain containing 5, isoform CRA_a)	10.0437	2	-0.0596667	-0.291321	0.77789	0.971521
Q9CPN9	RIKEN cDNA 2210010C04 gene (RIKEN cDNA 2210010C04, isoform CRA_b) (Trypsinogen 7)	4.8583	1	-0.0447467	-0.286878	0.781174	0.971521
P70168	Importin subunit beta-1 (Karyopherin subunit beta-1) (Nuclear factor p97) (Pore targeting complex 97 kDa subunit) (PTAC97) (SCG)	20.2055	13	-0.0726667	-0.282351	0.784526	0.971521
E9QAX2	Unconventional myosin-XVIIIa	14.7384	27	-0.08205	-0.280381	0.785986	0.971521
Q3TE45	Succinate dehydrogenase [ubiquinone] iron-sulfur subunit, mitochondrial (EC 1.3.5.1)	38.2979	12	0.07965	0.279344	0.786755	0.971521
B2RSR0	Cytochrome P450, family 4, subfamily v, polypeptide 3 (MCG1050379)	28.1905	12	0.0965133	0.279218	0.786848	0.971521
P38647	Stress-70 protein, mitochondrial (75 kDa glucose-regulated protein) (GRP-75) (Heat shock 70 kDa protein 9) (Mortalin) (Peptide-binding protein 74) (PBP74) (p66 MOT)	44.1826	26	0.07866	0.2771	0.788419	0.971521
Q53ZW9	Solute carrier organic anion transporter family member	16.5672	10	0.09951	0.274779	0.790142	0.971521
Q7TPW6	Solute carrier family 25 (Mitochondrial carnitine/acylcarnitine translocase), member 20	31.2292	7	0.06547	0.267411	0.79562	0.971521
Q91W43	Glycine dehydrogenase (decarboxylating), mitochondrial (EC 1.4.4.2) (Glycine cleavage system P protein) (Glycine decarboxylase) (Glycine dehydrogenase (aminomethyl-transferring))	21.7561	15	-0.0680233	-0.266253	0.796482	0.971521
E9Q2I4	ELM2 and Myb/SANT-like domain-containing 1	2.66299	3	-0.06385	-0.261504	0.800019	0.971521
Q52JJ6	Aminopeptidase (EC 3.4.11.-)	7.51323	6	0.0704733	0.261149	0.800284	0.971521
Q8JZM0	Dimethyladenosine transferase 1, mitochondrial (EC 2.1.1.-) (Mitochondrial 12S rRNA dimethylase 1) (Mitochondrial transcription factor B1) (mtTFB1) (S-adenosylmethionine-6-N', N'-adenosyl(rRNA) dimethyltransferase 1)	7.24638	2	-0.05209	-0.260505	0.800764	0.971521
P29341	Polyadenylate-binding protein 1 (PABP-1) (Poly(A)-binding protein 1)	38.0503	15	0.0710067	0.260141	0.801036	0.971521
P10639	Thioredoxin (Trx) (ATL-derived factor) (ADF)	29.5238	3	-0.0419767	-0.259729	0.801343	0.971521
Q9D6J6	NADH dehydrogenase [ubiquinone] flavoprotein 2, mitochondrial (EC 1.6.99.3) (EC 7.1.1.2) (NADH-ubiquinone oxidoreductase 24 kDa subunit)	39.5161	7	0.11198	0.259103	0.80181	0.971521
Q9D6M3	Mitochondrial glutamate carrier 1 (GC-1) (Glutamate/H(+) symporter 1) (Solute carrier family 25 member 22)	22.291	7	0.04647	0.258691	0.802118	0.971521
Q3TJD4	Uncharacterized protein	35.5469	12	-0.04648	-0.257996	0.802636	0.971521
D3Z041	Long-chain-fatty-acid--CoA ligase 1	47.4964	28	0.127433	0.255689	0.804358	0.971521
P62301	40S ribosomal protein S13	37.0861	6	-0.11281	-0.255139	0.804769	0.971521
Q3UN60	Membrane protein, palmitoylated 6 (MAGUK p55 subfamily member 6), isoform CRA_b (Mpp6 protein)	4.33996	2	0.0450567	0.254886	0.804958	0.971521
Q8BSY0	Aspartyl/asparaginyl beta-hydroxylase (EC 1.14.11.16) (Aspartate beta-hydroxylase) (ASP beta-hydroxylase) (Peptide-aspartate beta-dioxygenase)	13.7652	9	0.06	0.249703	0.808832	0.971521
Q5DTL8	MKIAA4137 protein (Fragment)	15.625	11	-0.04843	-0.24819	0.809964	0.971521
Q3UK30	Uncharacterized protein	10.6178	2	-0.06205	-0.244948	0.812391	0.971521
P21614	Vitamin D-binding protein (DBP) (VDB) (Gc-globulin) (Group-specific component)	25.2101	9	-0.0641967	-0.244795	0.812505	0.971521
P52825	Carnitine O-palmitoyltransferase 2, mitochondrial (EC 2.3.1.21) (Carnitine palmitoyltransferase II) (CPT II)	28.5714	15	-0.0702767	-0.244131	0.813003	0.971521
Q544T7	alpha-1,2-Mannosidase (EC 3.2.1.-)	19.2366	10	0.0855567	0.240961	0.815379	0.971521
B2ZRS3	Depdc6-001	5.62347	2	-0.06182	-0.238941	0.816894	0.971521
Q3TUQ8	R3H domain-containing protein	1.76282	1	0.04345	0.236179	0.818967	0.971521
Q6RUT9	Chloride channel protein	2.49066	2	0.0588567	0.235701	0.819325	0.971521
G5E829	Plasma membrane calcium-transporting ATPase 1 (EC 7.2.2.10) (Plasma membrane calcium ATPase isoform 1) (PMCA1) (Plasma membrane calcium pump isoform 1)	0.655738	1	-0.0987833	-0.234478	0.820244	0.971521
Q3UK02	39S ribosomal protein L9, mitochondrial	15.6716	3	-0.0548767	-0.233108	0.821273	0.971521
A0A0A0MQC3	5-hydroxyisourate hydrolase (HIU hydrolase) (HIUHase) (EC 3.5.2.17)	11.3475	2	0.0788733	0.232215	0.821944	0.971521
Q1XG79	UbiE1	36.1789	7	-0.0512933	-0.228603	0.82466	0.971521
P17426	AP-2 complex subunit alpha-1 (100 kDa coated vesicle protein A) (Adaptor protein complex AP-2 subunit alpha-1) (Adaptor-related protein complex 2 subunit alpha-1) (Alpha-adaptin A) (Alpha1-adaptin) (Clathrin assembly protein complex 2 alpha-A large chain) (Plasma membrane adaptor HA2/AP2 adaptin alpha A subunit)	27.9427	13	0.07245	0.227297	0.825643	0.971521
Q62425	Cytochrome c oxidase subunit NDUFA4	47.561	4	0.0477333	0.226585	0.826179	0.971521
Q91X72	Hemopexin	32.8261	13	-0.0550467	-0.224939	0.827418	0.971521
Q9Z1T1	AP-3 complex subunit beta-1 (Adaptor protein complex AP-3 subunit beta-1) (Adaptor-related protein complex 3 subunit beta-1) (Beta-3A-adaptin) (Clathrin assembly protein complex 3 beta-1 large chain)	5.24887	5	-0.04203	-0.222077	0.829573	0.971521
Q8BU31	Ras-related protein Rap-2c	10.3825	1	-0.0414833	-0.215733	0.834356	0.971521
O35955	Proteasome subunit beta type-10 (EC 3.4.25.1) (Low molecular mass protein 10) (Macropain subunit MECl-1) (Multicatalytic endopeptidase complex subunit MECl-1) (Proteasome MECl-1) (Proteasome subunit beta-2i)	7.69231	2	0.0590533	0.212155	0.837058	0.971521
Q6P5E4	UDP-glucose:glycoprotein glucosyltransferase 1 (UGT1) (EC 2.4.1.-) (UDP--Glc:glycoprotein glucosyltransferase) (UDP-glucose ceramide glucosyltransferase-like 1)	17.5371	20	0.148743	0.211341	0.837673	0.971521
Q9D0E1	Heterogeneous nuclear ribonucleoprotein M (hnRNP M)	23.594	15	0.0472133	0.208941	0.839486	0.971521
G5E8U1	Sulfate anion transporter 1 (Solute carrier family 26 member 1)	8.47222	5	0.03812	0.207326	0.840707	0.971521
G3X8Q5	Ceruloplasmin (Ceruloplasmin, isoform CRA_a)	7.09677	7	0.0868933	0.2069	0.841029	0.971521
Q14AQ1	Proteasome (Prosome, macropain) 26S subunit, ATPase, 6 (Proteasome (Prosome, macropain) 26S subunit, ATPase, 6, isoform CRA_b)	34.7044	12	-0.05148	-0.204287	0.843006	0.971521
Q8BK48	Pyrethroid hydrolase Ces2e (EC 3.1.1.88) (carboxylesterase 2E)	32.3792	11	-0.0457133	-0.203673	0.84347	0.971521
P35486	Pyruvate dehydrogenase E1 component subunit alpha, somatic form, mitochondrial (EC 1.2.4.1) (PDHE1-A type I)	38.2051	11	-0.0465433	-0.201952	0.844773	0.971521
Q6A0D0	MKIAA0106 protein (Fragment)	48.0176	8	-0.0474833	-0.201358	0.845223	0.971521
Q5DTL5	MKIAA4141 protein (Fragment)	0.502197	1	0.0529533	0.201111	0.84541	0.971521
Q8BWQ1	UDP-glucuronosyltransferase 2A3 (UDPGT 2A3) (EC 2.4.1.17)	26.2172	9	-0.07337	-0.19501	0.850032	0.972936
Q5FWI9	Adaptor protein complex AP-2, mu1	44.5977	16	-0.0415367	-0.193805	0.850946	0.972936
Q9DCT2	NADH dehydrogenase [ubiquinone] iron-sulfur protein 3, mitochondrial (EC 1.6.99.3) (EC 7.1.1.2) (Complex I-30kD) (CI-30kD) (NADH-ubiquinone oxidoreductase 30 kDa subunit)	37.6426	9	0.04831	0.193225	0.851386	0.972936
Q3UWB9	UDPGT domain-containing protein	38.817	11	0.03648	0.190131	0.853733	0.972936
Q91ZJ5	UTP--glucose-1-phosphate uridylyltransferase (EC 2.7.7.9) (UDP-glucose pyrophosphorylase) (UDPGP) (UGPase)	36.0236	16	0.0480533	0.189204	0.854437	0.972936
Q9CU62	Structural maintenance of chromosomes protein 1A (SMC protein 1A) (SMC-1-alpha) (SMC-1A) (Chromosome segregation protein SmcB) (Sb1.8)	3.89294	5	0.0304267	0.182769	0.859326	0.97672
Q80T06	Elongation factor 1-delta	53.7367	9	-0.04497	-0.180217	0.861266	0.977146
Q8CGC7	Bifunctional glutamate/proline--tRNA ligase (Bifunctional aminoacyl-tRNA synthetase) [Includes: Glutamate--tRNA ligase (EC 6.1.1.17) (Glutamyl-tRNA synthetase) (GluRS); Proline--tRNA ligase (EC 6.1.1.15) (Prolyl-tRNA synthetase) (ProRS)]	36.5741	41	-0.0346033	-0.173741	0.866195	0.979831
P08775	DNA-directed RNA polymerase II subunit RPB1 (RNA polymerase II subunit B1) (EC 2.7.7.6) (DNA-directed RNA polymerase II subunit A) (DNA-directed RNA polymerase III largest subunit)	1.06599	3	0.03737	0.169671	0.869295	0.979831
Q9D6J5	NADH dehydrogenase [ubiquinone] 1 beta subcomplex subunit 8, mitochondrial (Complex I-ASHI) (CI-ASHI) (NADH-ubiquinone oxidoreductase ASHI subunit)	25.8065	4	0.0302167	0.169179	0.86967	0.979831
Q9DC70	NADH dehydrogenase [ubiquinone] iron-sulfur protein 7, mitochondrial (EC 1.6.99.3) (EC 7.1.1.2) (Complex I-20kD) (CI-20kD) (NADH-ubiquinone oxidoreductase 20 kDa subunit)	14.2857	3	-0.03715	-0.167663	0.870826	0.979831
P19096	Fatty acid synthase (EC 2.3.1.85) [Includes: [Acyl-carrier-protein] S-acetyltransferase (EC 2.3.1.38); [Acyl-carrier-protein] S-malonyltransferase (EC 2.3.1.39); 3-oxoacyl-[acyl-carrier-protein] synthase (EC 2.3.1.41); 3-oxoacyl-[acyl-carrier-protein] reductase (EC 1.1.1.100); 3-hydroxyacyl-[acyl-carrier-protein] dehydratase (EC 4.2.1.59); Enoyl-[acyl-carrier-protein] reductase (EC 1.3.1.39); Ole…	40.7348	71	-0.1254	-0.166799	0.871485	0.979831
Q5DTI2	ATPase, Ca++ transporting, cardiac muscle, slow twitch 2, isoform CRA_b (MKIAA4195 protein) (Fragment)	30.9142	28	0.0337267	0.163269	0.874177	0.981091
Q9WVJ2	26S proteasome non-ATPase regulatory subunit 13 (26S proteasome regulatory subunit RPN9) (26S proteasome regulatory subunit S11) (26S proteasome regulatory subunit p40.5)	38.0319	12	0.03791	0.158992	0.877442	0.982625
B2RWW2	Golgb1 protein	8.24583	24	-0.0296833	-0.154749	0.880683	0.982625
P49586	Choline-phosphate cytidylyltransferase A (EC 2.7.7.15) (CCT-alpha) (CTP:phosphocholine cytidylyltransferase A) (CCT A) (CT A) (Phosphorylcholine transferase A)	11.9891	4	0.0355067	0.148015	0.885832	0.982625
O55111	Desmoglein-2	6.06061	6	0.0602267	0.14778	0.886012	0.982625
Q9D1P0	39S ribosomal protein L13, mitochondrial (L13mt) (MRP-L13)	30.8989	5	-0.0318167	-0.146071	0.88732	0.982625
Q5EBQ6	MCG10266, isoform CRA_a (Ribosomal protein L9)	66.6667	12	-0.0790633	-0.143173	0.889538	0.982625
Q8BW75	Amine oxidase [flavin-containing] B (EC 1.4.3.4) (Monoamine oxidase type B) (MAO-B)	48.2692	17	0.0235933	0.141638	0.890713	0.982625
P51150	Ras-related protein Rab-7a	71.4976	13	0.0730167	0.140971	0.891224	0.982625
Q76MZ3	Serine/threonine-protein phosphatase 2A 65 kDa regulatory subunit A alpha isoform (PP2A subunit A isoform PR65-alpha) (PP2A subunit A isoform R1-alpha)	14.601	7	0.0368833	0.139331	0.89248	0.982625
Q9D7B6	Isobutyryl-CoA dehydrogenase, mitochondrial (EC 1.3.8.-) (Acyl-CoA dehydrogenase family member 8) (ACAD-8)	11.3801	3	0.03498	0.13558	0.895355	0.982625
O09172	Glutamate--cysteine ligase regulatory subunit (GCS light chain) (Gamma-ECS regulatory subunit) (Gamma-glutamylcysteine synthetase regulatory subunit) (Glutamate--cysteine ligase modifier subunit)	18.6131	4	-0.05738	-0.134181	0.896428	0.982625
P05202	Aspartate aminotransferase, mitochondrial (mAspAT) (EC 2.6.1.1) (EC 2.6.1.7) (Fatty acid-binding protein) (FABP-1) (Glutamate oxaloacetate transaminase 2) (Kynurenine aminotransferase 4) (Kynurenine aminotransferase IV) (Kynurenine--oxoglutarate transaminase 4) (Kynurenine--oxoglutarate transaminase IV) (Plasma membrane-associated fatty acid-binding protein) (FABPpm) (Transaminase A)	36.7442	14	0.0670367	0.133331	0.897079	0.982625
Q91W90	Thioredoxin domain-containing protein 5 (Endoplasmic reticulum resident protein 46) (ER protein 46) (ERp46) (Plasma cell-specific thioredoxin-related protein) (PC-TRP) (Thioredoxin-like protein p46)	32.3741	10	0.0315667	0.132285	0.897881	0.982625
E9Q137	Testis-expressed gene 264	10.0324	3	0.04923	0.132093	0.898029	0.982625
O09111	NADH dehydrogenase [ubiquinone] 1 beta subcomplex subunit 11, mitochondrial (Complex I-ESSS) (CI-ESSS) (NADH-ubiquinone oxidoreductase ESSS subunit) (Neuronal protein 15.6) (Np15.6) (p15.6)	31.1258	3	-0.02523	-0.130612	0.899165	0.982625
Q64471	Glutathione S-transferase theta-1 (EC 2.5.1.18) (GST class-theta-1)	22.5	5	0.0288867	0.124535	0.903828	0.984546
Q6ZPT2	MKIAA1352 protein (Fragment)	26.5289	25	-0.0563267	-0.123037	0.904979	0.984546
Q8VDC3	Cytoplasmic aconitase	18.6874	10	-0.0274567	-0.121666	0.906032	0.984546
Q05CI8	Ccbl1 protein (Cysteine conjugate-beta lyase 1, isoform CRA_d)	14.8585	4	0.0368267	0.117827	0.908981	0.984546
P63038	60 kDa heat shock protein, mitochondrial (EC 5.6.1.7) (60 kDa chaperonin) (Chaperonin 60) (CPN60) (HSP-65) (Heat shock protein 60) (HSP-60) (Hsp60) (Mitochondrial matrix protein P1)	55.4974	24	-0.03753	-0.116799	0.909771	0.984546
Q6PFA2	Clathrin light chain	34.8624	8	-0.0389567	-0.110057	0.914956	0.984546
E9Q3X0	Major vault protein	45.5172	29	-0.0257833	-0.109159	0.915646	0.984546
Q63886	UDP-glucuronosyltransferase 1-1 (UDPGT 1-1) (UGT1*1) (UGT1-01) (UGT1.1) (EC 2.4.1.17) (UDP-glucuronosyltransferase 1A1) (UGTBR1)	23.1776	7	0.0334267	0.107671	0.916791	0.984546
Q6NV83	U2 snRNP-associated SURP motif-containing protein (140 kDa Ser/Arg-rich domain protein) (U2-associated protein SR140)	4.7619	4	0.0266433	0.106342	0.917814	0.984546
Q8K1M3	Protein kinase, cAMP dependent regulatory, type II alpha (Protein kinase, cAMP dependent regulatory, type II alpha, isoform CRA_b) (cAMP-dependent protein kinase type II-alpha regulatory chain) (cAMP-dependent protein kinase type II-alpha regulatory subunit)	24.6269	7	-0.0175733	-0.10557	0.918408	0.984546
O35680	28S ribosomal protein S12, mitochondrial (MRP-S12) (S12mt) (MT-RPS12)	23.741	2	0.02738	0.10395	0.919655	0.984546
Q3TFA9	Uncharacterized protein	30.9659	9	-0.01976	-0.103688	0.919857	0.984546
Q3TW51	Staphylococcal nuclease domain-containing protein (EC 3.1.31.1)	40.5495	26	-0.0233833	-0.100505	0.922307	0.985309
Q8C5K0	Lysosomal membrane glycoprotein 2, isoform CRA_a	13.4615	6	-0.0150567	-0.0968447	0.925127	0.985309
Q8CCJ3	E3 UFM1-protein ligase 1 (EC 2.3.2.-) (E3 UFM1-protein transferase 1) (Multiple alpha-helix protein located at ER) (Regulator of C53/LZAP and DDRGK1)	13.367	10	-0.0151267	-0.0920379	0.928831	0.985309
P08030	Adenine phosphoribosyltransferase (APRT) (EC 2.4.2.7)	3.88889	1	-0.03161	-0.0915897	0.929177	0.985309
Q3U6C7	Succinate-CoA ligase subunit beta (EC 6.2.1.-) (Fragment)	26.5957	11	0.0292133	0.0896664	0.930659	0.985309
Q3U1J4	DNA damage-binding protein 1 (DDB p127 subunit) (Damage-specific DNA-binding protein 1) (UV-damaged DNA-binding factor)	14.0351	16	-0.0151467	-0.0847873	0.934422	0.985309
E9QB02	Methionine--tRNA ligase, cytoplasmic	28.5714	21	0.0349667	0.0847487	0.934452	0.985309
Q61712	DnaJ homolog subfamily C member 1 (DnaJ protein homolog MTJ1)	4.16667	2	0.0179633	0.083744	0.935227	0.985309
Q9DCA5	Ribosome biogenesis protein BRX1 homolog (Brix domain-containing protein 2)	1.983	1	0.02486	0.0795124	0.938492	0.985309
B3VQI8	Cytochrome b-245 light chain (Cytochrome b(558) alpha chain) (Cytochrome b558 subunit alpha) (Neutrophil cytochrome b 22 kDa polypeptide) (Superoxide-generating NADPH oxidase light chain subunit) (p22 phagocyte B-cytochrome) (p22-phox)	3.64583	1	0.0149367	0.0786883	0.939128	0.985309
E9PUL7	N-acetyltransferase 8 (GCN5-related) family member 1	20.2586	5	0.0344333	0.0780752	0.939601	0.985309
Q9DC71	28S ribosomal protein S15, mitochondrial (MRP-S15) (S15mt)	24.4186	6	-0.0139467	-0.0767818	0.9406	0.985309
Q64458	Cytochrome P450 2C29 (EC 1.14.14.1) (Aldehyde oxygenase) (CYPIIC29) (Cytochrome P-450 MUT-2)	46.9388	15	0.0503967	0.0754583	0.941621	0.985309
P27659	60S ribosomal protein L3 (J1 protein)	34.9876	13	-0.0372	-0.0708451	0.945183	0.985309
Q3TFF0	Uncharacterized protein	23.7864	7	0.0253333	0.0700832	0.945772	0.985309
Q99L43	Phosphatidate cytidylyltransferase 2 (EC 2.7.7.41) (CDP-DAG synthase 2) (CDP-DG synthase 2) (CDP-diacylglycerol synthase 2) (CDS 2) (CDP-diglyceride pyrophosphorylase 2) (CDP-diglyceride synthase 2) (CTP:phosphatidate cytidylyltransferase 2)	13.0631	4	0.0201	0.0700033	0.945834	0.985309
Q99KK1	Receptor expression-enhancing protein 3	12.5984	3	-0.0136333	-0.0654225	0.949372	0.985396
P08228	Superoxide dismutase [Cu-Zn] (EC 1.15.1.1)	50	7	0.0205467	0.0628394	0.951368	0.985396
Q8JZN5	Acyl-CoA dehydrogenase family member 9, mitochondrial (ACAD-9) (EC 1.3.99.-)	31.36	15	0.0138533	0.0617304	0.952225	0.985396
Q9DCV4	Regulator of microtubule dynamics protein 1 (RMD-1) (mRMD-1) (Microtubule-associated protein) (Protein FAM82B)	33.7705	9	0.0109133	0.0612184	0.952621	0.985396
Q9D1D4	Transmembrane emp24 domain-containing protein 10 (21 kDa transmembrane-trafficking protein) (Transmembrane protein Tmp21) (p24 family protein delta-1) (p24delta1)	30.5936	5	-0.01132	-0.0596762	0.953813	0.985396
P41317	Mannose-binding protein C (MBP-C) (Mannan-binding protein) (RA-reactive factor P28A subunit) (RARF/P28A)	29.918	6	0.0123433	0.0555946	0.956968	0.986765
P50518	V-type proton ATPase subunit E 1 (V-ATPase subunit E 1) (V-ATPase 31 kDa subunit) (p31) (Vacuolar proton pump subunit E 1)	5.30973	1	0.00998	0.0538715	0.9583	0.986765
Q99JT9	1,2-dihydroxy-3-keto-5-methylthiopentene dioxygenase (EC 1.13.11.54) (Acireductone dioxygenase (Fe(2+)-requiring)) (ARD) (Fe-ARD) (Membrane-type 1 matrix metalloproteinase cytoplasmic tail-binding protein 1) (MTCBP-1)	4.46927	1	0.01197	0.0479245	0.962899	0.989867
Q3UC49	Ferrochelatase (EC 4.99.1.1)	26.3033	9	0.00774	0.0437205	0.966151	0.991577
Q3UEQ9	Aminoadipate-semialdehyde synthase	17.4946	12	-0.0106033	-0.0373975	0.971044	0.994961
Q8VH51	RNA-binding protein 39 (Coactivator of activating protein 1 and estrogen receptors) (Coactivator of AP-1 and ERs) (RNA-binding motif protein 39) (RNA-binding region-containing protein 2) (Transcription coactivator CAPER)	17.9245	8	-0.00776333	-0.0337634	0.973857	0.99585
Q8K1Z0	Ubiquinone biosynthesis protein COQ9, mitochondrial	33.8658	7	0.00600667	0.0321529	0.975103	0.99585
Q9ESL4	Mitogen-activated protein kinase kinase kinase 20 (EC 2.7.11.25) (Human cervical cancer suppressor gene 4 protein) (HCCS-4) (Leucine zipper- and sterile alpha motif kinase ZAK) (Leucine zipper- and sterile alpha motif-containing kinase) (MLK-like mitogen-activated protein triple kinase) (Mitogen-activated protein kinase kinase kinase MLT) (Mixed lineage kinase-related kinase) (MLK-related kinase)…	3.11721	2	-0.00826667	-0.0272431	0.978904	0.996248
Q8CHR6	Dihydropyrimidine dehydrogenase [NADP(+)] (DHPDHase) (DPD) (EC 1.3.1.2) (Dihydrothymine dehydrogenase) (Dihydrouracil dehydrogenase)	20.3902	15	0.00500333	0.0244429	0.981072	0.996248
Q3V1Z5	40S ribosomal protein S4	33.2061	1	-0.00482	-0.0229034	0.982264	0.996248
Q925I1	ATPase family AAA domain-containing protein 3 (AAA-ATPase TOB3)	20.9814	9	0.00478	0.0208341	0.983866	0.996248
Q9D1R9	60S ribosomal protein L34	34.188	5	-0.00701333	-0.0193786	0.984993	0.996248
O35643	AP-1 complex subunit beta-1 (Adaptor protein complex AP-1 subunit beta-1) (Adaptor-related protein complex 1 subunit beta-1) (Beta-1-adaptin) (Beta-adaptin 1) (Clathrin assembly protein complex 1 beta large chain) (Golgi adaptor HA1/AP1 adaptin beta subunit)	32.0255	13	0.0121633	0.0182084	0.985899	0.996248
E9QK62	Ephexin-1	1.26761	1	-0.00345	-0.0167332	0.987041	0.996248
Q3UEL5	Urocanate hydratase	20.5634	11	0.00314333	0.0130136	0.989922	0.996248
P43406	Integrin alpha-V (Vitronectin receptor subunit alpha) (CD antigen CD51) [Cleaved into: Integrin alpha-V heavy chain; Integrin alpha-V light chain]	2.29885	2	-0.00238333	-0.0116372	0.990987	0.996248
Q99KK2	N-acylneuraminate cytidylyltransferase (EC 2.7.7.43) (CMP-N-acetylneuraminic acid synthase) (CMP-NeuNAc synthase)	21.0648	8	-0.00437333	-0.0110293	0.991458	0.996248
B2RWI2	Lactamase, beta	32.4864	17	0.000793333	0.00355886	0.997244	0.999002
Q8K224	RNA cytidine acetyltransferase (EC 2.3.1.-) (18S rRNA cytosine acetyltransferase) (N-acetyltransferase 10)	10.0586	9	0.000303333	0.00153326	0.998813	0.999002
Q9DBR1	5'-3' exoribonuclease 2 (EC 3.1.13.-) (Protein Dhm1)	3.25973	3	0.00035	0.00128884	0.999002	0.999002

## Sheet: S5.4 P450GFPvsY113F Flag-Pgrmc1
Supplementary Table S5.4: Cytochrome P450 subset of proteomics data from AAV8 Y113F Flag-Pgrmc1 infected Pgrmc1 KO mouse liver membrane fractions. Expression is compared to AAV8 GFP infected Pgrmc1 KO mouse liver membrane fractions ("log2(GFP/Y113F Flag-Pgrmc1)"). Three biological replicates per condition were performed. Statistical analysis was done with limma. The test statistic ("t.val"), the …
Uniprot ID	Description	Coverage (%)	No. Unique Peptides	log2(GFP/Y113F Flag-Pgrmc1)	t.val	p.val	p.adj.val
O09158	Cytochrome P450 3A25 (EC 1.14.14.1) (CYPIIIA25)	21.2724	11	-0.861587	-4.52027	0.0017347	0.368742
Q8K0C4	Lanosterol 14-alpha demethylase (LDM) (EC 1.14.14.154) (CYPLI) (Cytochrome P450 51A1) (Cytochrome P450-14DM) (Cytochrome P45014DM) (Cytochrome P450LI) (Sterol 14-alpha demethylase)	25.2485	10	-0.79187	-3.62894	0.00619512	0.576283
P00186	Cytochrome P450 1A2 (EC 1.14.14.-) (CYPIA2) (Cholesterol 25-hydroxylase) (Cytochrome P450-P2) (Cytochrome P450-P3) (Hydroperoxy icosatetraenoate dehydratase) (EC 4.2.1.152)	61.2086	25	-1.32795	-3.48662	0.00766925	0.576283
P33267	Cytochrome P450 2F2 (EC 1.14.14.-) (CYPIIF2) (Cytochrome P450-NAH-2) (Naphthalene dehydrogenase) (Naphthalene hydroxylase)	36.4562	14	-1.19355	-2.74931	0.0240291	0.715946
Q6XVG2	Cytochrome P450 2C54 (EC 1.14.14.1) (CYPIIC54)	43.0612	10	1.16107	2.52273	0.0344205	0.715946
Q05421	Cytochrome P450 2E1 (EC 1.14.14.-) (4-nitrophenol 2-hydroxylase) (EC 1.14.13.n7) (CYPIIE1) (Cytochrome P450-ALC) (Cytochrome P450-J)	40.3651	17	-1.05413	-2.30104	0.0489797	0.806109
E9Q5K4	Cytochrome P450, family 2, subfamily c, polypeptide 23	47.3684	18	-0.395967	-1.96193	0.0837788	0.848778
Q91W87	Cytochrome P450, family 2, subfamily d, polypeptide 22	38.8	11	0.948343	1.94789	0.0856463	0.848778
P24456	Cytochrome P450 2D10 (EC 1.14.14.1) (CYPIID10) (Cytochrome P450-16-alpha) (Cytochrome P450CB) (Testosterone 16-alpha hydroxylase)	31.5476	11	0.69647	1.67709	0.130347	0.871299
O88962	7-alpha-hydroxycholest-4-en-3-one 12-alpha-hydroxylase (EC 1.14.18.8) (7-alpha-hydroxy-4-cholesten-3-one 12-alpha-hydroxylase) (CYPVIIIB1) (Cytochrome P450 8B1) (Sterol 12-alpha-hydroxylase)	32	17	-0.344753	-1.62315	0.141514	0.871299
Q9DBG1	Sterol 26-hydroxylase, mitochondrial (EC 1.14.15.15) (5-beta-cholestane-3-alpha,7-alpha,12-alpha-triol 26-hydroxylase) (Cytochrome P-450C27/25) (Cytochrome P450 27) (Sterol 27-hydroxylase) (Vitamin D(3) 25-hydroxylase)	35.0844	16	0.672563	1.38242	0.202581	0.871299
Q64464	Cytochrome P450 3A13 (EC 1.14.14.1) (CYPIIIA13)	24.2545	10	-0.254883	-1.13618	0.287339	0.919725
Q91W64	Cytochrome P450 2C70 (EC 1.14.14.1) (CYPIIC70)	36.6053	12	-0.736937	-0.828862	0.430166	0.93494
Q8CIM7	Cytochrome P450 2D26 (EC 1.14.14.1) (CYPIID26)	46.2	15	-0.306783	-0.656739	0.528975	0.93494
P56593	Cytochrome P450 2A12 (EC 1.14.14.1) (CYPIIA12) (Steroid hormones 7-alpha-hydroxylase) (Testosterone 7-alpha-hydroxylase)	53.8618	23	0.84547	0.587623	0.572282	0.93494
O54749	Cytochrome P450 2J5 (EC 1.14.14.1) (Arachidonic acid epoxygenase) (CYPIIJ5)	32.3353	12	0.0692967	0.461314	0.656317	0.954037
P11714	Cytochrome P450 2D9 (EC 1.14.14.1) (CYPIID9) (Cytochrome P450-16-alpha) (Cytochrome P450CA) (Testosterone 16-alpha hydroxylase)	33.3333	12	0.183353	0.406516	0.694552	0.957841
B2RSR0	Cytochrome P450, family 4, subfamily v, polypeptide 3 (MCG1050379)	28.1905	12	0.0965133	0.279218	0.786848	0.971521
Q64458	Cytochrome P450 2C29 (EC 1.14.14.1) (Aldehyde oxygenase) (CYPIIC29) (Cytochrome P-450 MUT-2)	46.9388	15	0.0503967	0.0754583	0.941621	0.985309

## Sheet: S5.5 Flag-Pgrmc1vsY113F
Supplementary Table 5.5: Proteome of AAV8 Y113F Flag-Pgrmc1 infected Pgrmc1 KO mouse liver membrane fractions compared to AAV8 Flag-Pgrmc1 infected mice. Expression in AAV8 Y113F Flag-Pgrmc1 infected Pgrmc1 KO mouse liver membrane fractions was compared to AAV8 Flag-Pgrmc1 infected liver membranes ("log2(Y113F Flag-Pgrmc1/Flag-Pgrmc1)"). Three biological replicates per condition were performed. S…
Uniprot ID	Description	Coverage (%)	No. Unique Peptides	log2(Y113F Flag-Pgrmc1/Flag-Pgrmc1)	t.val	p.val	p.adj.val
Q6P4T2	U5 small nuclear ribonucleoprotein 200 kDa helicase (EC 3.6.4.13) (BRR2 homolog) (U5 snRNP-specific 200 kDa protein) (U5-200KD)	13.8577	24	-1.59294	-4.49068	0.00180624	0.684367
Q8R0Y6	Cytosolic 10-formyltetrahydrofolate dehydrogenase (10-FTHFDH) (FDH) (EC 1.5.1.6) (Aldehyde dehydrogenase family 1 member L1)	58.3149	43	-5.84493	-3.9996	0.00359888	0.684367
O09158	Cytochrome P450 3A25 (EC 1.14.14.1) (CYPIIIA25)	21.2724	11	0.737383	3.86865	0.00435065	0.684367
P28665	Murinoglobulin-1 (MuG1)	20.1897	17	1.43325	3.41894	0.0084963	0.684367
M4TKR7	Tyrosine-protein kinase receptor (EC 2.7.10.1)	4.04624	5	0.728823	3.39763	0.00877584	0.684367
G5E829	Plasma membrane calcium-transporting ATPase 1 (EC 7.2.2.10) (Plasma membrane calcium ATPase isoform 1) (PMCA1) (Plasma membrane calcium pump isoform 1)	0.655738	1	1.40965	3.34602	0.00949339	0.684367
E9PUL7	N-acetyltransferase 8 (GCN5-related) family member 1	20.2586	5	1.42328	3.2272	0.0113901	0.684367
P63017	Heat shock cognate 71 kDa protein (Heat shock 70 kDa protein 8)	56.9659	26	-5.03731	-3.17251	0.0123925	0.684367
Q6A0F1	MKIAA0002 protein (Fragment)	55.3153	27	-0.856003	-3.15099	0.0128119	0.684367
O35490	Betaine--homocysteine S-methyltransferase 1 (EC 2.1.1.5)	60.9337	17	-2.41234	-3.1439	0.0129534	0.684367
Q53ZW9	Solute carrier organic anion transporter family member	16.5672	10	1.13512	3.13442	0.0131449	0.684367
U5NG72	Immunity-related GTPase family member a6	47.2155	11	0.56476	3.10496	0.0137594	0.684367
Q3TF14	Adenosylhomocysteinase (EC 3.3.1.1)	46.2963	17	-1.77101	-3.04455	0.0151147	0.684367
O88962	7-alpha-hydroxycholest-4-en-3-one 12-alpha-hydroxylase (EC 1.14.18.8) (7-alpha-hydroxy-4-cholesten-3-one 12-alpha-hydroxylase) (CYPVIIIB1) (Cytochrome P450 8B1) (Sterol 12-alpha-hydroxylase)	32	17	0.633443	2.98234	0.0166562	0.684367
Q9DCY1	Peptidyl-prolyl cis-trans isomerase (PPIase) (EC 5.2.1.8)	50.463	10	-1.28898	-2.91779	0.0184284	0.684367
Q3U2W2	MYB binding protein (P160) 1a, isoform CRA_b	21.7262	23	-0.952867	-2.90013	0.0189461	0.684367
Q91ZX7	Prolow-density lipoprotein receptor-related protein 1 (LRP-1) (Alpha-2-macroglobulin receptor) (A2MR) (CD antigen CD91) [Cleaved into: Low-density lipoprotein receptor-related protein 1 85 kDa subunit (LRP-85); Low-density lipoprotein receptor-related protein 1 515 kDa subunit (LRP-515); Low-density lipoprotein receptor-related protein 1 intracellular domain (LRPICD)]	17.7998	65	-2.61597	-2.85235	0.0204243	0.684367
Q8BVQ9	26S proteasome regulatory subunit 7	43.1579	18	-1.28524	-2.83993	0.0208278	0.684367
Q99JY0	Trifunctional enzyme subunit beta, mitochondrial (TP-beta) [Includes: 3-ketoacyl-CoA thiolase (EC 2.3.1.155) (EC 2.3.1.16) (Acetyl-CoA acyltransferase) (Beta-ketothiolase)]	31.5789	13	0.775893	2.76302	0.0235143	0.684367
Q04750	DNA topoisomerase 1 (EC 5.6.2.1) (DNA topoisomerase I)	12.5163	9	-0.88904	-2.70426	0.0258041	0.684367
Q6P8U3	Mitochondrial ribosomal protein L19	19.1781	5	-0.922073	-2.6748	0.027037	0.684367
Q3TVV6	Uncharacterized protein	23.75	15	-1.43814	-2.64558	0.0283189	0.684367
P53395	Lipoamide acyltransferase component of branched-chain alpha-keto acid dehydrogenase complex, mitochondrial (EC 2.3.1.168) (Branched-chain alpha-keto acid dehydrogenase complex component E2) (BCKAD-E2) (BCKADE2) (Dihydrolipoamide acetyltransferase component of branched-chain alpha-keto acid dehydrogenase complex) (Dihydrolipoamide branched chain transacylase) (Dihydrolipoyllysine-residue (2-methyl…	53.3195	21	-4.32259	-2.61759	0.029605	0.684367
O09111	NADH dehydrogenase [ubiquinone] 1 beta subcomplex subunit 11, mitochondrial (Complex I-ESSS) (CI-ESSS) (NADH-ubiquinone oxidoreductase ESSS subunit) (Neuronal protein 15.6) (Np15.6) (p15.6)	31.1258	3	0.505537	2.61709	0.0296285	0.684367
Q8BM55	Transmembrane protein 214	14.7016	9	1.22782	2.52309	0.0344007	0.684367
Q91W64	Cytochrome P450 2C70 (EC 1.14.14.1) (CYPIIC70)	36.6053	12	-2.22238	-2.4996	0.0357105	0.684367
Q9EQF5	Dihydropyrimidinase (DHP) (DHPase) (EC 3.5.2.2) (Dihydropyrimidine amidohydrolase) (Hydantoinase)	25.6262	9	-1.13645	-2.49306	0.0360836	0.684367
Q923B6	Metalloreductase STEAP4 (EC 1.16.1.9) (Dudulin-4) (Six-transmembrane epithelial antigen of prostate 4) (Tumor necrosis factor-alpha-induced adipose-related protein)	12.3404	5	0.983853	2.47379	0.037207	0.684367
Q6A0E3	MKIAA0031 protein (Fragment)	16.0861	11	0.618713	2.47251	0.0372829	0.684367
P62889	60S ribosomal protein L30	71.3043	8	-0.948587	-2.47027	0.037416	0.684367
Q91ZJ5	UTP--glucose-1-phosphate uridylyltransferase (EC 2.7.7.9) (UDP-glucose pyrophosphorylase) (UDPGP) (UGPase)	36.0236	16	-0.627313	-2.46997	0.0374337	0.684367
P28230	Gap junction beta-1 protein (Connexin-32) (Cx32)	12.7208	4	1.09558	2.46133	0.0379522	0.684367
P19096	Fatty acid synthase (EC 2.3.1.85) [Includes: [Acyl-carrier-protein] S-acetyltransferase (EC 2.3.1.38); [Acyl-carrier-protein] S-malonyltransferase (EC 2.3.1.39); 3-oxoacyl-[acyl-carrier-protein] synthase (EC 2.3.1.41); 3-oxoacyl-[acyl-carrier-protein] reductase (EC 1.1.1.100); 3-hydroxyacyl-[acyl-carrier-protein] dehydratase (EC 4.2.1.59); Enoyl-[acyl-carrier-protein] reductase (EC 1.3.1.39); Ole…	40.7348	71	-1.8436	-2.45223	0.0385053	0.684367
Q3TXS7	26S proteasome non-ATPase regulatory subunit 1 (26S proteasome regulatory subunit RPN2) (26S proteasome regulatory subunit S1)	34.7324	28	-1.07556	-2.42436	0.0402519	0.684367
Q9D1D4	Transmembrane emp24 domain-containing protein 10 (21 kDa transmembrane-trafficking protein) (Transmembrane protein Tmp21) (p24 family protein delta-1) (p24delta1)	30.5936	5	0.458293	2.41601	0.0407905	0.684367
O08599	Syntaxin-binding protein 1 (Protein unc-18 homolog 1) (Unc18-1) (Protein unc-18 homolog A) (Unc-18A)	3.0303	2	0.555417	2.41116	0.0411066	0.684367
A1A4T2	Alpha glucosidase 2 alpha neutral subunit (Alpha glucosidase 2 alpha neutral subunit, isoform CRA_b)	28.4679	23	0.39316	2.33437	0.0464498	0.684367
B2RQQ7	CDC42 binding protein kinase beta (Cdc42 binding protein kinase beta, isoform CRA_b)	5.54583	7	-1.28173	-2.32184	0.0473853	0.684367
Q8VBZ3	Cleft lip and palate transmembrane protein 1 homolog (Thymic epithelial cell surface antigen)	12.0482	5	0.38625	2.30909	0.0483561	0.684367
A2AN08	E3 ubiquitin-protein ligase UBR4 (EC 2.3.2.27) (N-recognin-4) (RING-type E3 ubiquitin transferase UBR4) (Zinc finger UBR1-type protein 1) (p600)	11.7761	47	-1.78829	-2.30482	0.048686	0.684367
P27659	60S ribosomal protein L3 (J1 protein)	34.9876	13	-1.20564	-2.29606	0.0493691	0.684367
Q9D1M7	Peptidyl-prolyl cis-trans isomerase FKBP11 (PPIase FKBP11) (EC 5.2.1.8) (19 kDa FK506-binding protein) (19 kDa FKBP) (FKBP-19) (FK506-binding protein 11) (FKBP-11) (Rotamase)	10.4478	2	0.76818	2.29303	0.0496074	0.684367
Q3TVN6	C-X-C motif chemokine	20	2	0.543953	2.28947	0.0498894	0.684367
Q4VBD2	Transmembrane anterior posterior transformation protein 1	20.0355	8	0.49813	2.2835	0.0503652	0.684367
G5E8U1	Sulfate anion transporter 1 (Solute carrier family 26 member 1)	8.47222	5	0.41833	2.2752	0.0510346	0.684367
O55111	Desmoglein-2	6.06061	6	0.91404	2.24281	0.0537306	0.684367
Q8K2C9	Very-long-chain (3R)-3-hydroxyacyl-CoA dehydratase 3 (EC 4.2.1.134) (3-hydroxyacyl-CoA dehydratase 3) (HACD3) (Butyrate-induced protein 1) (B-ind1) (Protein-tyrosine phosphatase-like A domain-containing protein 1)	16.8508	5	0.546077	2.24177	0.0538201	0.684367
A0A068BER1	Transporter 1 ATP-binding cassette sub-family B	2.48619	2	0.58683	2.23165	0.054692	0.684367
P50431	Serine hydroxymethyltransferase, cytosolic (SHMT) (EC 2.1.2.1) (Glycine hydroxymethyltransferase) (Serine methylase)	20.0837	7	0.461867	2.22409	0.0553531	0.684367
Q3UKA1	Uncharacterized protein	25.1984	11	0.378647	2.19255	0.0581961	0.684367
Q3U4U6	T-complex protein 1 subunit gamma	52.2936	24	-1.92921	-2.18846	0.0585744	0.684367
Q64726	Zinc-alpha-2-glycoprotein (Zn-alpha-2-GP) (Zn-alpha-2-glycoprotein)	9.44625	3	0.426503	2.1805	0.0593195	0.684367
Q62425	Cytochrome c oxidase subunit NDUFA4	47.561	4	0.45925	2.18001	0.0593659	0.684367
P55264	Adenosine kinase (AK) (EC 2.7.1.20) (Adenosine 5'-phosphotransferase)	32.133	9	0.619957	2.17475	0.0598629	0.684367
Q9DB79	Ribosomal_S17_N domain-containing protein	36.1446	7	-2.31589	-2.16832	0.0604768	0.684367
Q3TI05	Chaperonin containing Tcp1, subunit 6a (Zeta) (Chaperonin subunit 6a (Zeta))	32.0151	15	-0.774793	-2.15317	0.0619472	0.684367
Q9CQB4	Cytochrome b-c1 complex subunit 7	39.6396	5	0.438333	2.12738	0.0645306	0.684367
Q9D7B6	Isobutyryl-CoA dehydrogenase, mitochondrial (EC 1.3.8.-) (Acyl-CoA dehydrogenase family member 8) (ACAD-8)	11.3801	3	0.542423	2.1024	0.0671345	0.684367
P24549	Retinal dehydrogenase 1 (RALDH 1) (RalDH1) (EC 1.2.1.-) (EC 1.2.1.36) (ALDH-E1) (ALHDII) (Aldehyde dehydrogenase family 1 member A1) (Aldehyde dehydrogenase, cytosolic)	52.8942	14	-1.08569	-2.10227	0.0671482	0.684367
P15105	Glutamine synthetase (GS) (EC 6.3.1.2) (Glutamate--ammonia ligase) (Palmitoyltransferase GLUL) (EC 2.3.1.225)	38.874	12	-1.75888	-2.0997	0.0674211	0.684367
E9QNN1	ATP-dependent RNA helicase A	20.6647	22	-0.950813	-2.08766	0.0687174	0.684367
Q9DC70	NADH dehydrogenase [ubiquinone] iron-sulfur protein 7, mitochondrial (EC 1.6.99.3) (EC 7.1.1.2) (Complex I-20kD) (CI-20kD) (NADH-ubiquinone oxidoreductase 20 kDa subunit)	14.2857	3	0.461953	2.08486	0.0690228	0.684367
Q3UKX8	AP-1 complex subunit gamma	8.72727	8	-0.834663	-2.0842	0.0690948	0.684367
O88587	Catechol O-methyltransferase (EC 2.1.1.6)	62.2642	12	0.341527	2.05939	0.0718575	0.688013
Q3U741	DEAD (Asp-Glu-Ala-Asp) box polypeptide 17, isoform CRA_a (Probable ATP-dependent RNA helicase DDX17)	28.9877	13	-0.907907	-2.05701	0.0721283	0.688013
O35887	Calumenin (Crocalbin)	22.5397	6	0.477653	2.05139	0.0727706	0.688013
Q3ULC7	Uncharacterized protein	27.1445	19	-0.845983	-2.03824	0.0742966	0.691956
Q9DAU1	Protein canopy homolog 3 (Protein associated with Tlr4) (Trinucleotide repeat-containing gene 5 protein)	9.42029	3	1.08628	2.02618	0.0757225	0.694865
G3X9M0	28S ribosomal protein S29, mitochondrial	25.7576	9	-0.512927	-2.01272	0.0773469	0.699485
P11714	Cytochrome P450 2D9 (EC 1.14.14.1) (CYPIID9) (Cytochrome P450-16-alpha) (Cytochrome P450CA) (Testosterone 16-alpha hydroxylase)	33.3333	12	-0.884777	-1.96166	0.0838151	0.728779
Q9DBH5	Vesicular integral-membrane protein VIP36 (Lectin mannose-binding 2) (Vesicular integral-membrane protein 36) (VIP36)	41.6201	14	-1.70186	-1.95987	0.0840505	0.728779
Q99MR8	Methylcrotonoyl-CoA carboxylase subunit alpha, mitochondrial (MCCase subunit alpha) (EC 6.4.1.4) (3-methylcrotonyl-CoA carboxylase 1) (3-methylcrotonyl-CoA carboxylase biotin-containing subunit) (3-methylcrotonyl-CoA:carbon dioxide ligase subunit alpha)	32.357	16	-0.612633	-1.94688	0.0857814	0.728779
Q3TKG4	AAA domain-containing protein (Fragment)	34.6614	14	-0.67511	-1.94195	0.0864481	0.728779
Q80U89	MKIAA0034 protein (Fragment)	46.9121	64	-1.69171	-1.93626	0.0872218	0.728779
Q3TEX7	Dynamin-type G domain-containing protein	2.64201	2	0.441887	1.91743	0.0898339	0.728779
Q9JKX3	Transferrin receptor protein 2 (TfR2)	13.0326	9	-1.28638	-1.89053	0.093694	0.728779
Q8BLF1	Neutral cholesterol ester hydrolase 1 (NCEH) (EC 3.1.1.-) (Arylacetamide deacetylase-like 1) (Chlorpyrifos oxon-binding protein) (CPO-BP)	13.9706	5	0.364347	1.88629	0.0943166	0.728779
Q3U6C7	Succinate-CoA ligase subunit beta (EC 6.2.1.-) (Fragment)	26.5957	11	0.61411	1.88493	0.0945169	0.728779
Q564E8	Ribosomal protein L4	41.5274	18	-1.79518	-1.88013	0.0952281	0.728779
Q91XD4	Formimidoyltransferase-cyclodeaminase (Formiminotransferase-cyclodeaminase) (FTCD) [Includes: Glutamate formimidoyltransferase (EC 2.1.2.5) (Glutamate formiminotransferase) (Glutamate formyltransferase); Formimidoyltetrahydrofolate cyclodeaminase (EC 4.3.1.4) (Formiminotetrahydrofolate cyclodeaminase)]	54.8983	23	-0.443773	-1.868	0.0970479	0.728779
Q60932	Voltage-dependent anion-selective channel protein 1 (VDAC-1) (mVDAC1) (Outer mitochondrial membrane protein porin 1) (Plasmalemmal porin) (Voltage-dependent anion-selective channel protein 5) (VDAC-5) (mVDAC5)	77.7027	16	-1.00382	-1.85504	0.0990277	0.728779
P11725	Ornithine carbamoyltransferase, mitochondrial (EC 2.1.3.3) (Ornithine transcarbamylase) (OTCase)	40.3955	12	0.61996	1.85183	0.0995236	0.728779
Q9CYA0	Cysteine-rich with EGF-like domain protein 2	16.8571	5	0.388187	1.85061	0.0997127	0.728779
Q99M87	DnaJ homolog subfamily A member 3, mitochondrial (DnaJ protein Tid-1) (mTid-1) (Tumorous imaginal discs protein Tid56 homolog)	21.875	9	-1.76997	-1.84992	0.0998197	0.728779
Q80XN0	D-beta-hydroxybutyrate dehydrogenase, mitochondrial (EC 1.1.1.30) (3-hydroxybutyrate dehydrogenase) (BDH)	50.7289	13	0.393883	1.84835	0.100064	0.728779
E9QAX2	Unconventional myosin-XVIIIa	14.7384	27	0.529173	1.80829	0.106492	0.728779
Q5M9K9	MCG126194, isoform CRA_a (Ribosomal protein L31)	46.4	7	-0.961687	-1.80617	0.106843	0.728779
P16460	Argininosuccinate synthase (EC 6.3.4.5) (Citrulline--aspartate ligase)	56.068	3	-0.78694	-1.80541	0.106969	0.728779
Q91YP0	L-2-hydroxyglutarate dehydrogenase, mitochondrial (EC 1.1.99.2) (Duranin)	20.0431	8	-0.434213	-1.78426	0.110532	0.728779
Q69ZW4	MKIAA0899 protein (Fragment)	35.3671	19	-1.34866	-1.77438	0.112234	0.728779
Q63880	Carboxylesterase 3A (EC 3.1.1.1) (ES-male) (Liver carboxylesterase 31) (Esterase-31)	41.1559	8	0.39993	1.76111	0.114559	0.728779
B2M1R6	Heterogeneous nuclear ribonucleoprotein K	44.3182	16	-1.27972	-1.76103	0.114572	0.728779
Q9WTP6	Adenylate kinase 2, mitochondrial (AK 2) (EC 2.7.4.3) (ATP-AMP transphosphorylase 2) (ATP:AMP phosphotransferase) (Adenylate monophosphate kinase)	50.6276	8	0.657727	1.73747	0.118811	0.728779
Q9Z2I0	Mitochondrial proton/calcium exchanger protein (Leucine zipper-EF-hand-containing transmembrane protein 1)	35.9079	24	-0.321533	-1.73396	0.119455	0.728779
Q05421	Cytochrome P450 2E1 (EC 1.14.14.-) (4-nitrophenol 2-hydroxylase) (EC 1.14.13.n7) (CYPIIE1) (Cytochrome P450-ALC) (Cytochrome P450-J)	40.3651	17	-0.787853	-1.71979	0.122086	0.728779
Q60865	Caprin-1 (Cytoplasmic activation- and proliferation-associated protein 1) (GPI-anchored membrane protein 1) (GPI-anchored protein p137) (GPI-p137) (p137GPI) (Membrane component chromosome 11 surface marker 1) (RNA granule protein 105)	10.7496	7	-1.09769	-1.71876	0.12228	0.728779
P10639	Thioredoxin (Trx) (ATL-derived factor) (ADF)	29.5238	3	0.277337	1.71601	0.122798	0.728779
O08715	A-kinase anchor protein 1, mitochondrial (Dual specificity A-kinase-anchoring protein 1) (D-AKAP-1) (Protein kinase A-anchoring protein 1) (PRKA1) (Spermatid A-kinase anchor protein) (S-AKAP)	8.4014	6	0.43765	1.70791	0.124335	0.728779
Q91W90	Thioredoxin domain-containing protein 5 (Endoplasmic reticulum resident protein 46) (ER protein 46) (ERp46) (Plasma cell-specific thioredoxin-related protein) (PC-TRP) (Thioredoxin-like protein p46)	32.3741	10	0.40564	1.6999	0.125873	0.728779
Q8CAQ8	MICOS complex subunit Mic60 (Mitochondrial inner membrane protein) (Mitofilin)	49.4055	4	0.44731	1.69299	0.127213	0.728779
Q76MZ3	Serine/threonine-protein phosphatase 2A 65 kDa regulatory subunit A alpha isoform (PP2A subunit A isoform PR65-alpha) (PP2A subunit A isoform R1-alpha)	14.601	7	0.444777	1.6802	0.129729	0.728779
F8VPN4	Amylo-1,6-glucosidase, 4-alpha-glucanotransferase	50.4569	57	-1.48872	-1.67623	0.130519	0.728779
P51863	V-type proton ATPase subunit d 1 (V-ATPase subunit d 1) (P39) (Physophilin) (V-ATPase 40 kDa accessory protein) (V-ATPase AC39 subunit) (Vacuolar proton pump subunit d 1)	17.6638	6	0.295807	1.67452	0.130859	0.728779
P08101	Low affinity immunoglobulin gamma Fc region receptor II (Fc gamma receptor IIB) (Fc-gamma RII) (Fc-gamma-RIIB) (FcRII) (IgG Fc receptor II beta) (Lymphocyte antigen 17) (Ly-17) (CD antigen CD32)	13.6364	4	0.309483	1.66864	0.132041	0.728779
O35643	AP-1 complex subunit beta-1 (Adaptor protein complex AP-1 subunit beta-1) (Adaptor-related protein complex 1 subunit beta-1) (Beta-1-adaptin) (Beta-adaptin 1) (Clathrin assembly protein complex 1 beta large chain) (Golgi adaptor HA1/AP1 adaptin beta subunit)	32.0255	13	-1.11074	-1.66276	0.133231	0.728779
P56593	Cytochrome P450 2A12 (EC 1.14.14.1) (CYPIIA12) (Steroid hormones 7-alpha-hydroxylase) (Testosterone 7-alpha-hydroxylase)	53.8618	23	-2.3893	-1.66063	0.133666	0.728779
Q14C51	Pentatricopeptide repeat domain-containing protein 3, mitochondrial (28S ribosomal protein S39, mitochondrial) (MRP-S39)	17.8102	9	-0.706283	-1.65949	0.133899	0.728779
E9QB02	Methionine--tRNA ligase, cytoplasmic	28.5714	21	-0.683747	-1.6572	0.134367	0.728779
P50518	V-type proton ATPase subunit E 1 (V-ATPase subunit E 1) (V-ATPase 31 kDa subunit) (p31) (Vacuolar proton pump subunit E 1)	5.30973	1	0.30688	1.65652	0.134506	0.728779
Q6NZJ6	Eukaryotic translation initiation factor 4 gamma 1 (eIF-4-gamma 1) (eIF-4G 1) (eIF-4G1)	14.5	18	-1.99241	-1.64936	0.135983	0.728779
Q60692	Proteasome subunit beta type-6 (EC 3.4.25.1) (Low molecular mass protein 19) (Macropain delta chain) (Multicatalytic endopeptidase complex delta chain) (Proteasome delta chain) (Proteasome subunit Y)	21.4286	5	-0.53805	-1.64745	0.136379	0.728779
Q63886	UDP-glucuronosyltransferase 1-1 (UDPGT 1-1) (UGT1*1) (UGT1-01) (UGT1.1) (EC 2.4.1.17) (UDP-glucuronosyltransferase 1A1) (UGTBR1)	23.1776	7	0.510967	1.64589	0.136704	0.728779
A0A023J612	Cytochrome c oxidase subunit 1 (EC 1.9.3.1)	13.8132	4	0.642793	1.64496	0.136896	0.728779
Q3TEF1	Glutamate-cysteine ligase, catalytic subunit, isoform CRA_c	7.69231	4	0.298707	1.63983	0.137969	0.728779
Q8JZN5	Acyl-CoA dehydrogenase family member 9, mitochondrial (ACAD-9) (EC 1.3.99.-)	31.36	15	0.36605	1.63112	0.13981	0.728779
Q3THW7	Eukaryotic translation initiation factor 3 subunit H (eIF3h) (Eukaryotic translation initiation factor 3 subunit 3) (eIF-3 gamma) (eIF3 p40 subunit)	33.5227	11	-0.640817	-1.62002	0.142186	0.728779
G3X977	Inter-alpha trypsin inhibitor, heavy chain 2 (Inter-alpha-trypsin inhibitor heavy chain H2)	6.84211	5	0.404103	1.61888	0.142434	0.728779
Q03265	ATP synthase subunit alpha, mitochondrial (ATP synthase F1 subunit alpha)	52.4412	24	-1.45801	-1.61708	0.142824	0.728779
Q792Z1	MCG140784 (Trypsin 10) (Trypsinogen 10)	14.6341	2	0.35119	1.61312	0.143684	0.728779
Q3TXE5	Uncharacterized protein	32.1489	20	0.447523	1.60608	0.145225	0.728779
Q5EBQ6	MCG10266, isoform CRA_a (Ribosomal protein L9)	66.6667	12	-0.885257	-1.60308	0.145886	0.728779
P08775	DNA-directed RNA polymerase II subunit RPB1 (RNA polymerase II subunit B1) (EC 2.7.7.6) (DNA-directed RNA polymerase II subunit A) (DNA-directed RNA polymerase III largest subunit)	1.06599	3	-0.353073	-1.60306	0.145891	0.728779
Q8BJ64	Choline dehydrogenase, mitochondrial (CDH) (CHD) (EC 1.1.99.1)	42.2819	22	0.281013	1.59551	0.147568	0.728779
Q9DD20	Methyltransferase-like protein 7B (EC 2.1.1.-)	61.8852	11	-1.20962	-1.59477	0.147733	0.728779
Q3TUQ5	Pinin	7.30028	5	0.332437	1.59286	0.14816	0.728779
A2RS96	Transmembrane emp24 protein transport domain containing 5 (Transmembrane emp24 protein transport domain containing 5, isoform CRA_a)	10.0437	2	0.325903	1.59121	0.148529	0.728779
P08003	Protein disulfide-isomerase A4 (EC 5.3.4.1) (Endoplasmic reticulum resident protein 72) (ER protein 72) (ERp-72) (ERp72)	40.5956	22	1.49577	1.57679	0.1518	0.728779
Q9CPN9	RIKEN cDNA 2210010C04 gene (RIKEN cDNA 2210010C04, isoform CRA_b) (Trypsinogen 7)	4.8583	1	0.244903	1.57012	0.153335	0.728779
Q9JHU4	Cytoplasmic dynein 1 heavy chain 1 (Cytoplasmic dynein heavy chain 1) (Dynein heavy chain, cytosolic)	21.447	80	-1.04079	-1.56942	0.153496	0.728779
Q8CHR6	Dihydropyrimidine dehydrogenase [NADP(+)] (DHPDHase) (DPD) (EC 1.3.1.2) (Dihydrothymine dehydrogenase) (Dihydrouracil dehydrogenase)	20.3902	15	-0.318497	-1.55596	0.156638	0.728779
Q3V1M8	Uncharacterized protein	41.0095	44	-0.877423	-1.55034	0.157965	0.728779
Q9D024	Coiled-coil domain-containing protein 47 (Adipocyte-specific protein 4) (Calumin)	11.3872	5	0.424167	1.54161	0.160051	0.728779
P99027	60S acidic ribosomal protein P2	76.5217	6	-2.7843	-1.53824	0.16086	0.728779
A0A087WQT6	Caspase-8	3.4	2	0.311717	1.52907	0.163087	0.728779
Q8BI84	Transport and Golgi organization protein 1 homolog (TANGO1) (Melanoma inhibitory activity protein 3)	21.5026	36	-0.923123	-1.52309	0.164554	0.728779
Q9ESH4	Aldehyde oxidase homolog-1	26.5719	25	-0.624067	-1.52263	0.164666	0.728779
O88569	Heterogeneous nuclear ribonucleoproteins A2/B1 (hnRNP A2/B1)	46.4589	13	-0.886937	-1.52262	0.164668	0.728779
P01898	H-2 class I histocompatibility antigen, Q10 alpha chain	16.6154	2	0.362007	1.5145	0.166681	0.728779
P26369	Splicing factor U2AF 65 kDa subunit (U2 auxiliary factor 65 kDa subunit) (U2 snRNP auxiliary factor large subunit)	10.9474	4	-0.345347	-1.51117	0.167512	0.728779
Q8BWM0	Prostaglandin E synthase 2 (EC 5.3.99.3) (GATE-binding factor 1) (GBF-1) (Microsomal prostaglandin E synthase 2) (mPGES-2) [Cleaved into: Prostaglandin E synthase 2 truncated form]	17.4479	4	0.320023	1.50934	0.167971	0.728779
Q544Z9	Cytochrome b-5, isoform CRA_d	52.2388	6	0.36351	1.50859	0.168158	0.728779
Q9CRD0	OCIA domain-containing protein 1	33.1984	6	0.3302	1.50726	0.168493	0.728779
Q80UG5	Septin-9 (SL3-3 integration site 1 protein)	10.6346	6	0.298553	1.50537	0.168969	0.728779
Q6P3A8	2-oxoisovalerate dehydrogenase subunit beta, mitochondrial (EC 1.2.4.4) (Branched-chain alpha-keto acid dehydrogenase E1 component beta chain) (BCKDE1B) (BCKDH E1-beta)	59.2308	14	-0.326503	-1.49959	0.170431	0.728779
P50285	Dimethylaniline monooxygenase [N-oxide-forming] 1 (EC 1.14.13.8) (Dimethylaniline oxidase 1) (Hepatic flavin-containing monooxygenase 1) (FMO 1)	34.5865	15	-0.959227	-1.49753	0.170953	0.728779
Q9R1P0	Proteasome subunit alpha type-4 (EC 3.4.25.1) (Macropain subunit C9) (Multicatalytic endopeptidase complex subunit C9) (Proteasome component C9) (Proteasome subunit L)	39.4636	9	-0.845813	-1.49014	0.172846	0.728779
B2RUJ7	Xanthine dehydrogenase	12.5094	13	-0.565077	-1.48814	0.173361	0.728779
Q8CCJ3	E3 UFM1-protein ligase 1 (EC 2.3.2.-) (E3 UFM1-protein transferase 1) (Multiple alpha-helix protein located at ER) (Regulator of C53/LZAP and DDRGK1)	13.367	10	0.24344	1.48121	0.175157	0.728779
Q9QZE5	Coatomer subunit gamma-1 (Gamma-1-coat protein) (Gamma-1-COP)	10.8696	7	-0.39969	-1.47986	0.175507	0.728779
E9Q5A0	Deleted.	13.4752	6	-0.65145	-1.47744	0.176138	0.728779
P08228	Superoxide dismutase [Cu-Zn] (EC 1.15.1.1)	50	7	0.48281	1.47661	0.176355	0.728779
Q3UPL0	Protein transport protein Sec31A (SEC31-like protein 1) (SEC31-related protein A)	3.49593	4	-0.273623	-1.47024	0.178031	0.730862
A0A0A0MQC3	5-hydroxyisourate hydrolase (HIU hydrolase) (HIUHase) (EC 3.5.2.17)	11.3475	2	0.496103	1.46061	0.18059	0.735371
Q9Z1G4	V-type proton ATPase 116 kDa subunit a isoform 1 (V-ATPase 116 kDa isoform a1) (Clathrin-coated vesicle/synaptic vesicle proton pump 116 kDa subunit) (Vacuolar adenosine triphosphatase subunit Ac116) (Vacuolar proton pump subunit 1) (Vacuolar proton translocating ATPase 116 kDa subunit a isoform 1)	12.2765	7	0.32539	1.45726	0.181486	0.735371
P37040	NADPH--cytochrome P450 reductase (CPR) (P450R) (EC 1.6.2.4)	46.6077	26	0.296713	1.43612	0.187242	0.747827
Q91V76	Ester hydrolase C11orf54 homolog (EC 3.1.-.-)	12.6984	4	0.49272	1.43464	0.187651	0.747827
Q3UJZ7	Nop domain-containing protein	16.3793	7	0.63386	1.43282	0.188155	0.747827
Q3V1Z5	40S ribosomal protein S4	33.2061	1	-0.29842	-1.41801	0.192297	0.754515
O09173	Homogentisate 1,2-dioxygenase (EC 1.13.11.5) (Homogentisate oxygenase) (Homogentisic acid oxidase) (Homogentisicase)	49.6629	15	-0.7136	-1.41555	0.192993	0.754515
O08914	Fatty-acid amide hydrolase 1 (EC 3.5.1.99) (Anandamide amidohydrolase 1) (Oleamide hydrolase 1)	23.1434	8	0.308127	1.40958	0.194693	0.754515
C4B4E7	1-acyl-sn-glycerol-3-phosphate acyltransferase gamma (EC 2.3.1.51) (1-acylglycerol-3-phosphate O-acyltransferase 3) (1-AGP acyltransferase 3) (1-AGPAT 3) (Lysophosphatidic acid acyltransferase gamma) (LPAAT-gamma)	15.4255	5	0.25101	1.40786	0.195183	0.754515
Q64458	Cytochrome P450 2C29 (EC 1.14.14.1) (Aldehyde oxygenase) (CYPIIC29) (Cytochrome P-450 MUT-2)	46.9388	15	-0.935617	-1.40089	0.197187	0.754515
Q3UA52	Arp2/3 complex 34 kDa subunit (Fragment)	13.577	5	0.2967	1.39952	0.197584	0.754515
Q3TJL8	Uncharacterized protein	31.4607	11	-0.588847	-1.38707	0.201212	0.754515
Q8JZZ0	UDP-glucuronosyltransferase 3A2 (UDPGT 3A2) (EC 2.4.1.17)	29.2543	9	0.45081	1.38532	0.201727	0.754515
Q6ZPT2	MKIAA1352 protein (Fragment)	26.5289	25	-0.6325	-1.3816	0.202823	0.754515
Q3TVU9	Uncharacterized protein	46.3259	11	0.3233	1.36191	0.20872	0.754515
P63037	DnaJ homolog subfamily A member 1 (DnaJ protein homolog 2) (Heat shock 40 kDa protein 4) (Heat shock protein J2) (HSJ-2)	26.4484	7	-0.455077	-1.36087	0.209037	0.754515
Q3TFF0	Uncharacterized protein	23.7864	7	-0.49089	-1.35802	0.209904	0.754515
P51881	ADP/ATP translocase 2 (ADP,ATP carrier protein 2) (Adenine nucleotide translocator 2) (ANT 2) (Solute carrier family 25 member 5) [Cleaved into: ADP/ATP translocase 2, N-terminally processed]	51.0067	13	-1.45356	-1.34261	0.214645	0.754515
P23116	Eukaryotic translation initiation factor 3 subunit A (eIF3a) (Centrosomin) (Eukaryotic translation initiation factor 3 subunit 10) (eIF-3-theta) (eIF3 p167) (eIF3 p180) (eIF3 p185) (p162)	25	31	-0.480103	-1.34217	0.214781	0.754515
P50427	Steryl-sulfatase (EC 3.1.6.2) (Arylsulfatase C) (ASC) (Steroid sulfatase) (Steryl-sulfate sulfohydrolase)	4.96795	3	0.347073	1.34132	0.215044	0.754515
P55096	ATP-binding cassette sub-family D member 3 (68 kDa peroxisomal membrane protein) (PMP68) (70 kDa peroxisomal membrane protein) (PMP70)	27.7693	15	0.765607	1.3384	0.215954	0.754515
A0A068BFR3	RAS oncogene family protein	43.1193	9	-0.728653	-1.33101	0.218273	0.754515
Q9R1S5	Sulfotransferase (EC 2.8.2.-)	25.5034	5	0.30214	1.32552	0.220009	0.754515
P70387	Hereditary hemochromatosis protein homolog	5.29248	2	0.22899	1.32298	0.220815	0.754515
O88451	Retinol dehydrogenase 7 (EC 1.1.1.105) (Cis-retinol/3alpha-hydroxysterol short-chain dehydrogenase isozyme 2) (Cis-retinol/androgen dehydrogenase type 2) (CRAD-2)	56.6456	8	-0.55506	-1.32181	0.221187	0.754515
Q925I1	ATPase family AAA domain-containing protein 3 (AAA-ATPase TOB3)	20.9814	9	0.303067	1.32094	0.221464	0.754515
Q921F4	Heterogeneous nuclear ribonucleoprotein L-like	9.81387	5	-0.32885	-1.32027	0.221678	0.754515
Q99LY9	NADH dehydrogenase [ubiquinone] iron-sulfur protein 5 (Complex I-15 kDa) (CI-15 kDa) (NADH-ubiquinone oxidoreductase 15 kDa subunit)	40.566	4	0.376073	1.31104	0.224642	0.754515
Q3UWB9	UDPGT domain-containing protein	38.817	11	0.25122	1.30934	0.225191	0.754515
Q8K1M3	Protein kinase, cAMP dependent regulatory, type II alpha (Protein kinase, cAMP dependent regulatory, type II alpha, isoform CRA_b) (cAMP-dependent protein kinase type II-alpha regulatory chain) (cAMP-dependent protein kinase type II-alpha regulatory subunit)	24.6269	7	0.21728	1.30529	0.226506	0.754515
Q3TIC8	Uncharacterized protein	42.5	15	0.458663	1.30082	0.227961	0.754515
Q64442	Sorbitol dehydrogenase (SDH) (SORD) (EC 1.1.1.-) (L-iditol 2-dehydrogenase) (EC 1.1.1.14) (Polyol dehydrogenase) (Xylitol dehydrogenase) (XDH) (EC 1.1.1.9)	56.8627	15	-0.4269	-1.30053	0.228057	0.754515
Q91Z25	Actin-related protein 2/3 complex subunit	17.0213	5	-0.317673	-1.29943	0.228416	0.754515
Q9Z1T1	AP-3 complex subunit beta-1 (Adaptor protein complex AP-3 subunit beta-1) (Adaptor-related protein complex 3 subunit beta-1) (Beta-3A-adaptin) (Clathrin assembly protein complex 3 beta-1 large chain)	5.24887	5	-0.245857	-1.29905	0.228541	0.754515
Q99KK1	Receptor expression-enhancing protein 3	12.5984	3	0.26981	1.29474	0.229956	0.754515
P49586	Choline-phosphate cytidylyltransferase A (EC 2.7.7.15) (CCT-alpha) (CTP:phosphocholine cytidylyltransferase A) (CCT A) (CT A) (Phosphorylcholine transferase A)	11.9891	4	0.310587	1.29473	0.229961	0.754515
Q3TE45	Succinate dehydrogenase [ubiquinone] iron-sulfur subunit, mitochondrial (EC 1.3.5.1)	38.2979	12	0.36854	1.29252	0.230688	0.754515
Q99ME9	Nucleolar GTP-binding protein 1 (Chronic renal failure gene protein) (GTP-binding protein NGB)	10.4101	6	-0.5606	-1.28995	0.231538	0.754515
Q9DCT2	NADH dehydrogenase [ubiquinone] iron-sulfur protein 3, mitochondrial (EC 1.6.99.3) (EC 7.1.1.2) (Complex I-30kD) (CI-30kD) (NADH-ubiquinone oxidoreductase 30 kDa subunit)	37.6426	9	0.321497	1.28589	0.232888	0.754515
Q8BJ03	Cytochrome c oxidase assembly protein COX15 homolog	1.93705	1	0.32183	1.28493	0.233207	0.754515
Q5DTI2	ATPase, Ca++ transporting, cardiac muscle, slow twitch 2, isoform CRA_b (MKIAA4195 protein) (Fragment)	30.9142	28	0.26533	1.28445	0.233367	0.754515
F6T4M4	Serine/arginine repetitive matrix protein 1 (Fragment)	15	1	0.236647	1.24764	0.24591	0.788549
Q91VC3	Eukaryotic initiation factor 4A-III (eIF-4A-III) (eIF4A-III) (EC 3.6.4.13) (ATP-dependent RNA helicase DDX48) (ATP-dependent RNA helicase eIF4A-3) (DEAD box protein 48) (Eukaryotic translation initiation factor 4A isoform 3) [Cleaved into: Eukaryotic initiation factor 4A-III, N-terminally processed]	34.3066	10	-0.22098	-1.23907	0.248913	0.788549
D3YTS1	Signal peptidase complex catalytic subunit SEC11 (EC 3.4.21.89)	11.336	3	0.27872	1.23835	0.249167	0.788549
A0A023J5X5	Cytochrome b	6.56168	3	-0.76112	-1.23383	0.250762	0.788549
Q9D7N9	Adipocyte plasma membrane-associated protein (Protein DD16)	14.2169	5	0.19356	1.23162	0.251545	0.788549
Q3TII3	Elongation factor 1-alpha	32.9004	12	-0.725497	-1.22817	0.252773	0.788549
Q99LZ4	Mrps23 protein (Fragment)	40.4762	8	-0.287957	-1.22703	0.253179	0.788549
P35700	Peroxiredoxin-1 (EC 1.11.1.15) (Macrophage 23 kDa stress protein) (Osteoblast-specific factor 3) (OSF-3) (Thioredoxin peroxidase 2) (Thioredoxin-dependent peroxide reductase 2)	56.2814	7	-0.708887	-1.22472	0.254004	0.788549
Q3UMC8	Uncharacterized protein	1.80832	1	0.23082	1.21633	0.257019	0.793961
Q3UEQ9	Aminoadipate-semialdehyde synthase	17.4946	12	-0.342323	-1.20736	0.260278	0.795815
Q8BK48	Pyrethroid hydrolase Ces2e (EC 3.1.1.88) (carboxylesterase 2E)	32.3792	11	0.26974	1.20181	0.262309	0.795815
Q8CIM7	Cytochrome P450 2D26 (EC 1.14.14.1) (CYPIID26)	46.2	15	-0.560983	-1.20091	0.26264	0.795815
Q8BU31	Ras-related protein Rap-2c	10.3825	1	0.230427	1.19833	0.263591	0.795815
Q3TJ66	Fructose-bisphosphate aldolase (EC 4.1.2.13)	56.5934	15	-0.7947	-1.19401	0.265187	0.795815
Q924L1	LETM1 domain-containing protein 1 (Cervical cancer receptor) (MCC-32)	15.2778	5	-0.43722	-1.19379	0.265272	0.795815
Q3TDN2	FAS-associated factor 2 (UBX domain-containing protein 8)	26.0674	8	-0.554277	-1.18795	0.267443	0.798489
P63168	Dynein light chain 1, cytoplasmic (8 kDa dynein light chain) (DLC8) (Dynein light chain LC8-type 1) (Protein inhibitor of neuronal nitric oxide synthase) (PIN) (mPIN)	20.2247	2	0.59533	1.18426	0.268823	0.798788
P50544	Very long-chain specific acyl-CoA dehydrogenase, mitochondrial (EC 1.3.8.9) (MVLCAD) (VLCAD)	45.122	23	0.3739	1.17335	0.272937	0.799095
Q9D8W7	OCIA domain-containing protein 2	32.4675	5	0.25576	1.16934	0.274463	0.799095
P06684	Complement C5 (Hemolytic complement) [Cleaved into: Complement C5 beta chain; Complement C5 alpha chain; C5a anaphylatoxin; Complement C5 alpha' chain]	4.58333	7	0.273953	1.16304	0.276871	0.799095
Q3UEM0	MCG9091, isoform CRA_d	50.1548	10	0.341327	1.16167	0.2774	0.799095
P11983	T-complex protein 1 subunit alpha (TCP-1-alpha) (CCT-alpha) (Tailless complex polypeptide 1A) (TCP-1-A) (Tailless complex polypeptide 1B) (TCP-1-B)	61.1511	25	-0.70933	-1.15864	0.278567	0.799095
Q8BSY0	Aspartyl/asparaginyl beta-hydroxylase (EC 1.14.11.16) (Aspartate beta-hydroxylase) (ASP beta-hydroxylase) (Peptide-aspartate beta-dioxygenase)	13.7652	9	0.27771	1.15575	0.279682	0.799095
Q8VCT4	Carboxylesterase 1D (Carboxylesterase 3) (EC 3.1.1.1) (EC 3.1.1.67) (Fatty acid ethyl ester synthase) (FAEE synthase) (Triacylglycerol hydrolase) (TGH)	41.9469	17	0.378713	1.15493	0.280002	0.799095
Q8BVG4	Dipeptidyl peptidase 9 (DP9) (EC 3.4.14.5) (Dipeptidyl peptidase IX) (DPP IX) (Dipeptidyl peptidase-like protein 9) (DPLP9)	1.04408	1	-0.23134	-1.15197	0.281148	0.799095
Q3UL36	Arginine and glutamate-rich protein 1	5.90406	2	-0.20276	-1.1518	0.281215	0.799095
Q3TN31	Proteasome subunit alpha type (EC 3.4.25.1)	43.5484	9	-0.588587	-1.14853	0.282489	0.799095
P62717	60S ribosomal protein L18a	39.7727	8	-0.845863	-1.14466	0.284	0.799095
Q8CHQ9	N-acetyltransferase family 8 member 2 (EC 2.3.1.-) (Camello-like protein 2) (N-acetyltransferase-like protein CML2)	13.0252	3	0.209137	1.14341	0.284491	0.799095
Q6A0C7	MKIAA0118 protein (Fragment)	14.2292	3	0.393643	1.13856	0.286399	0.799095
Q5YLW3	Ribosomal protein S3 (Ribosomal protein S3, isoform CRA_g)	63.786	14	-0.359543	-1.13536	0.287665	0.799095
P50172	Corticosteroid 11-beta-dehydrogenase isozyme 1 (EC 1.1.1.146) (11-beta-hydroxysteroid dehydrogenase 1) (11-DH) (11-beta-HSD1) (11beta-HSD1A)	26.3699	8	0.47682	1.13417	0.288135	0.799095
Q6ZPS9	MKIAA1375 protein (Fragment)	8.36084	7	0.18985	1.12727	0.29088	0.801833
Q546G4	Albumin 1 (Serum albumin)	62.8289	34	-1.37922	-1.12058	0.293561	0.801833
Q9DCN2	NADH-cytochrome b5 reductase 3 (B5R) (Cytochrome b5 reductase) (EC 1.6.2.2) (Diaphorase-1) [Cleaved into: NADH-cytochrome b5 reductase 3 membrane-bound form; NADH-cytochrome b5 reductase 3 soluble form]	36.5449	11	-0.513493	-1.11697	0.295017	0.801833
P20152	Vimentin	48.0687	18	-1.11805	-1.11203	0.297019	0.801833
A1L2Z3	C230096C10Rik protein	6.01805	5	0.39559	1.10784	0.298723	0.801833
Q9D0I9	Arginine--tRNA ligase, cytoplasmic (EC 6.1.1.19) (Arginyl-tRNA synthetase) (ArgRS)	39.697	23	-0.23663	-1.0883	0.306782	0.801833
P43275	Histone H1.1 (H1 VAR.3) (Histone H1a) (H1a)	22.5352	3	-0.268413	-1.0875	0.307112	0.801833
Q91W43	Glycine dehydrogenase (decarboxylating), mitochondrial (EC 1.4.4.2) (Glycine cleavage system P protein) (Glycine decarboxylase) (Glycine dehydrogenase (aminomethyl-transferring))	21.7561	15	0.277567	1.08643	0.307559	0.801833
E9PUK2	Uncharacterized aarF domain-containing protein kinase 5	4.811	3	-0.330503	-1.0806	0.310001	0.801833
D3YW52	Deleted.	33.5766	37	0.171243	1.07669	0.311649	0.801833
Q78JT3	3-hydroxyanthranilate 3,4-dioxygenase (EC 1.13.11.6) (3-hydroxyanthranilate oxygenase) (3-HAO) (3-hydroxyanthranilic acid dioxygenase) (HAD)	48.6014	11	0.213827	1.07628	0.31182	0.801833
Q3UNF3	Acyl-coenzyme A oxidase	15.5653	10	0.918937	1.07531	0.312231	0.801833
P05202	Aspartate aminotransferase, mitochondrial (mAspAT) (EC 2.6.1.1) (EC 2.6.1.7) (Fatty acid-binding protein) (FABP-1) (Glutamate oxaloacetate transaminase 2) (Kynurenine aminotransferase 4) (Kynurenine aminotransferase IV) (Kynurenine--oxoglutarate transaminase 4) (Kynurenine--oxoglutarate transaminase IV) (Plasma membrane-associated fatty acid-binding protein) (FABPpm) (Transaminase A)	36.7442	14	0.536713	1.06749	0.315548	0.801833
A2A7S7	Tyrosine--tRNA ligase (EC 6.1.1.1) (Tyrosyl-tRNA synthetase)	35.8156	19	-0.36287	-1.06642	0.316002	0.801833
Q3U1J4	DNA damage-binding protein 1 (DDB p127 subunit) (Damage-specific DNA-binding protein 1) (UV-damaged DNA-binding factor)	14.0351	16	-0.190217	-1.06479	0.3167	0.801833
Q9DBS1	Transmembrane protein 43 (Protein LUMA)	11.75	4	0.189393	1.06407	0.317005	0.801833
Q14AQ1	Proteasome (Prosome, macropain) 26S subunit, ATPase, 6 (Proteasome (Prosome, macropain) 26S subunit, ATPase, 6, isoform CRA_b)	34.7044	12	-0.268107	-1.06392	0.31707	0.801833
P11679	Keratin, type II cytoskeletal 8 (Cytokeratin endo A) (Cytokeratin-8) (CK-8) (Keratin-8) (K8) (Type-II keratin Kb8)	62.0408	22	0.56257	1.0637	0.317163	0.801833
P07759	Serine protease inhibitor A3K (Serpin A3K) (Contrapsin) (SPI-2)	26.3158	5	0.21452	1.06328	0.317346	0.801833
Q80W54	CAAX prenyl protease 1 homolog (EC 3.4.24.84) (Farnesylated proteins-converting enzyme 1) (FACE-1) (Prenyl protein-specific endoprotease 1) (Zinc metalloproteinase Ste24 homolog)	20.2105	8	0.425297	1.06266	0.317607	0.801833
Q3U1S6	Uncharacterized protein	30.9524	21	-0.320587	-1.05791	0.319649	0.801833
O08749	Dihydrolipoyl dehydrogenase, mitochondrial (EC 1.8.1.4) (Dihydrolipoamide dehydrogenase)	29.0766	11	0.279447	1.05559	0.320646	0.801833
P52825	Carnitine O-palmitoyltransferase 2, mitochondrial (EC 2.3.1.21) (Carnitine palmitoyltransferase II) (CPT II)	28.5714	15	0.30338	1.0539	0.321377	0.801833
E9Q035	Predicted gene 20425	46.2168	7	0.21361	1.04737	0.324209	0.801833
E9QK62	Ephexin-1	1.26761	1	-0.21546	-1.04502	0.325229	0.801833
Q6PAM1	Alpha-taxilin	3.06859	2	-0.225413	-1.04098	0.326995	0.801833
O35955	Proteasome subunit beta type-10 (EC 3.4.25.1) (Low molecular mass protein 10) (Macropain subunit MECl-1) (Multicatalytic endopeptidase complex subunit MECl-1) (Proteasome MECl-1) (Proteasome subunit beta-2i)	7.69231	2	-0.287853	-1.03414	0.329999	0.801833
Q6PFA2	Clathrin light chain	34.8624	8	-0.36589	-1.03368	0.330204	0.801833
Q05D44	Eukaryotic translation initiation factor 5B (eIF-5B) (EC 3.6.5.3) (Translation initiation factor IF-2)	24.3421	22	-0.462687	-1.03232	0.330806	0.801833
Q14C24	MCG14259, isoform CRA_a (U2 small nuclear ribonucleoprotein auxiliary factor (U2AF) 1)	16.318	3	-0.30649	-1.03108	0.33135	0.801833
Q3UDC3	Target of Myb protein 1	1.93798	1	0.209613	1.0309	0.33143	0.801833
O35295	Transcriptional activator protein Pur-beta (Purine-rich element-binding protein B) (Vascular actin single-stranded DNA-binding factor 2 p44 component)	34.2593	6	-0.31542	-1.02707	0.333131	0.801833
B3VQI8	Cytochrome b-245 light chain (Cytochrome b(558) alpha chain) (Cytochrome b558 subunit alpha) (Neutrophil cytochrome b 22 kDa polypeptide) (Superoxide-generating NADPH oxidase light chain subunit) (p22 phagocyte B-cytochrome) (p22-phox)	3.64583	1	0.194957	1.02706	0.333136	0.801833
Q3ULD5	Methylcrotonoyl-CoA carboxylase beta chain, mitochondrial (MCCase subunit beta) (EC 6.4.1.4) (3-methylcrotonyl-CoA carboxylase 2) (3-methylcrotonyl-CoA carboxylase non-biotin-containing subunit) (3-methylcrotonyl-CoA:carbon dioxide ligase subunit beta)	33.0373	15	-0.346907	-1.0249	0.334095	0.801833
Q8BX70	Vacuolar protein sorting-associated protein 13C	1.06724	4	0.19292	1.02168	0.335531	0.801833
P29341	Polyadenylate-binding protein 1 (PABP-1) (Poly(A)-binding protein 1)	38.0503	15	-0.278703	-1.02106	0.335807	0.801833
Q6XVG2	Cytochrome P450 2C54 (EC 1.14.14.1) (CYPIIC54)	43.0612	10	-0.46905	-1.01914	0.336667	0.801833
Q3TFA9	Uncharacterized protein	30.9659	9	0.19344	1.01505	0.3385	0.802799
Q6NXL1	Sec24-related gene family, member D (S. cerevisiae)	2.90698	2	-0.245037	-1.00939	0.341054	0.802799
Q3TW51	Staphylococcal nuclease domain-containing protein (EC 3.1.31.1)	40.5495	26	0.23459	1.00831	0.341543	0.802799
Q91WN4	Kynurenine 3-monooxygenase (EC 1.14.13.9) (Kynurenine 3-hydroxylase)	45.3027	17	0.213773	1.00681	0.342219	0.802799
A0A087WQ44	Snf2-related CREBBP activator protein	0.244574	1	0.267927	1.00375	0.343611	0.803046
Q52JJ6	Aminopeptidase (EC 3.4.11.-)	7.51323	6	0.269283	0.997866	0.346294	0.806296
Q9D1R9	60S ribosomal protein L34	34.188	5	-0.359737	-0.993993	0.348069	0.807415
Q9JIK9	28S ribosomal protein S34, mitochondrial (MRP-S34) (S34mt) (T-complex expressed gene 2 protein)	15.1376	3	-0.26809	-0.982221	0.353506	0.81275
Q3UYQ4	Uncharacterized protein	13.1679	6	-0.199887	-0.981584	0.353802	0.81275
G3X925	Pyruvate kinase (EC 2.7.1.40)	34.1463	13	-0.1778	-0.980566	0.354276	0.81275
Q5M9M5	MCG10806 (Ribosomal protein L23a)	48.7179	10	-0.504313	-0.971509	0.358509	0.814383
A2AVJ7	Ribosome-binding protein 1	64.3443	81	-1.12066	-0.970847	0.35882	0.814383
P62301	40S ribosomal protein S13	37.0861	6	-0.42888	-0.969983	0.359226	0.814383
F6Q8D3	Phospholipid-transporting ATPase (EC 7.6.2.1)	26.2179	23	1.52423	0.967896	0.360208	0.814383
Q91W87	Cytochrome P450, family 2, subfamily d, polypeptide 22	38.8	11	-0.463933	-0.952914	0.367318	0.827461
E9Q474	Deleted.	1.78955	4	-0.272427	-0.940303	0.373383	0.831095
G5E902	MCG10343, isoform CRA_b (Phosphate carrier protein, mitochondrial)	29.6089	10	-0.237757	-0.935955	0.375491	0.831095
Q6PB44	Tyrosine-protein phosphatase non-receptor type 23 (EC 3.1.3.48)	0.35461	1	-0.412663	-0.935326	0.375797	0.831095
Q8BWQ1	UDP-glucuronosyltransferase 2A3 (UDPGT 2A3) (EC 2.4.1.17)	26.2172	9	-0.351843	-0.935163	0.375876	0.831095
Q0PD67	RAB1, member RAS oncogene family, isoform CRA_a (Rab1A)	61.9512	6	0.184873	0.935015	0.375948	0.831095
Q9CQE8	RNA transcription, translation and transport factor protein	53.6885	11	-0.38916	-0.931867	0.377481	0.831095
Q9CQL4	39S ribosomal protein L20, mitochondrial (L20mt) (MRP-L20)	18.7919	3	-0.200567	-0.929288	0.378741	0.831095
Q99PG0	Arylacetamide deacetylase (EC 3.1.1.3)	48.4925	13	-0.84321	-0.9274	0.379665	0.831095
A2ASZ8	Calcium-binding mitochondrial carrier protein SCaMC-2 (Small calcium-binding mitochondrial carrier protein 2) (Solute carrier family 25 member 25)	2.1322	1	0.267433	0.924843	0.380918	0.831095
Q8C0K5	Graves disease carrier protein homolog (GDC) (Mitochondrial solute carrier protein homolog) (Solute carrier family 25 member 16)	7.53012	2	0.2555	0.921415	0.382604	0.831864
B1AUN2	Eukaryotic translation initiation factor 2B, subunit 3 (MCG14442)	10.177	4	-0.23203	-0.913918	0.38631	0.837005
P16045	Galectin-1 (Gal-1) (14 kDa lectin) (Beta-galactoside-binding lectin L-14-I) (Galaptin) (Lactose-binding lectin 1) (Lectin galactoside-binding soluble 1) (S-Lac lectin 1)	25.9259	3	0.254743	0.906653	0.389925	0.841915
A2AEM2	Chloride channel CLIC-like 1, isoform CRA_a (Chloride channel CLIC-like protein 1)	9.74265	4	0.221373	0.897397	0.394567	0.848999
Q3ULG4	VWFA domain-containing protein	37.7309	10	-0.223513	-0.886249	0.40021	0.854694
B2RXW1	Histidine ammonia-lyase (EC 4.3.1.3)	36.9863	18	0.240457	0.881647	0.402556	0.854694
Q8BTZ7	Mannose-1-phosphate guanyltransferase beta (EC 2.7.7.13) (GDP-mannose pyrophosphorylase B) (GTP-mannose-1-phosphate guanylyltransferase beta)	3.33333	1	0.29979	0.881421	0.402672	0.854694
B2RQC6	CAD protein [Includes: Glutamine-dependent carbamoyl-phosphate synthase (EC 6.3.5.5); Aspartate carbamoyltransferase (EC 2.1.3.2); Dihydroorotase (EC 3.5.2.3)]	6.60674	11	-0.197027	-0.881381	0.402692	0.854694
P25976	Nucleolar transcription factor 1 (Upstream-binding factor 1) (UBF-1)	6.53595	5	-0.27128	-0.875771	0.405567	0.857201
O54749	Cytochrome P450 2J5 (EC 1.14.14.1) (Arachidonic acid epoxygenase) (CYPIIJ5)	32.3353	12	-0.131247	-0.87372	0.406621	0.857201
Q3U5L3	PX domain-containing protein	15.2216	7	0.255377	0.858946	0.414273	0.867575
Q9D6M3	Mitochondrial glutamate carrier 1 (GC-1) (Glutamate/H(+) symporter 1) (Solute carrier family 25 member 22)	22.291	7	0.15428	0.858851	0.414323	0.867575
Q8BU30	Isoleucine--tRNA ligase, cytoplasmic (EC 6.1.1.5) (Isoleucyl-tRNA synthetase) (IRS) (IleRS)	27.496	27	-0.167273	-0.850575	0.418654	0.869171
Q8VCC2	Liver carboxylesterase 1 (EC 3.1.1.1) (Acyl-coenzyme A:cholesterol acyltransferase) (Carboxylesterase 1G) (ES-x)	40.708	16	0.48557	0.84952	0.419208	0.869171
Q01279	Epidermal growth factor receptor (EC 2.7.10.1)	24.2975	25	-0.639343	-0.849414	0.419264	0.869171
Q6RUT9	Chloride channel protein	2.49066	2	0.21077	0.844064	0.422083	0.869737
Q6A0D0	MKIAA0106 protein (Fragment)	48.0176	8	0.198377	0.841236	0.423578	0.869737
Q9R112	Sulfide:quinone oxidoreductase, mitochondrial (SQOR) (EC 1.8.5.-) (Sulfide quinone oxidoreductase)	46	16	0.17073	0.840687	0.423869	0.869737
Q3U912	DAGKc domain-containing protein	7.13128	3	-0.19381	-0.838344	0.425112	0.869737
P40630	Transcription factor A, mitochondrial (mtTFA) (Testis-specific high mobility group protein) (TS-HMG)	17.284	4	-0.178163	-0.827963	0.430647	0.876213
E9PW39	Putative helicase MOV-10	14.4847	11	-0.132957	-0.824162	0.432686	0.876213
Q80T06	Elongation factor 1-delta	53.7367	9	-0.205297	-0.822724	0.43346	0.876213
Q80YR4	E3 ubiquitin-protein ligase ZNF598 (EC 2.3.2.27) (Zinc finger protein 598)	5.06608	4	0.205943	0.821917	0.433894	0.876213
O70303	Cell death activator CIDE-B (Cell death-inducing DFFA-like effector B)	5.93607	1	0.334887	0.806765	0.442104	0.889912
Q8R1B4	Eukaryotic translation initiation factor 3 subunit C (eIF3c) (Eukaryotic translation initiation factor 3 subunit 8) (eIF3 p110)	17.5631	15	0.282483	0.798627	0.446557	0.895554
Q6ZWV7	60S ribosomal protein L35	13.8211	2	-0.183247	-0.791829	0.450299	0.895554
Q3UIG0	Eukaryotic translation initiation factor 3 subunit E (eIF3e) (Eukaryotic translation initiation factor 3 subunit 6) (eIF-3 p48)	22.6966	9	-0.264397	-0.791724	0.450357	0.895554
P20029	Endoplasmic reticulum chaperone BiP (EC 3.6.4.10) (78 kDa glucose-regulated protein) (GRP-78) (Binding-immunoglobulin protein) (BiP) (Heat shock protein 70 family protein 5) (HSP70 family protein 5) (Heat shock protein family A member 5) (Immunoglobulin heavy chain-binding protein)	55.4198	31	-0.677783	-0.787078	0.452928	0.895554
Q8VDP4	Cell cycle and apoptosis regulator protein 2 (Cell division cycle and apoptosis regulator protein 2)	7.37527	5	-0.217733	-0.786985	0.45298	0.895554
Q91WU0	Carboxylesterase 1F (EC 3.1.1.1) (Carboxylic ester hydrolase) (Triacylglycerol hydrolase 2) (TGH-2)	50.4456	18	-0.310973	-0.784921	0.454124	0.895554
Q8QZR3	Pyrethroid hydrolase Ces2a (EC 3.1.1.88) (carboxylesterase 2A)	42.8315	12	-0.893097	-0.779328	0.457237	0.895554
Q543E2	Solute carrier family 25 (Mitochondrial carrier ornithine transporter), member 15, isoform CRA_b	44.8505	12	-0.232857	-0.778052	0.457949	0.895554
Q80TT4	MKIAA0719 protein (Fragment)	22.0447	11	-0.42864	-0.775802	0.459207	0.895554
Q791T5	Mitochondrial carrier homolog 1 (Mitochondrial carrier-like protein 1)	7.96915	2	0.209457	0.77571	0.459258	0.895554
Q3THE2	Myosin regulatory light chain 12B (Myosin regulatory light chain 2-B, smooth muscle isoform) (Myosin regulatory light chain 20 kDa) (MLC20) (Myosin regulatory light chain MRLC2)	30.814	5	0.15372	0.769026	0.463008	0.899116
A8DUK4	Beta-globin (Globin a1) (Hemoglobin, beta adult s chain) (Hemoglobin, beta adult t chain)	72.1088	5	-0.171177	-0.767322	0.463967	0.899116
Q3UD06	ATP synthase subunit gamma	27.8523	8	-0.179587	-0.759169	0.468574	0.902914
Q1HL32	Structural maintenance of chromosomes protein	3.12243	4	-0.13836	-0.758735	0.468821	0.902914
Q924Y0	Gamma-butyrobetaine dioxygenase (EC 1.14.11.1) (Gamma-butyrobetaine hydroxylase) (Gamma-BBH) (Gamma-butyrobetaine,2-oxoglutarate dioxygenase)	10.8527	4	0.113813	0.751635	0.472858	0.903134
P17426	AP-2 complex subunit alpha-1 (100 kDa coated vesicle protein A) (Adaptor protein complex AP-2 subunit alpha-1) (Adaptor-related protein complex 2 subunit alpha-1) (Alpha-adaptin A) (Alpha1-adaptin) (Clathrin assembly protein complex 2 alpha-A large chain) (Plasma membrane adaptor HA2/AP2 adaptin alpha A subunit)	27.9427	13	-0.238447	-0.748077	0.47489	0.903134
P43274	Histone H1.4 (H1 VAR.2) (H1e)	26.9406	3	-0.133687	-0.746568	0.475754	0.903134
Q9DCA5	Ribosome biogenesis protein BRX1 homolog (Brix domain-containing protein 2)	1.983	1	0.233413	0.746551	0.475763	0.903134
Q05CI8	Ccbl1 protein (Cysteine conjugate-beta lyase 1, isoform CRA_d)	14.8585	4	0.232287	0.743204	0.477683	0.903134
Q9CXN7	Phenazine biosynthesis-like domain-containing protein 2 (EC 5.1.-.-)	20.8333	3	0.174753	0.742498	0.478088	0.903134
Q8VDS8	Syntaxin-18	9.58084	4	0.186643	0.740242	0.479385	0.903134
Q9ERS2	NADH dehydrogenase [ubiquinone] 1 alpha subcomplex subunit 13 (Cell death regulatory protein GRIM-19) (Complex I-B16.6) (CI-B16.6) (Gene associated with retinoic and interferon-induced mortality 19 protein) (GRIM-19) (Gene associated with retinoic and IFN-induced mortality 19 protein) (NADH-ubiquinone oxidoreductase B16.6 subunit)	38.1944	6	0.166997	0.733395	0.483335	0.903134
Q9JI39	ATP-binding cassette sub-family B member 10, mitochondrial (ABC-mitochondrial erythroid protein) (ABC-me protein) (ATP-binding cassette transporter 10) (ABC transporter 10 protein)	7.69231	4	0.21015	0.729011	0.485876	0.903134
Q00623	Apolipoprotein A-I (Apo-AI) (ApoA-I) (Apolipoprotein A1) [Cleaved into: Proapolipoprotein A-I (ProapoA-I); Truncated apolipoprotein A-I]	29.9242	8	0.227947	0.725417	0.487965	0.903134
Q3TF87	AA_TRNA_LIGASE_II domain-containing protein	42.1158	19	-0.120507	-0.722082	0.489909	0.903134
Q99J08	SEC14-like protein 2 (Alpha-tocopherol-associated protein) (TAP)	34.9876	10	0.377077	0.722039	0.489933	0.903134
Q6PE54	Probable ATP-dependent RNA helicase DHX40 (EC 3.6.4.13) (DEAH box protein 40)	0.898588	1	-0.166987	-0.712804	0.495341	0.903134
O70194	Eukaryotic translation initiation factor 3 subunit D (eIF3d) (Eukaryotic translation initiation factor 3 subunit 7) (eIF-3-zeta) (eIF3 p66)	30.1095	11	-0.11989	-0.708536	0.497854	0.903134
Q3U4P0	FAD-binding FR-type domain-containing protein	1.40351	1	0.147463	0.7085	0.497875	0.903134
Q571M2	MKIAA4025 protein (Fragment)	17.6344	12	0.143057	0.707961	0.498193	0.903134
Q9R092	17-beta-hydroxysteroid dehydrogenase type 6 (17-beta-HSD 6) (17-beta-HSD6) (EC 1.1.1.105) (EC 1.1.1.239) (EC 1.1.1.62) (17-beta-HSD9) (3-alpha->beta-hydroxysteroid epimerase) (3-alpha->beta-HSE) (Oxidative 3-alpha hydroxysteroid dehydrogenase)	49.8423	8	0.73072	0.70532	0.499752	0.903134
Q3USU4	Uncharacterized protein	28.9941	14	-0.396477	-0.705294	0.499767	0.903134
Q3V235	Prohibitin 2	45.4849	12	0.13334	0.705092	0.499886	0.903134
A0A075DC90	Cytochrome c oxidase subunit 2	24.6696	4	-0.292967	-0.702066	0.501677	0.903134
P63085	Mitogen-activated protein kinase 1 (MAP kinase 1) (MAPK 1) (EC 2.7.11.24) (ERT1) (Extracellular signal-regulated kinase 2) (ERK-2) (MAP kinase isoform p42) (p42-MAPK) (Mitogen-activated protein kinase 2) (MAP kinase 2) (MAPK 2)	9.21788	2	0.11674	0.699756	0.503046	0.903134
E9QPX3	NADH dehydrogenase [ubiquinone] iron-sulfur protein 4, mitochondrial	37.1429	6	0.342293	0.699467	0.503218	0.903134
Q9CYR0	Single-stranded DNA-binding protein, mitochondrial (Mt-SSB) (MtSSB)	5.26316	1	0.147267	0.694427	0.506215	0.903134
Q5SSW2	Proteasome activator complex subunit 4 (Proteasome activator PA200) (Protein TEMO)	7.27075	12	-0.22558	-0.690873	0.508335	0.903134
B2RWW6	eIF-2-alpha kinase activator GCN1 (GCN1 eIF-2-alpha kinase activator homolog) (GCN1-like protein 1) (General control of amino-acid synthesis 1-like protein 1) (Translational activator GCN1)	8.19918	20	-0.19552	-0.689654	0.509063	0.903134
Q4FJL0	RAB10, member RAS oncogene family (Rab10) (Rab10 protein)	41	5	0.0975733	0.687684	0.510242	0.903134
B1ATI0	Aldehyde dehydrogenase	30.4511	15	0.364663	0.685829	0.511353	0.903134
Q93092	Transaldolase (EC 2.2.1.2)	10.6825	4	0.220957	0.685282	0.511681	0.903134
Q8BH00	2-aminomuconic semialdehyde dehydrogenase (EC 1.2.1.32) (Aldehyde dehydrogenase family 8 member A1) (Retinal dehydrogenase 4)	32.8542	12	-0.143083	-0.68038	0.514626	0.903134
Q9CU62	Structural maintenance of chromosomes protein 1A (SMC protein 1A) (SMC-1-alpha) (SMC-1A) (Chromosome segregation protein SmcB) (Sb1.8)	3.89294	5	-0.11322	-0.680098	0.514796	0.903134
Q99KK2	N-acylneuraminate cytidylyltransferase (EC 2.7.7.43) (CMP-N-acetylneuraminic acid synthase) (CMP-NeuNAc synthase)	21.0648	8	-0.26964	-0.680015	0.514846	0.903134
Q8K2B3	Succinate dehydrogenase [ubiquinone] flavoprotein subunit, mitochondrial (EC 1.3.5.1) (Flavoprotein subunit of complex II) (Fp)	55.8735	24	-0.267953	-0.679344	0.51525	0.903134
Q91WP9	Alpha-1,4 glucan phosphorylase (EC 2.4.1.1)	61.1765	41	-2.02316	-0.676236	0.517124	0.90388
Q8K2I3	Dimethylaniline monooxygenase [N-oxide-forming] 2 (EC 1.14.13.8) (Dimethylaniline oxidase 2) (Pulmonary flavin-containing monooxygenase 2) (FMO 2)	7.47664	4	0.140583	0.669863	0.52098	0.905119
F8VPL2	Phosphatidylinositol 4-phosphate 3-kinase C2 domain-containing subunit alpha	7.17675	10	-0.128557	-0.668109	0.522044	0.905119
Q9D1N9	39S ribosomal protein L21, mitochondrial (L21mt) (MRP-L21)	23.445	4	-0.18647	-0.667878	0.522184	0.905119
Q1XG79	UbiE1	36.1789	7	0.148467	0.661682	0.525955	0.907258
D4AFX7	DnaJ heat shock protein family (Hsp40) member C13 (Receptor mediated endocytosis-8)	8.85231	16	-0.190157	-0.660603	0.526614	0.907258
Q3TXR9	Beta-hexosaminidase (EC 3.2.1.52)	3.91791	2	-0.14007	-0.655657	0.529637	0.907258
Q6PB66	Leucine-rich PPR motif-containing protein, mitochondrial (130 kDa leucine-rich protein) (LRP 130) (mLRP130)	30.1006	33	-0.15063	-0.654487	0.530354	0.907258
Q6ZQ58	La-related protein 1 (La ribonucleoprotein domain family member 1)	30.6903	23	-0.133663	-0.653783	0.530786	0.907258
Q3UK30	Uncharacterized protein	10.6178	2	-0.164543	-0.649551	0.533386	0.907258
H7BWY6	Retinol-binding protein 4	18.7755	4	0.21774	0.647881	0.534413	0.907258
Q9CS00	Cactin	1.1658	1	-0.17221	-0.645002	0.536188	0.907258
Q62452	UDP-glucuronosyltransferase 1-9 (UDPGT 1-9) (UGT1*9) (UGT1-09) (UGT1.9) (EC 2.4.1.17) (UDP-glucuronosyltransferase 1-7) (UDPGT) (UDP-glucuronosyltransferase 1A9) (UGT1A12) (UGTP4)	19.1288	6	0.485143	0.641339	0.538451	0.907258
Q91YH5	Atlastin-3 (EC 3.6.5.-)	29.5749	12	-0.342043	-0.638405	0.540268	0.907258
Q8BYU6	Torsin-1A-interacting protein 2	24.3028	8	0.110897	0.625785	0.548124	0.907258
B2RSR0	Cytochrome P450, family 4, subfamily v, polypeptide 3 (MCG1050379)	28.1905	12	0.216263	0.625661	0.548201	0.907258
Q3USZ8	Divergent protein kinase domain 2A (Deleted in autism protein 1 homolog) (Golgi Protein of 49 kDa) (GoPro49) (Hypoxia and AKT-induced stem cell factor) (HASF)	12.3256	4	-0.291097	-0.623492	0.549558	0.907258
Q8VDD5	Myosin-9 (Cellular myosin heavy chain, type A) (Myosin heavy chain 9) (Myosin heavy chain, non-muscle IIa) (Non-muscle myosin heavy chain A) (NMMHC-A) (Non-muscle myosin heavy chain IIa) (NMMHC II-a) (NMMHC-IIA)	51.3776	74	-0.65054	-0.623211	0.549735	0.907258
Q8BKZ9	Pyruvate dehydrogenase protein X component, mitochondrial (Dihydrolipoamide dehydrogenase-binding protein of pyruvate dehydrogenase complex) (Lipoyl-containing pyruvate dehydrogenase complex component X)	18.5629	7	-0.159007	-0.621145	0.551029	0.907258
P33267	Cytochrome P450 2F2 (EC 1.14.14.-) (CYPIIF2) (Cytochrome P450-NAH-2) (Naphthalene dehydrogenase) (Naphthalene hydroxylase)	36.4562	14	-0.269583	-0.620977	0.551134	0.907258
E9QPD7	Pyruvate carboxylase (EC 6.4.1.1)	40.0339	34	-0.349617	-0.615846	0.554358	0.907258
B2RWW2	Golgb1 protein	8.24583	24	-0.11781	-0.614183	0.555405	0.907258
Q9JIF7	Coatomer subunit beta (Beta-coat protein) (Beta-COP)	14.6905	11	-0.22141	-0.613487	0.555843	0.907258
Q3UK02	39S ribosomal protein L9, mitochondrial	15.6716	3	-0.14373	-0.610543	0.5577	0.907258
Q61712	DnaJ homolog subfamily C member 1 (DnaJ protein homolog MTJ1)	4.16667	2	0.130533	0.608539	0.558967	0.907258
P43406	Integrin alpha-V (Vitronectin receptor subunit alpha) (CD antigen CD51) [Cleaved into: Integrin alpha-V heavy chain; Integrin alpha-V light chain]	2.29885	2	0.124377	0.607299	0.559751	0.907258
Q6ZQ61	MCG121979, isoform CRA_c (MKIAA0723 protein) (Fragment)	19.3662	12	0.13408	0.601202	0.563617	0.907258
Q9QXX4	Calcium-binding mitochondrial carrier protein Aralar2 (Citrin) (Mitochondrial aspartate glutamate carrier 2) (Solute carrier family 25 member 13)	44.9704	18	0.19068	0.601047	0.563716	0.907258
B2RSV4	Splicing factor 3b, subunit 3	9.6138	9	0.10208	0.600172	0.564272	0.907258
Q9D1G1	Ras-related protein Rab-1B	49.2537	4	-0.178953	-0.599989	0.564388	0.907258
Q61694	NADPH-dependent 3-keto-steroid reductase Hsd3b5 (3 beta-hydroxysteroid dehydrogenase type 5) (3 beta-hydroxysteroid dehydrogenase type V) (3 beta-HSD V) (EC 1.1.1.270) (Dihydrotestosterone 3-ketoreductase) (EC 1.1.1.210)	39.1421	12	0.239587	0.599527	0.564682	0.907258
E9Q3X0	Major vault protein	45.5172	29	-0.140763	-0.595949	0.56696	0.907258
A2ALK6	Band 4.1-like protein 4B	3.78198	3	0.102927	0.595079	0.567515	0.907258
B2RTE3	MCG17981 (PRP38 pre-mRNA processing factor 38 (Yeast) domain containing A)	2.5641	1	-0.14583	-0.59369	0.568402	0.907258
B2ZRS3	Depdc6-001	5.62347	2	-0.153567	-0.593551	0.56849	0.907258
Q3UC49	Ferrochelatase (EC 4.99.1.1)	26.3033	9	0.10321	0.582997	0.575251	0.915
Q3U8X1	Eukaryotic translation initiation factor 3 subunit F (eIF3f) (Eukaryotic translation initiation factor 3 subunit 5) (eIF-3-epsilon) (eIF3 p47)	25.7618	7	-0.14316	-0.580567	0.576814	0.915
Q99N87	28S ribosomal protein S5, mitochondrial (MRP-S5) (S5mt)	18.287	7	-0.180983	-0.579129	0.57774	0.915
Q5CZY9	Rps16 protein	38.9535	9	-0.209107	-0.572741	0.581864	0.918158
G5E814	MCG5603 (NADH dehydrogenase [ubiquinone] 1 alpha subcomplex subunit 11)	23.7762	2	0.148287	0.568847	0.584385	0.918158
P20918	Plasminogen (EC 3.4.21.7) [Cleaved into: Plasmin heavy chain A; Activation peptide; Angiostatin; Plasmin heavy chain A, short form; Plasmin light chain B]	28.5714	17	-0.167027	-0.568766	0.584438	0.918158
P14148	60S ribosomal protein L7	45.5556	15	-0.257093	-0.566944	0.58562	0.918158
Q8R2P8	Lysine--tRNA ligase (EC 6.1.1.6) (Lysyl-tRNA synthetase)	30.7692	16	-0.143737	-0.564131	0.587448	0.91864
P27773	Protein disulfide-isomerase A3 (EC 5.3.4.1) (58 kDa glucose-regulated protein) (58 kDa microsomal protein) (p58) (Disulfide isomerase ER-60) (Endoplasmic reticulum resident protein 57) (ER protein 57) (ERp57) (Endoplasmic reticulum resident protein 60) (ER protein 60) (ERp60)	56.6337	26	-0.706423	-0.561943	0.588872	0.91864
Q921G7	Electron transfer flavoprotein-ubiquinone oxidoreductase, mitochondrial (ETF-QO) (ETF-ubiquinone oxidoreductase) (EC 1.5.5.1) (Electron-transferring-flavoprotein dehydrogenase) (ETF dehydrogenase)	47.2403	23	-0.14249	-0.552745	0.594877	0.922538
Q8C196	Carbamoyl-phosphate synthase [ammonia], mitochondrial (EC 6.3.4.16) (Carbamoyl-phosphate synthetase I) (CPSase I)	53.5333	64	-0.53019	-0.550843	0.596123	0.922538
Q3UKS0	AMP-binding domain-containing protein	42.6061	20	-0.23891	-0.548517	0.597649	0.922538
G3X8Q5	Ceruloplasmin (Ceruloplasmin, isoform CRA_a)	7.09677	7	-0.229657	-0.546831	0.598756	0.922538
Q61510	E3 ubiquitin/ISG15 ligase TRIM25 (EC 6.3.2.n3) (Estrogen-responsive finger protein) (RING-type E3 ubiquitin transferase) (EC 2.3.2.27) (RING-type E3 ubiquitin transferase TRIM25) (Tripartite motif-containing protein 25) (Ubiquitin/ISG15-conjugating enzyme TRIM25) (Zinc finger protein 147)	34.5426	18	-0.0999733	-0.545648	0.599533	0.922538
Q01339	Beta-2-glycoprotein 1 (APC inhibitor) (Activated protein C-binding protein) (Apolipoprotein H) (Apo-H) (Beta-2-glycoprotein I) (B2GPI) (Beta(2)GPI)	20	7	0.21934	0.539663	0.603476	0.922538
F8WHL2	Coatomer subunit alpha	27.8994	25	-0.140513	-0.538711	0.604104	0.922538
Q50HX4	RAB14 protein (RAB14, member RAS oncogene family, isoform CRA_b) (Rab14)	80.4651	12	-0.109303	-0.537766	0.604728	0.922538
P97872	Dimethylaniline monooxygenase [N-oxide-forming] 5 (EC 1.14.13.8) (Dimethylaniline oxidase 5) (Hepatic flavin-containing monooxygenase 5) (FMO 5)	45.2158	21	-0.125487	-0.535831	0.606007	0.922538
Q64512	Tyrosine-protein phosphatase non-receptor type 13 (EC 3.1.3.48) (PTP36) (Protein tyrosine phosphatase DPZPTP) (Protein tyrosine phosphatase PTP-BL) (Protein-tyrosine phosphatase RIP)	0.489197	1	0.133417	0.535449	0.60626	0.922538
P38647	Stress-70 protein, mitochondrial (75 kDa glucose-regulated protein) (GRP-75) (Heat shock 70 kDa protein 9) (Mortalin) (Peptide-binding protein 74) (PBP74) (p66 MOT)	44.1826	26	-0.15093	-0.531689	0.608749	0.922538
Q3TFE5	Uncharacterized protein	13.5849	9	0.12912	0.531102	0.609139	0.922538
Q8CIJ3	Eukaryotic translation initiation factor 3 subunit B (eIF3b) (Eukaryotic translation initiation factor 3 subunit 9) (eIF-3-eta)	24.0206	17	-0.17692	-0.526985	0.611872	0.922538
P35486	Pyruvate dehydrogenase E1 component subunit alpha, somatic form, mitochondrial (EC 1.2.4.1) (PDHE1-A type I)	38.2051	11	-0.12055	-0.523068	0.614478	0.922538
Q9WU79	Proline dehydrogenase 1, mitochondrial (EC 1.5.5.2) (Proline oxidase)	39.7329	17	0.454533	0.518555	0.617488	0.922538
E9Q414	Apolipoprotein B-100 (Apo B-100) [Cleaved into: Apolipoprotein B-48 (Apo B-48)]	9.50055	34	-0.473823	-0.518431	0.617571	0.922538
Q64471	Glutathione S-transferase theta-1 (EC 2.5.1.18) (GST class-theta-1)	22.5	5	0.119547	0.515386	0.619607	0.922538
Q9JKR6	Hypoxia up-regulated protein 1 (GRP-170) (140 kDa Ca(2+)-binding protein) (CBP-140)	39.039	30	0.188577	0.514439	0.62024	0.922538
P14211	Calreticulin (CRP55) (Calregulin) (Endoplasmic reticulum resident protein 60) (ERp60) (HACBP)	60.8173	24	0.476503	0.513406	0.620932	0.922538
Q7TPW6	Solute carrier family 25 (Mitochondrial carnitine/acylcarnitine translocase), member 20	31.2292	7	0.124883	0.510083	0.623159	0.922538
Q3UN60	Membrane protein, palmitoylated 6 (MAGUK p55 subfamily member 6), isoform CRA_b (Mpp6 protein)	4.33996	2	0.0900833	0.509602	0.623482	0.922538
Q6P5E4	UDP-glucose:glycoprotein glucosyltransferase 1 (UGT1) (EC 2.4.1.-) (UDP--Glc:glycoprotein glucosyltransferase) (UDP-glucose ceramide glucosyltransferase-like 1)	17.5371	20	-0.357247	-0.507591	0.624833	0.922538
Q8K224	RNA cytidine acetyltransferase (EC 2.3.1.-) (18S rRNA cytosine acetyltransferase) (N-acetyltransferase 10)	10.0586	9	-0.10026	-0.506785	0.625374	0.922538
A2A7A7	GDH/6PGL endoplasmic bifunctional protein	19.6989	12	-0.180403	-0.501455	0.628963	0.924428
A6ZI44	Fructose-bisphosphate aldolase (EC 4.1.2.13)	10.2871	4	0.129747	0.500171	0.629829	0.924428
Q9D379	Epoxide hydrolase 1 (EC 3.3.2.9) (Epoxide hydratase) (Microsomal epoxide hydrolase) (mEH)	44.3956	20	-0.560197	-0.49631	0.632437	0.924428
P06801	NADP-dependent malic enzyme (NADP-ME) (EC 1.1.1.40) (Malic enzyme 1)	29.7203	14	0.11921	0.494071	0.633951	0.924428
Q5SUF2	Luc7-like protein 3 (Cisplatin resistance-associated-overexpressed protein)	5.78704	2	-0.104943	-0.493906	0.634063	0.924428
H7BWY3	Alanine--glyoxylate aminotransferase 2, mitochondrial	12.1996	6	-0.14575	-0.479367	0.643943	0.936644
Q3TWG2	EF-hand domain-containing protein	25.144	12	-0.16095	-0.476378	0.645984	0.937217
Q6DFZ1	Golgi-specific brefeldin A-resistance factor 1	11.5529	18	-0.16491	-0.472876	0.648379	0.937217
P41317	Mannose-binding protein C (MBP-C) (Mannan-binding protein) (RA-reactive factor P28A subunit) (RARF/P28A)	29.918	6	0.10429	0.469724	0.650538	0.937217
Q3TJD4	Uncharacterized protein	35.5469	12	0.0845367	0.469237	0.650872	0.937217
Q8JZU2	Tricarboxylate transport protein, mitochondrial (Citrate transport protein) (CTP) (Solute carrier family 25 member 1) (Tricarboxylate carrier protein)	30.5466	8	0.0949567	0.467045	0.652376	0.937217
P63038	60 kDa heat shock protein, mitochondrial (EC 5.6.1.7) (60 kDa chaperonin) (Chaperonin 60) (CPN60) (HSP-65) (Heat shock protein 60) (HSP-60) (Hsp60) (Mitochondrial matrix protein P1)	55.4974	24	0.14915	0.464178	0.654346	0.937217
Q544T7	alpha-1,2-Mannosidase (EC 3.2.1.-)	19.2366	10	-0.162817	-0.458555	0.658217	0.937217
P01027	Complement C3 (HSE-MSF) [Cleaved into: Complement C3 beta chain; C3-beta-c (C3bc); Complement C3 alpha chain; C3a anaphylatoxin; Acylation stimulating protein (ASP) (C3adesArg); Complement C3b alpha' chain; Complement C3c alpha' chain fragment 1; Complement C3dg fragment; Complement C3g fragment; Complement C3d fragment; Complement C3f fragment; Complement C3c alpha' chain fragment 2]	26.9393	40	-0.20545	-0.457793	0.658743	0.937217
B0V2Q7	Lclat1 protein (Lysocardiolipin acyltransferase 1) (MCG5412)	15.1596	5	0.0939133	0.45731	0.659076	0.937217
Q9EQ06	Estradiol 17-beta-dehydrogenase 11 (EC 1.1.1.62) (17-beta-hydroxysteroid dehydrogenase 11) (17-beta-HSD 11) (17bHSD11) (17betaHSD11) (17-beta-hydroxysteroid dehydrogenase XI) (17-beta-HSD XI) (17betaHSDXI) (Dehydrogenase/reductase SDR family member 8)	51.0067	10	0.0819433	0.454935	0.660715	0.937217
Q3UQ44	Ras GTPase-activating-like protein IQGAP2	26.2222	32	0.137213	0.454728	0.660858	0.937217
Q99L43	Phosphatidate cytidylyltransferase 2 (EC 2.7.7.41) (CDP-DAG synthase 2) (CDP-DG synthase 2) (CDP-diacylglycerol synthase 2) (CDS 2) (CDP-diglyceride pyrophosphorylase 2) (CDP-diglyceride synthase 2) (CTP:phosphatidate cytidylyltransferase 2)	13.0631	4	0.12917	0.449867	0.664221	0.9379
Q3TZ32	AA_TRNA_LIGASE_II_ALA domain-containing protein	5.3719	4	0.0998	0.449686	0.664346	0.9379
Q9QYF1	Retinol dehydrogenase 11 (EC 1.1.1.300) (Androgen-regulated short-chain dehydrogenase/reductase 1) (Cell line MC/9.IL4-derived protein 1) (M42C60) (Prostate short-chain dehydrogenase/reductase 1) (Retinal reductase 1) (RalR1) (Short-chain aldehyde dehydrogenase) (SCALD)	29.4304	7	0.143293	0.446799	0.666347	0.938601
Q9EP69	Phosphatidylinositide phosphatase SAC1 (EC 3.1.3.-) (Suppressor of actin mutations 1-like protein)	30.3237	17	-0.289893	-0.441528	0.670007	0.941631
Q7TSH2	Phosphorylase b kinase regulatory subunit beta (Phosphorylase kinase subunit beta)	20.8295	15	-0.106173	-0.438276	0.67227	0.942688
P62192	26S proteasome regulatory subunit 4 (P26s4) (26S proteasome AAA-ATPase subunit RPT2) (Proteasome 26S subunit ATPase 1)	42.7273	15	-0.0831467	-0.428605	0.67902	0.94752
Q8C5K0	Lysosomal membrane glycoprotein 2, isoform CRA_a	13.4615	6	0.06651	0.427793	0.679588	0.94752
Q99LC3	NADH dehydrogenase [ubiquinone] 1 alpha subcomplex subunit 10, mitochondrial (Complex I-42kD) (CI-42kD) (NADH-ubiquinone oxidoreductase 42 kDa subunit)	48.7324	14	0.0987233	0.426818	0.680271	0.94752
O09131	Glutathione S-transferase omega-1 (GSTO-1) (EC 2.5.1.18) (Glutathione S-transferase omega 1-1) (GSTO 1-1) (Glutathione-dependent dehydroascorbate reductase) (EC 1.8.5.1) (Monomethylarsonic acid reductase) (MMA(V) reductase) (EC 1.20.4.2) (S-(Phenacyl)glutathione reductase) (SPG-R) (p28)	10.4167	3	0.137707	0.417429	0.686859	0.950689
Q91YT0	NADH dehydrogenase [ubiquinone] flavoprotein 1, mitochondrial (EC 1.6.99.3) (EC 7.1.1.2) (Complex I-51kD) (CI-51kD) (NADH-ubiquinone oxidoreductase 51 kDa subunit)	47.4138	13	0.08056	0.415388	0.688295	0.950689
Q3UGX2	Spectrin beta chain	29.3259	56	-0.183677	-0.415337	0.688331	0.950689
Q9CQ49	Nuclear cap-binding protein subunit 2 (20 kDa nuclear cap-binding protein) (NCBP 20 kDa subunit) (CBP20)	11.5385	2	0.0986967	0.414897	0.68864	0.950689
Q3TLJ5	Uncharacterized protein	17.6938	9	0.11028	0.412166	0.690565	0.951241
Q3UJW9	Aldo_ket_red domain-containing protein	31.6923	8	0.08828	0.405826	0.69504	0.955297
Q5SWU9	Acetyl-CoA carboxylase 1 (ACC1) (EC 6.4.1.2) (ACC-alpha) (Acetyl-CoA carboxylase 265) [Includes: Biotin carboxylase (EC 6.3.4.14)]	12.9638	20	0.09027	0.399539	0.69949	0.959301
H7BX95	Serine/arginine-rich-splicing factor 1	27.2727	6	-0.07808	-0.395548	0.702322	0.959757
Q5DTL5	MKIAA4141 protein (Fragment)	0.502197	1	0.103117	0.391625	0.70511	0.959757
P19157	Glutathione S-transferase P 1 (Gst P1) (EC 2.5.1.18) (GST YF-YF) (GST class-pi) (GST-piB) (Preadipocyte growth factor)	59.5238	9	0.07197	0.389062	0.706934	0.959757
Q8CGC7	Bifunctional glutamate/proline--tRNA ligase (Bifunctional aminoacyl-tRNA synthetase) [Includes: Glutamate--tRNA ligase (EC 6.1.1.17) (Glutamyl-tRNA synthetase) (GluRS); Proline--tRNA ligase (EC 6.1.1.15) (Prolyl-tRNA synthetase) (ProRS)]	36.5741	41	0.07743	0.38877	0.707142	0.959757
P56480	ATP synthase subunit beta, mitochondrial (EC 7.1.2.2) (ATP synthase F1 subunit beta)	64.8393	24	-0.1903	-0.386295	0.708906	0.959757
Q91XE8	Transmembrane protein 205	22.2222	4	-0.0872967	-0.385267	0.709639	0.959757
O35488	Very long-chain acyl-CoA synthetase (VLACS) (VLCS) (EC 6.2.1.-) (Fatty acid transport protein 2) (FATP-2) (Fatty-acid-coenzyme A ligase, very long-chain 1) (Long-chain-fatty-acid--CoA ligase) (EC 6.2.1.3) (Solute carrier family 27 member 2) (THCA-CoA ligase) (Very long-chain-fatty-acid-CoA ligase)	44.3548	25	-0.274407	-0.383935	0.710589	0.959757
Q8BW75	Amine oxidase [flavin-containing] B (EC 1.4.3.4) (Monoamine oxidase type B) (MAO-B)	48.2692	17	0.0608067	0.365041	0.724126	0.96003
E9Q2Z1	Cat eye syndrome critical region protein 2 homolog	0.550585	1	-0.100537	-0.364745	0.724339	0.96003
O55029	Coatomer subunit beta' (Beta'-coat protein) (Beta'-COP) (p102)	22.4309	14	-0.11186	-0.363138	0.725495	0.96003
Q9DCV4	Regulator of microtubule dynamics protein 1 (RMD-1) (mRMD-1) (Microtubule-associated protein) (Protein FAM82B)	33.7705	9	0.06443	0.361421	0.726732	0.96003
Q3UUH0	Uncharacterized protein	41.5948	18	-0.08103	-0.360697	0.727253	0.96003
Q3TXD3	PKS_ER domain-containing protein	7.38916	3	0.0923633	0.360478	0.727411	0.96003
Q3UAD6	Heat shock protein 90kDa beta (Grp94), member 1	43.7656	32	-0.359457	-0.358194	0.729057	0.96003
Q3UK83	Uncharacterized protein	25.7373	6	-0.0785	-0.356635	0.730183	0.96003
Q3U2X5	Amine oxidase (EC 1.4.3.-)	16.73	7	0.0745467	0.35337	0.73254	0.96003
Q3U9U5	Uncharacterized protein	35.9184	7	0.102887	0.352268	0.733336	0.96003
P09411	Phosphoglycerate kinase 1 (EC 2.7.2.3)	33.3333	11	-0.287923	-0.350219	0.734818	0.96003
Q76LV0	Glutathione peroxidase	17.3913	4	0.0694067	0.349661	0.735222	0.96003
P16015	Carbonic anhydrase 3 (EC 4.2.1.1) (Carbonate dehydratase III) (Carbonic anhydrase III) (CA-III)	65.3846	13	0.34786	0.346707	0.737361	0.96003
Q3UL32	Uncharacterized protein	1.417	1	-0.0810667	-0.345249	0.738417	0.96003
Q6ZPJ0	Testis-expressed protein 2	5.49645	6	0.0821267	0.342878	0.740136	0.96003
Q3UGC8	Propionyl-Coenzyme A carboxylase, alpha polypeptide, isoform CRA_b	38.8122	22	-0.102717	-0.341588	0.741073	0.96003
Q9D6J5	NADH dehydrogenase [ubiquinone] 1 beta subcomplex subunit 8, mitochondrial (Complex I-ASHI) (CI-ASHI) (NADH-ubiquinone oxidoreductase ASHI subunit)	25.8065	4	0.06088	0.340858	0.741603	0.96003
P32921	Tryptophan--tRNA ligase, cytoplasmic (EC 6.1.1.2) (Tryptophanyl-tRNA synthetase) (TrpRS) [Cleaved into: T1-TrpRS; T2-TrpRS]	5.40541	2	0.0571333	0.336307	0.74491	0.96003
Q9DB77	Cytochrome b-c1 complex subunit 2, mitochondrial (Complex III subunit 2) (Core protein II) (Ubiquinol-cytochrome-c reductase complex core protein 2)	45.9161	16	0.206573	0.332812	0.747453	0.96003
Q8VIJ6	Splicing factor, proline- and glutamine-rich (DNA-binding p52/p100 complex, 100 kDa subunit) (Polypyrimidine tract-binding protein-associated-splicing factor) (PSF) (PTB-associated-splicing factor)	14.3062	8	0.06536	0.331879	0.748132	0.96003
E9QM77	Ataxin-2	4.82115	5	-0.0811267	-0.32809	0.750895	0.96003
Q9CZP5	Mitochondrial chaperone BCS1 (BCS1-like protein)	18.4211	6	-0.0767267	-0.323554	0.754206	0.96003
Q3UEK4	Ureidopropionase, beta, isoform CRA_a	6.61578	2	-0.05649	-0.323154	0.754499	0.96003
Q3UW64	Bifunctional UDP-N-acetylglucosamine 2-epimerase/N-acetylmannosamine kinase (UDP-N-acetylglucosamine 2-epimerase/N-acetylmannosamine kinase) (EC 5.1.3.14)	13.8114	8	0.07261	0.322909	0.754678	0.96003
E9Q2I4	ELM2 and Myb/SANT-like domain-containing 1	2.66299	3	-0.07808	-0.319784	0.756963	0.96003
Q9DBG1	Sterol 26-hydroxylase, mitochondrial (EC 1.14.15.15) (5-beta-cholestane-3-alpha,7-alpha,12-alpha-triol 26-hydroxylase) (Cytochrome P-450C27/25) (Cytochrome P450 27) (Sterol 27-hydroxylase) (Vitamin D(3) 25-hydroxylase)	35.0844	16	-0.155137	-0.318876	0.757627	0.96003
Q8R2Y8	Peptidyl-tRNA hydrolase 2, mitochondrial (PTH 2) (EC 3.1.1.29)	59.116	7	0.08907	0.318597	0.757831	0.96003
Q3UKA4	Alcohol dehydrogenase 1 (Class I), isoform CRA_c	38.1333	12	-0.461247	-0.317424	0.75869	0.96003
Q3UYX6	RRM domain-containing protein	7.91367	2	0.08678	0.316985	0.759012	0.96003
Q9CQ40	39S ribosomal protein L49, mitochondrial (L49mt) (MRP-L49)	15.6627	2	0.08474	0.314917	0.760527	0.96003
Q9DBR1	5'-3' exoribonuclease 2 (EC 3.1.13.-) (Protein Dhm1)	3.25973	3	-0.08494	-0.312784	0.762091	0.96003
Q6A0A2	La-related protein 4B (La ribonucleoprotein domain family member 4B) (La ribonucleoprotein domain family member 5) (La-related protein 5)	7.1525	5	-0.0614	-0.312337	0.762418	0.96003
B2RWX2	Complement component 4B (Childo blood group)	11.2773	15	0.0763333	0.30948	0.764516	0.96003
Q8BJY1	26S proteasome non-ATPase regulatory subunit 5 (26S protease subunit S5 basic) (26S proteasome subunit S5B)	14.881	6	-0.0695433	-0.307854	0.76571	0.96003
Q8VCH8	UBX domain-containing protein 4 (Erasin) (UBX domain-containing protein 2)	15.415	4	-0.07055	-0.307067	0.766288	0.96003
P56391	Cytochrome c oxidase subunit 6B1 (Cytochrome c oxidase subunit VIb isoform 1) (COX VIb-1)	62.7907	6	-0.109357	-0.305011	0.7678	0.96003
Q6A068	Cell division cycle 5-like protein (Cdc5-like protein)	10.0998	5	-0.07785	-0.298537	0.772565	0.96003
B2RWI2	Lactamase, beta	32.4864	17	-0.0655133	-0.29389	0.775993	0.96003
Q9DB30	Phosphorylase b kinase gamma catalytic chain, liver/testis isoform (PHK-gamma-LT) (PHK-gamma-T) (EC 2.7.11.19) (Phosphorylase kinase subunit gamma-2)	22.6601	7	-0.0897267	-0.293662	0.776161	0.96003
P00687	Alpha-amylase 1 (EC 3.2.1.1) (1,4-alpha-D-glucan glucanohydrolase 1) (Salivary and hepatic alpha-amylase)	15.0685	2	0.0581367	0.291227	0.777959	0.96003
P97450	ATP synthase-coupling factor 6, mitochondrial (ATPase subunit F6) (ATP synthase peripheral stalk subunit F6)	41.6667	4	-0.18061	-0.289043	0.779573	0.96003
Q3TUQ8	R3H domain-containing protein	1.76282	1	0.0531467	0.288886	0.779689	0.96003
Q9Z0R9	Acyl-CoA 6-desaturase (EC 1.14.19.3) (Delta(6) fatty acid desaturase) (D6D) (Delta(6) desaturase) (Delta-6 desaturase) (Fatty acid desaturase 2)	15.991	6	0.06902	0.286091	0.781756	0.96003
Q9DBG7	Signal recognition particle receptor subunit alpha (SR-alpha) (Docking protein alpha) (DP-alpha)	22.6415	12	0.0849267	0.279064	0.786962	0.96003
Q7TMF4	Propionyl Coenzyme A carboxylase, beta polypeptide (Propionyl Coenzyme A carboxylase, beta polypeptide, isoform CRA_a)	44.3623	16	0.08427	0.274284	0.79051	0.96003
P35293	Ras-related protein Rab-18	33.4951	5	0.0583233	0.27425	0.790535	0.96003
P28666	Murinoglobulin-2 (MuG2)	11.8539	8	0.0641167	0.272641	0.79173	0.96003
D3YU39	Cholinephosphotransferase 1	2.95567	1	0.04652	0.268686	0.79467	0.96003
Q99PV0	Pre-mRNA-processing-splicing factor 8 (Splicing factor Prp8)	12.6767	25	0.0578733	0.267974	0.7952	0.96003
Q9EQC1	3 beta-hydroxysteroid dehydrogenase type 7 (3 beta-hydroxysteroid dehydrogenase type VII) (3-beta-HSD VII) (3-beta-hydroxy-Delta(5)-C27 steroid oxidoreductase) (C(27) 3-beta-HSD) (EC 1.1.1.-) (Cholest-5-ene-3-beta,7-alpha-diol 3-beta-dehydrogenase) (EC 1.1.1.181)	25.7453	6	0.0734533	0.259771	0.801311	0.96003
Q3U3D3	GST C-terminal domain-containing protein	26.2074	26	-0.05341	-0.259734	0.801339	0.96003
Q99JX4	Eukaryotic translation initiation factor 3 subunit M (eIF3m) (PCI domain-containing protein 1)	22.7273	6	0.08453	0.257765	0.802808	0.96003
Q8K5C8	Cis-retinol/androgen dehydrogenase type 3 (MCG140849) (Retinol dehydrogenase 9)	52.6814	4	0.0494133	0.25723	0.803208	0.96003
Q8K1Z0	Ubiquinone biosynthesis protein COQ9, mitochondrial	33.8658	7	-0.04795	-0.25667	0.803625	0.96003
P70168	Importin subunit beta-1 (Karyopherin subunit beta-1) (Nuclear factor p97) (Pore targeting complex 97 kDa subunit) (PTAC97) (SCG)	20.2055	13	0.06582	0.255748	0.804314	0.96003
P07309	Transthyretin (Prealbumin)	41.4966	4	-0.168497	-0.254552	0.805207	0.96003
A0A0A0MQF6	Glyceraldehyde-3-phosphate dehydrogenase (EC 1.2.1.12)	33.9833	9	0.0602267	0.250572	0.808182	0.96003
Q8VDC3	Cytoplasmic aconitase	18.6874	10	0.05647	0.25023	0.808438	0.96003
Q9JLJ4	Elongation of very long chain fatty acids protein 2 (EC 2.3.1.199) (3-keto acyl-CoA synthase Elovl2) (ELOVL fatty acid elongase 2) (ELOVL FA elongase 2) (Very long chain 3-ketoacyl-CoA synthase 2) (Very long chain 3-oxoacyl-CoA synthase 2)	4.10959	1	0.04651	0.249631	0.808886	0.96003
G5E8J3	Bromodomain and WD repeat domain containing 2, isoform CRA_a (WD repeat-containing protein 11)	2.78005	3	-0.140663	-0.246066	0.811554	0.96003
Q149Z9	Histone cluster 1, H1d (MCG50184)	27.1493	3	0.0727567	0.245332	0.812104	0.96003
P52479	Ubiquitin carboxyl-terminal hydrolase 10 (EC 3.4.19.12) (Deubiquitinating enzyme 10) (Ubiquitin thioesterase 10) (Ubiquitin-specific-processing protease 10)	22.3485	13	-0.09049	-0.243166	0.813726	0.96003
Q921V3	Nitrogen fixation gene 1 (S. cerevisiae)	9.80392	4	-0.0438633	-0.243079	0.813791	0.96003
Q9D0E1	Heterogeneous nuclear ribonucleoprotein M (hnRNP M)	23.594	15	0.0541367	0.23958	0.816414	0.96003
O09172	Glutamate--cysteine ligase regulatory subunit (GCS light chain) (Gamma-ECS regulatory subunit) (Gamma-glutamylcysteine synthetase regulatory subunit) (Glutamate--cysteine ligase modifier subunit)	18.6131	4	0.102093	0.238742	0.817044	0.96003
Q3V117	ATP-citrate synthase (EC 2.3.3.8) (ATP-citrate (pro-S-)-lyase) (Citrate cleavage enzyme)	34.3324	29	0.08074	0.238348	0.817339	0.96003
P58710	L-gulonolactone oxidase (LGO) (EC 1.1.3.8) (L-gulono-gamma-lactone oxidase) (GLO)	44.7727	16	0.07064	0.237976	0.817618	0.96003
Q91V01	Lysophospholipid acyltransferase 5 (LPLAT 5) (EC 2.3.1.-) (1-acylglycerophosphocholine O-acyltransferase) (EC 2.3.1.23) (1-acylglycerophosphoethanolamine O-acyltransferase) (EC 2.3.1.n7) (1-acylglycerophosphoserine O-acyltransferase) (EC 2.3.1.n6) (Lysophosphatidylcholine acyltransferase) (LPCAT) (Lyso-PC acyltransferase) (Lysophosphatidylcholine acyltransferase 3) (Lyso-PC acyltransferase 3) (mL…	10.6776	5	0.0746433	0.23692	0.81841	0.96003
H3BJQ7	Peroxiredoxin (EC 1.11.1.15)	34.2723	6	0.338443	0.235282	0.81964	0.96003
P12787	Cytochrome c oxidase subunit 5A, mitochondrial (Cytochrome c oxidase polypeptide Va)	27.3973	3	0.0479267	0.234336	0.820351	0.96003
P24456	Cytochrome P450 2D10 (EC 1.14.14.1) (CYPIID10) (Cytochrome P450-16-alpha) (Cytochrome P450CB) (Testosterone 16-alpha hydroxylase)	31.5476	11	0.0971033	0.233823	0.820736	0.96003
Q6NV83	U2 snRNP-associated SURP motif-containing protein (140 kDa Ser/Arg-rich domain protein) (U2-associated protein SR140)	4.7619	4	-0.0583067	-0.23272	0.821565	0.96003
P47911	60S ribosomal protein L6 (TAX-responsive enhancer element-binding protein 107) (TAXREB107)	30.7432	11	-0.13356	-0.228679	0.824603	0.961663
P35505	Fumarylacetoacetase (FAA) (EC 3.7.1.2) (Beta-diketonase) (Fumarylacetoacetate hydrolase)	27.2076	7	-0.09233	-0.225418	0.827057	0.961663
Q3U8F5	PCI domain-containing protein	36.1842	14	-0.0682067	-0.224716	0.827585	0.961663
Q8VH51	RNA-binding protein 39 (Coactivator of activating protein 1 and estrogen receptors) (Coactivator of AP-1 and ERs) (RNA-binding motif protein 39) (RNA-binding region-containing protein 2) (Transcription coactivator CAPER)	17.9245	8	-0.05066	-0.220324	0.830894	0.963254
P04939	Major urinary protein 3 (MUP 3) (Non-group 1/group 2 MUP15)	37.5	5	-0.0395167	-0.215953	0.834191	0.963254
Q8BWA8	Rho guanine nucleotide exchange factor 19 (Ephexin-2) (Weakly similar to Rho GEF 5)	0.872818	1	0.0567867	0.215785	0.834318	0.963254
Q9CXW2	28S ribosomal protein S22, mitochondrial (MRP-S22) (S22mt)	35.0975	11	0.0586	0.21471	0.835129	0.963254
P09103	Protein disulfide-isomerase (PDI) (EC 5.3.4.1) (Cellular thyroid hormone-binding protein) (Endoplasmic reticulum resident protein 59) (ER protein 59) (ERp59) (Prolyl 4-hydroxylase subunit beta) (p55)	49.5088	26	0.108837	0.20888	0.839533	0.966547
Q0PD56	Rab5B	26.2009	3	0.0344233	0.205392	0.84217	0.967798
F7BGR7	Predicted gene 21992	7.75681	3	-0.0473967	-0.196603	0.848825	0.973652
P35279	Ras-related protein Rab-6A (Rab-6)	37.0192	5	-0.04535	-0.183683	0.858631	0.980038
P56379	ATP synthase subunit ATP5MPL, mitochondrial (6.8 kDa mitochondrial proteolipid protein) (MLQ)	13.7931	1	-0.0539033	-0.183148	0.859038	0.980038
E9QN99	Protein ABHD14B	32.381	5	0.0580267	0.180877	0.860764	0.980038
Q8K2Y7	39S ribosomal protein L47, mitochondrial (L47mt) (MRP-L47)	17.4603	5	0.04855	0.175934	0.864525	0.980038
Q02819	Nucleobindin-1 (CALNUC)	36.1656	14	0.0385167	0.175715	0.864691	0.980038
A0A0A0MQA5	Tubulin alpha chain (Fragment)	39.413	5	0.0318767	0.173387	0.866464	0.980038
A0A087WQS2	Basic leucine zipper and W2 domain-containing protein 1	5.9867	4	0.05835	0.169959	0.869076	0.980038
Q8K0C4	Lanosterol 14-alpha demethylase (LDM) (EC 1.14.14.154) (CYPLI) (Cytochrome P450 51A1) (Cytochrome P450-14DM) (Cytochrome P45014DM) (Cytochrome P450LI) (Sterol 14-alpha demethylase)	25.2485	10	-0.0369633	-0.169393	0.869507	0.980038
Q9D1H6	NADH dehydrogenase [ubiquinone] 1 alpha subcomplex assembly factor 4 (Hormone-regulated proliferation-associated protein of 20 kDa homolog)	29.4798	5	0.0454733	0.166153	0.871977	0.980038
O08601	Microsomal triglyceride transfer protein large subunit	51.6779	39	-0.07333	-0.164093	0.873549	0.980038
Q60936	Atypical kinase COQ8A, mitochondrial (EC 2.7.-.-) (Chaperone activity of bc1 complex-like) (Chaperone-ABC1-like) (Coenzyme Q protein 8A) (aarF domain-containing protein kinase 3)	10.6977	6	0.0461267	0.161569	0.875475	0.980038
Q8VC26	TLC domain-containing protein 2	6.45161	2	0.0489567	0.155626	0.880013	0.980038
E9Q5K4	Cytochrome P450, family 2, subfamily c, polypeptide 23	47.3684	18	0.0313233	0.155201	0.880338	0.980038
Q9DCJ5	NADH dehydrogenase [ubiquinone] 1 alpha subcomplex subunit 8 (Complex I-19kD) (CI-19kD) (Complex I-PGIV) (CI-PGIV) (NADH-ubiquinone oxidoreductase 19 kDa subunit)	48.8372	6	0.0363	0.153887	0.881342	0.980038
Q9ESL4	Mitogen-activated protein kinase kinase kinase 20 (EC 2.7.11.25) (Human cervical cancer suppressor gene 4 protein) (HCCS-4) (Leucine zipper- and sterile alpha motif kinase ZAK) (Leucine zipper- and sterile alpha motif-containing kinase) (MLK-like mitogen-activated protein triple kinase) (Mitogen-activated protein kinase kinase kinase MLT) (Mixed lineage kinase-related kinase) (MLK-related kinase)…	3.11721	2	-0.0456667	-0.150496	0.883934	0.980038
Q8C2T9	Uncharacterized protein	5.20646	3	0.0298267	0.149004	0.885075	0.980038
Q3UEL5	Urocanate hydratase	20.5634	11	-0.03487	-0.144364	0.888627	0.980038
Q642L7	MCG13441 (MCG15222) (Ribosomal protein S27A)	42.3077	6	-0.04953	-0.141963	0.890464	0.980038
Q8VBT2	L-serine dehydratase/L-threonine deaminase (SDH) (EC 4.3.1.17) (L-serine deaminase) (L-threonine dehydratase) (TDH) (EC 4.3.1.19)	6.11621	2	-0.03239	-0.140953	0.891238	0.980038
Q5FW97	Enolase 1, alpha non-neuron (MCG115657) (MCG17183) (Predicted gene, EG433182)	47.235	15	0.0355033	0.14017	0.891838	0.980038
Q9D0M3	Cytochrome c1, heme protein, mitochondrial (Complex III subunit 4) (Complex III subunit IV) (Cytochrome b-c1 complex subunit 4) (Ubiquinol-cytochrome-c reductase complex cytochrome c1 subunit) (Cytochrome c-1)	33.8462	8	-0.0547833	-0.140133	0.891866	0.980038
Q8BFY9	Transportin-1 (Importin beta-2) (Karyopherin beta-2)	7.7951	5	-0.0415667	-0.1393	0.892504	0.980038
Q9D8V0	Minor histocompatibility antigen H13 (EC 3.4.23.-) (Presenilin-like protein 3) (Signal peptide peptidase)	11.3757	4	0.0495033	0.138958	0.892766	0.980038
Q62087	Serum paraoxonase/lactonase 3 (EC 3.1.1.2) (EC 3.1.1.81) (EC 3.1.8.1)	25.7062	8	-0.0591267	-0.138906	0.892806	0.980038
Q8JZM0	Dimethyladenosine transferase 1, mitochondrial (EC 2.1.1.-) (Mitochondrial 12S rRNA dimethylase 1) (Mitochondrial transcription factor B1) (mtTFB1) (S-adenosylmethionine-6-N', N'-adenosyl(rRNA) dimethyltransferase 1)	7.24638	2	-0.0275533	-0.137796	0.893657	0.980038
Q9WVJ2	26S proteasome non-ATPase regulatory subunit 13 (26S proteasome regulatory subunit RPN9) (26S proteasome regulatory subunit S11) (26S proteasome regulatory subunit p40.5)	38.0319	12	0.0311	0.130431	0.899303	0.984133
E9Q634	Unconventional myosin-Ie (Unconventional myosin 1E)	15.0858	15	0.0231733	0.119462	0.907725	0.984133
O08547	Vesicle-trafficking protein SEC22b (ER-Golgi SNARE of 24 kDa) (ERS-24) (ERS24) (SEC22 vesicle-trafficking protein homolog B) (SEC22 vesicle-trafficking protein-like 1) (mSec22b)	43.2558	7	0.0297933	0.118934	0.90813	0.984133
P80315	T-complex protein 1 subunit delta (TCP-1-delta) (A45) (CCT-delta)	42.6716	17	-0.0241833	-0.11817	0.908718	0.984133
P61079	Ubiquitin-conjugating enzyme E2 D3 (EC 2.3.2.23) ((E3-independent) E2 ubiquitin-conjugating enzyme D3) (EC 2.3.2.24) (E2 ubiquitin-conjugating enzyme D3) (Ubiquitin carrier protein D3) (Ubiquitin-conjugating enzyme E2(17)KB 3) (Ubiquitin-conjugating enzyme E2-17 kDa 3) (Ubiquitin-protein ligase D3)	7.48299	1	-0.03996	-0.117733	0.909054	0.984133
Q99JT9	1,2-dihydroxy-3-keto-5-methylthiopentene dioxygenase (EC 1.13.11.54) (Acireductone dioxygenase (Fe(2+)-requiring)) (ARD) (Fe-ARD) (Membrane-type 1 matrix metalloproteinase cytoplasmic tail-binding protein 1) (MTCBP-1)	4.46927	1	-0.02911	-0.116548	0.909964	0.984133
Q9CQE1	Protein NipSnap homolog 3B (NipSnap3B) (NipSnap-related protein) (Protein NipSnap homolog 3A) (NipSnap3A)	11.336	3	-0.0417267	-0.115071	0.9111	0.984133
Q9DC71	28S ribosomal protein S15, mitochondrial (MRP-S15) (S15mt)	24.4186	6	-0.0206567	-0.113723	0.912136	0.984133
Q9D6J6	NADH dehydrogenase [ubiquinone] flavoprotein 2, mitochondrial (EC 1.6.99.3) (EC 7.1.1.2) (NADH-ubiquinone oxidoreductase 24 kDa subunit)	39.5161	7	0.0491	0.113609	0.912224	0.984133
O35680	28S ribosomal protein S12, mitochondrial (MRP-S12) (S12mt) (MT-RPS12)	23.741	2	-0.0295567	-0.112214	0.913296	0.984133
Q8BM72	Heat shock 70 kDa protein 13 (Microsomal stress-70 protein ATPase core) (Stress-70 protein chaperone microsome-associated 60 kDa protein)	5.9448	3	0.02821	0.110339	0.914739	0.984133
Q8BGL3	Sulfotransferase (EC 2.8.2.-)	37.5887	9	-0.0415067	-0.100918	0.921989	0.986084
P08030	Adenine phosphoribosyltransferase (APRT) (EC 2.4.2.7)	3.88889	1	-0.0346667	-0.100446	0.922353	0.986084
P30115	Glutathione S-transferase A3 (EC 2.5.1.18) (GST class-alpha member 3) (Glutathione S-transferase Ya3) (Glutathione S-transferase Yc)	27.1493	3	0.0358233	0.100219	0.922528	0.986084
Q3TJ01	tRNA-splicing ligase RtcB homolog (EC 6.5.1.3)	40.198	15	-0.0265267	-0.0996852	0.922939	0.986084
Q8K3M1	Cis-retinol/3alpha hydroxysterol short-chain dehydrogenase-like protein (RDH16 family member 2)	42.1384	8	0.0270767	0.0967344	0.925212	0.986084
Q8R1S0	Ubiquinone biosynthesis monooxygenase COQ6, mitochondrial (EC 1.14.13.-) (Coenzyme Q10 monooxygenase 6)	18.9076	7	-0.0222867	-0.0955418	0.926131	0.986084
P26443	Glutamate dehydrogenase 1, mitochondrial (GDH 1) (EC 1.4.1.3)	54.3011	25	-0.135267	-0.0903126	0.930161	0.986084
E9QKB2	Intracellular hyaluronan-binding protein 4	6.06796	2	0.0140967	0.085768	0.933666	0.986084
Q8BU20	Uncharacterized protein	28.0423	5	0.0166833	0.0852864	0.934037	0.986084
Q3TRZ4	Uncharacterized protein	27.5168	7	-0.0302933	-0.0849729	0.934279	0.986084
A6H8H2	DENN domain-containing protein 4C	2.3085	4	-0.02212	-0.0835622	0.935367	0.986084
P59999	Actin-related protein 2/3 complex subunit 4 (Arp2/3 complex 20 kDa subunit) (p20-ARC)	16.0714	2	-0.01676	-0.0823195	0.936326	0.986084
Q6ZQ08	CCR4-NOT transcription complex subunit 1 (CCR4-associated factor 1)	6.18947	12	0.0142567	0.0765296	0.940794	0.986084
Q9DCR2	AP-3 complex subunit sigma-1 (AP-3 complex subunit sigma-3A) (Adaptor-related protein complex 3 subunit sigma-1) (Sigma-3A-adaptin) (Sigma3A-adaptin) (Sigma-adaptin 3a)	4.14508	1	-0.0311733	-0.0732733	0.943308	0.986084
Q3UYH9	Alpha-1,4 glucan phosphorylase (EC 2.4.1.1)	22.4199	12	-0.0202267	-0.0719863	0.944302	0.986084
Q3U7C0	AAA domain-containing protein	12.7182	9	-0.03537	-0.0715331	0.944652	0.986084
Q8BIF9	Zinc finger protein 787	3.41207	1	0.0175267	0.0678062	0.947531	0.986084
Q9D1P0	39S ribosomal protein L13, mitochondrial (L13mt) (MRP-L13)	30.8989	5	-0.01429	-0.0656055	0.949231	0.986084
Q60930	Voltage-dependent anion-selective channel protein 2 (VDAC-2) (mVDAC2) (Outer mitochondrial membrane protein porin 2) (Voltage-dependent anion-selective channel protein 6) (VDAC-6) (mVDAC6)	52.2034	11	0.0330533	0.065235	0.949517	0.986084
Q9DB20	ATP synthase subunit O, mitochondrial (ATP synthase peripheral stalk subunit OSCP) (Oligomycin sensitivity conferral protein) (OSCP)	48.8263	9	-0.0220867	-0.0652212	0.949528	0.986084
Q8K154	UDP-glucuronosyltransferase (EC 2.4.1.17)	23.1203	9	0.0669267	0.0649494	0.949738	0.986084
Q9WVA2	Mitochondrial import inner membrane translocase subunit Tim8 A (Deafness dystonia protein 1 homolog)	22.6804	2	-0.0154667	-0.0599548	0.953597	0.988447
Q8BMS1	Trifunctional enzyme subunit alpha, mitochondrial (Monolysocardiolipin acyltransferase) (EC 2.3.1.-) (TP-alpha) [Includes: Long-chain enoyl-CoA hydratase (EC 4.2.1.17); Long chain 3-hydroxyacyl-CoA dehydrogenase (EC 1.1.1.211)]	45.0852	25	0.02632	0.0539548	0.958236	0.989552
Q91X72	Hemopexin	32.8261	13	0.0129267	0.0528226	0.959111	0.989552
B2RT14	UDP-glucuronosyltransferase (EC 2.4.1.17)	16.8242	5	0.0108233	0.0524211	0.959422	0.989552
Q61464	Zinc finger protein 638 (Nuclear protein 220) (Zinc finger matrin-like protein)	2.65306	5	0.00799667	0.0407577	0.968444	0.994418
E9Q137	Testis-expressed gene 264	10.0324	3	0.0147667	0.0396216	0.969323	0.994418
O08553	Dihydropyrimidinase-related protein 2 (DRP-2) (Unc-33-like phosphoprotein 2) (ULIP-2)	5.59441	2	-0.00994333	-0.0395829	0.969353	0.994418
Q64464	Cytochrome P450 3A13 (EC 1.14.14.1) (CYPIIIA13)	24.2545	10	0.00854333	0.0380832	0.970513	0.994418
Q9D881	Cytochrome c oxidase subunit 5B, mitochondrial (Cytochrome c oxidase, subunit Vb) (MCG17741, isoform CRA_d) (MCG23026) (Predicted gene 11273)	37.9845	6	-0.0180033	-0.0349504	0.972938	0.994595
Q8BP60	Uncharacterized protein	18.7702	9	-0.00553667	-0.03374	0.973875	0.994595
Q99JI4	26S proteasome non-ATPase regulatory subunit 6 (26S proteasome regulatory subunit RPN7) (26S proteasome regulatory subunit S10) (p42A)	30.3342	12	-0.00788	-0.0312366	0.975812	0.994946
P51150	Ras-related protein Rab-7a	71.4976	13	-0.0138067	-0.0266561	0.979358	0.996932
D3Z041	Long-chain-fatty-acid--CoA ligase 1	47.4964	28	0.01043	0.0209273	0.983794	0.998179
P00186	Cytochrome P450 1A2 (EC 1.14.14.-) (CYPIA2) (Cholesterol 25-hydroxylase) (Cytochrome P450-P2) (Cytochrome P450-P3) (Hydroperoxy icosatetraenoate dehydratase) (EC 4.2.1.152)	61.2086	25	-0.00609333	-0.0159985	0.98761	0.998179
Q921X9	Protein disulfide-isomerase A5 (EC 5.3.4.1) (Protein disulfide isomerase-related protein)	31.3346	15	-0.0116367	-0.0117357	0.990911	0.998179
Q571B0	Transmembrane 9 superfamily member (Fragment)	10.3339	7	0.00356333	0.0105501	0.991829	0.998179
P97371	Proteasome activator complex subunit 1 (11S regulator complex subunit alpha) (REG-alpha) (Activator of multicatalytic protease subunit 1) (Proteasome activator 28 subunit alpha) (PA28a) (PA28alpha)	19.2771	5	0.00282333	0.00993781	0.992304	0.998179
P40142	Transketolase (TK) (EC 2.2.1.1) (P68)	31.3002	13	0.00295	0.00985171	0.99237	0.998179
P21614	Vitamin D-binding protein (DBP) (VDB) (Gc-globulin) (Group-specific component)	25.2101	9	-0.0019	-0.00724509	0.994389	0.998179
Q3TXU4	Apolipoprotein E, isoform CRA_h	33.119	9	-0.00108	-0.00450295	0.996513	0.998179
Q5DTL8	MKIAA4137 protein (Fragment)	15.625	11	-0.00067	-0.00343356	0.997341	0.998179
Q5FWI9	Adaptor protein complex AP-2, mu1	44.5977	16	-0.000556667	-0.00259733	0.997988	0.998179
H3BJS0	Melanoma inhibitory activity protein 2	25.3416	19	0.000536667	0.00235176	0.998179	0.998179

## Sheet: S5.6 P450 Flag-Pgrmc1vsY113F
Supplementary Table 5.6: Cytochrome P450 subset of proteome of AAV8 Y113F Flag-Pgrmc1 infected Pgrmc1 KO mouse liver membrane fractions compared to AAV8 Flag-Pgrmc1 infected mice. Expression in AAV8 Y113F Flag-Pgrmc1 infected Pgrmc1 KO mouse liver membrane fractions was compared to AAV8 Flag-Pgrmc1 infected liver membranes ("log2(Y113F Flag-Pgrmc1/Flag-Pgrmc1)"). Three biological replicates per c…
Uniprot	Protein names	Coverage (%)	No. Unique Peptides	log2(Y113F Flag-Pgrmc1/Flag-Pgrmc1)	t.val	p.val	p.adj.val
O09158	Cytochrome P450 3A25 (EC 1.14.14.1) (CYPIIIA25)	21.2724	11	0.737383	3.86865	0.00435065	0.684367
O88962	7-alpha-hydroxycholest-4-en-3-one 12-alpha-hydroxylase (EC 1.14.18.8) (7-alpha-hydroxy-4-cholesten-3-one 12-alpha-hydroxylase) (CYPVIIIB1) (Cytochrome P450 8B1) (Sterol 12-alpha-hydroxylase)	32	17	0.633443	2.98234	0.0166562	0.684367
Q91W64	Cytochrome P450 2C70 (EC 1.14.14.1) (CYPIIC70)	36.6053	12	-2.22238	-2.4996	0.0357105	0.684367
P11714	Cytochrome P450 2D9 (EC 1.14.14.1) (CYPIID9) (Cytochrome P450-16-alpha) (Cytochrome P450CA) (Testosterone 16-alpha hydroxylase)	33.3333	12	-0.884777	-1.96166	0.0838151	0.728779
Q05421	Cytochrome P450 2E1 (EC 1.14.14.-) (4-nitrophenol 2-hydroxylase) (EC 1.14.13.n7) (CYPIIE1) (Cytochrome P450-ALC) (Cytochrome P450-J)	40.3651	17	-0.787853	-1.71979	0.122086	0.728779
P56593	Cytochrome P450 2A12 (EC 1.14.14.1) (CYPIIA12) (Steroid hormones 7-alpha-hydroxylase) (Testosterone 7-alpha-hydroxylase)	53.8618	23	-2.3893	-1.66063	0.133666	0.728779
Q64458	Cytochrome P450 2C29 (EC 1.14.14.1) (Aldehyde oxygenase) (CYPIIC29) (Cytochrome P-450 MUT-2)	46.9388	15	-0.935617	-1.40089	0.197187	0.754515
Q8CIM7	Cytochrome P450 2D26 (EC 1.14.14.1) (CYPIID26)	46.2	15	-0.560983	-1.20091	0.26264	0.795815
Q6XVG2	Cytochrome P450 2C54 (EC 1.14.14.1) (CYPIIC54)	43.0612	10	-0.46905	-1.01914	0.336667	0.801833
Q91W87	Cytochrome P450, family 2, subfamily d, polypeptide 22	38.8	11	-0.463933	-0.952914	0.367318	0.827461
O54749	Cytochrome P450 2J5 (EC 1.14.14.1) (Arachidonic acid epoxygenase) (CYPIIJ5)	32.3353	12	-0.131247	-0.87372	0.406621	0.857201
B2RSR0	Cytochrome P450, family 4, subfamily v, polypeptide 3 (MCG1050379)	28.1905	12	0.216263	0.625661	0.548201	0.907258
P33267	Cytochrome P450 2F2 (EC 1.14.14.-) (CYPIIF2) (Cytochrome P450-NAH-2) (Naphthalene dehydrogenase) (Naphthalene hydroxylase)	36.4562	14	-0.269583	-0.620977	0.551134	0.907258
Q9DBG1	Sterol 26-hydroxylase, mitochondrial (EC 1.14.15.15) (5-beta-cholestane-3-alpha,7-alpha,12-alpha-triol 26-hydroxylase) (Cytochrome P-450C27/25) (Cytochrome P450 27) (Sterol 27-hydroxylase) (Vitamin D(3) 25-hydroxylase)	35.0844	16	-0.155137	-0.318876	0.757627	0.96003
P24456	Cytochrome P450 2D10 (EC 1.14.14.1) (CYPIID10) (Cytochrome P450-16-alpha) (Cytochrome P450CB) (Testosterone 16-alpha hydroxylase)	31.5476	11	0.0971033	0.233823	0.820736	0.96003
Q8K0C4	Lanosterol 14-alpha demethylase (LDM) (EC 1.14.14.154) (CYPLI) (Cytochrome P450 51A1) (Cytochrome P450-14DM) (Cytochrome P45014DM) (Cytochrome P450LI) (Sterol 14-alpha demethylase)	25.2485	10	-0.0369633	-0.169393	0.869507	0.980038
E9Q5K4	Cytochrome P450, family 2, subfamily c, polypeptide 23	47.3684	18	0.0313233	0.155201	0.880338	0.980038
Q64464	Cytochrome P450 3A13 (EC 1.14.14.1) (CYPIIIA13)	24.2545	10	0.00854333	0.0380832	0.970513	0.994418
P00186	Cytochrome P450 1A2 (EC 1.14.14.-) (CYPIA2) (Cholesterol 25-hydroxylase) (Cytochrome P450-P2) (Cytochrome P450-P3) (Hydroperoxy icosatetraenoate dehydratase) (EC 4.2.1.152)	61.2086	25	-0.00609333	-0.0159985	0.98761	0.998179
