# Supplementary material for: Progesterone receptor membrane component 1 (PGRMC1) binds and stabilizes cytochromes P450 through a heme-independent mechanism
Source: J Biol Chem. 2021 Oct 20;297(5):101316. doi: 10.1016/j.jbc.2021.101316 (PMC8591507; doi:10.1016/j.jbc.2021.101316)
Supplement: Tables S6.1–S6.9 [file mmc7.xlsx]

## Sheet: S6.1 Y113F vs. Flag-Pgrmc1
Supplementary Table S6.1: Stringent quantitative analysis of differential binding partners of Y113F Flag-Pgrmc1 from Flag co-immunoprecipitation of AAV8 Y113F Flag-Pgrmc1 infected Pgrmc1 KO mouse liver membrane fractions. Expression was compared to AAV8 Flag-Pgrmc1 infected Pgrmc1 KO mouse liver membrane fractions ("log2(Y113F Flag-Pgrmc1/Flag-Pgrmc1)"). Three biological replicates per condition …
Uniprot ID	Description	Coverage (%)	No. Unique Peptides	log2(Y113F Flag-Pgrmc1/Flag-Pgrmc1)	t.val	p.val	p.adj.val
Q9D2G2	Dihydrolipoyllysine-residue succinyltransferase component of 2-oxoglutarate dehydrogenase complex, mitochondrial (EC 2.3.1.61) (2-oxoglutarate dehydrogenase complex component E2) (OGDC-E2) (Dihydrolipoamide succinyltransferase component of 2-oxoglutarate dehydrogenase complex) (E2K)	23.5683	8	-7.25147	-13.1631	4.41e-06	0.00283215
Q6P5H2	Nestin	0.482833	1	-8.88383	-11.7118	9.46e-06	0.00303792
Q9D1M0	Protein SEC13 homolog (GATOR complex protein SEC13) (SEC13-like protein 1) (SEC13-related protein)	13.354	3	-3.44202	-8.85323	5.7e-05	0.010788
Q3ULG4	VWFA domain-containing protein	37.7309	10	-5.51936	-8.38694	8e-05	0.010788
P26516	26S proteasome non-ATPase regulatory subunit 7 (26S proteasome regulatory subunit RPN8) (26S proteasome regulatory subunit S12) (Mov34 protein) (Proteasome subunit p40)	32.0872	8	-4.85936	-8.16624	9.45e-05	0.010788
P41317	Mannose-binding protein C (MBP-C) (Mannan-binding protein) (RA-reactive factor P28A subunit) (RARF/P28A)	29.918	6	-3.33472	-8.06073	0.000102476	0.010788
Q7TSH2	Phosphorylase b kinase regulatory subunit beta (Phosphorylase kinase subunit beta)	20.8295	15	-4.79739	-7.88361	0.000117627	0.010788
P54775	26S proteasome regulatory subunit 6B (26S proteasome AAA-ATPase subunit RPT3) (CIP21) (MB67-interacting protein) (MIP224) (Proteasome 26S subunit ATPase 4) (Tat-binding protein 7) (TBP-7)	35.4067	16	6.2044	7.04419	0.000234552	0.0188228
Q3UAD6	Heat shock protein 90kDa beta (Grp94), member 1	43.7656	32	-2.72163	-6.85299	0.000276998	0.0192825
Q3TML6	Eukaryotic translation initiation factor 2, subunit 3, structural gene X-linked	35.5932	3	-3.41151	-6.76142	0.000300351	0.0192825
Q3UC49	Ferrochelatase (EC 4.99.1.1)	26.3033	9	-45.177	-6.14011	0.00053242	0.0310739
B1ASP2	Tyrosine-protein kinase (EC 2.7.10.2)	6.15785	6	-5.5104	-5.52679	0.000978214	0.0472089
Q62267	Cornifin-B (Small proline-rich protein 1B) (SPR1 B) (SPR1B)	5.22876	1	-6.48624	-5.52468	0.000980336	0.0472089
E9PVS5	MICOS complex subunit MIC60 (Mitofilin) (Fragment)	48.4043	2	5.19375	5.42864	0.00108289	0.0472089
Q571I9	Aldehyde dehydrogenase family 16 member A1	16.5835	11	-3.57731	-5.41099	0.00110301	0.0472089
P11031	Activated RNA polymerase II transcriptional coactivator p15 (Positive cofactor 4) (PC4) (SUB1 homolog) (Single-stranded DNA-binding protein p9) (p14)	18.8976	2	-5.92666	-5.16279	0.00143518	0.0575865
O35490	Betaine--homocysteine S-methyltransferase 1 (EC 2.1.1.5)	60.9337	17	-29.0804	-5.02756	0.00166227	0.062775
B2RY27	MCG125789, isoform CRA_a (Taok3 protein)	3.34076	3	5.29064	4.91107	0.00189033	0.0674217
Q8K154	UDP-glucuronosyltransferase (EC 2.4.1.17)	23.1203	9	-5.61755	-4.73621	0.00230091	0.0777464
P50172	Corticosteroid 11-beta-dehydrogenase isozyme 1 (EC 1.1.1.146) (11-beta-hydroxysteroid dehydrogenase 1) (11-DH) (11-beta-HSD1) (11beta-HSD1A)	26.3699	8	-4.60731	-4.65832	0.00251494	0.0807296
E9Q1Z0	Keratin 90	13.9405	2	-20.9619	-4.53102	0.002914	0.0866122
Q8VED5	Keratin, type II cytoskeletal 79 (Cytokeratin-79) (CK-79) (Keratin-79) (K79) (Type-II keratin Kb38)	7.34463	1	5.45762	4.51528	0.00296802	0.0866122
Q3TI05	Chaperonin containing Tcp1, subunit 6a (Zeta) (Chaperonin subunit 6a (Zeta))	32.0151	15	-4.09822	-4.45278	0.00319382	0.0890497
P20918	Plasminogen (EC 3.4.21.7) [Cleaved into: Plasmin heavy chain A; Activation peptide; Angiostatin; Plasmin heavy chain A, short form; Plasmin light chain B]	28.5714	17	-16.3913	-4.41766	0.00332896	0.0890497
Q99NF7	Ppm1b protein (Protein phosphatase 1B) (Protein phosphatase 1B2 53 kDa isoform)	16.9811	7	-13.7154	-4.36274	0.00355321	0.0912465
P16015	Carbonic anhydrase 3 (EC 4.2.1.1) (Carbonate dehydratase III) (Carbonic anhydrase III) (CA-III)	65.3846	13	-4.38052	-4.32166	0.00373185	0.0921481
Q8BH35	Complement component C8 beta chain (Complement component 8 subunit beta)	7.30051	4	-7.67276	-4.21467	0.00424544	0.0977785
P53798	Squalene synthase (SQS) (SS) (EC 2.5.1.21) (FPP:FPP farnesyltransferase) (Farnesyl-diphosphate farnesyltransferase)	20.1923	7	1.84382	4.21098	0.00426448	0.0977785
Q8CIG8	Protein arginine N-methyltransferase 5 (EC 2.1.1.320) (Histone-arginine N-methyltransferase PRMT5) (Jak-binding protein 1) (Shk1 kinase-binding protein 1 homolog) (SKB1 homolog)	13.3438	6	-6.02866	-4.16318	0.00451998	0.0992807
O08914	Fatty-acid amide hydrolase 1 (EC 3.5.1.99) (Anandamide amidohydrolase 1) (Oleamide hydrolase 1)	23.1434	8	-4.84812	-4.14187	0.00463929	0.0992807
Q91W64	Cytochrome P450 2C70 (EC 1.14.14.1) (CYPIIC70)	36.6053	12	-4.26241	-4.06452	0.00510228	0.105667
Q9D8N0	Elongation factor 1-gamma (EF-1-gamma) (eEF-1B gamma)	31.1213	12	5.80271	3.93954	0.00596149	0.112457
Q8K4L3	Supervillin (Archvillin) (p205/p250)	9.30876	15	-5.54313	-3.9235	0.0060828	0.112457
Q5SWU9	Acetyl-CoA carboxylase 1 (ACC1) (EC 6.4.1.2) (ACC-alpha) (Acetyl-CoA carboxylase 265) [Includes: Biotin carboxylase (EC 6.3.4.14)]	12.9638	20	-2.13387	-3.91788	0.00612599	0.112457
Q8K0L9	Zinc finger and BTB domain-containing protein 20 (BTB/POZ domain zinc finger factor HOF) (Zinc finger protein 288)	5.39811	3	-2.99849	-3.91725	0.00613083	0.112457
Q6ZWY3	40S ribosomal protein S27-like	39.2857	2	-6.39214	-3.89356	0.00631656	0.112645
Q5U458	DnaJ homolog subfamily C member 11	23.6136	9	3.31054	3.8355	0.00679834	0.11796
P11352	Glutathione peroxidase 1 (GPx-1) (GSHPx-1) (EC 1.11.1.9) (Cellular glutathione peroxidase) (Selenium-dependent glutathione peroxidase 1)	46.2687	8	-30.191	-3.74912	0.00759117	0.128251
O70572	Sphingomyelin phosphodiesterase 2 (EC 3.1.4.12) (Lyso-platelet-activating factor-phospholipase C) (Lyso-PAF-PLC) (Neutral sphingomyelinase) (N-SMase) (nSMase)	20.2864	6	-2.25246	-3.70537	0.00803078	0.132198
Q99MR8	Methylcrotonoyl-CoA carboxylase subunit alpha, mitochondrial (MCCase subunit alpha) (EC 6.4.1.4) (3-methylcrotonyl-CoA carboxylase 1) (3-methylcrotonyl-CoA carboxylase biotin-containing subunit) (3-methylcrotonyl-CoA:carbon dioxide ligase subunit alpha)	32.357	16	-4.49103	-3.68577	0.00823662	0.132198
Q91W87	Cytochrome P450, family 2, subfamily d, polypeptide 22	38.8	11	13.3846	3.63289	0.00882135	0.138129
P03987	Ig gamma-3 chain C region	6.03015	2	-3.45086	-3.57175	0.00955428	0.14302
Q8BWJ3	Phosphorylase b kinase regulatory subunit alpha, liver isoform (Phosphorylase kinase alpha L subunit)	5.82996	5	2.95359	3.56976	0.00957919	0.14302
Q3UV17	Keratin, type II cytoskeletal 2 oral (Keratin-76) (K76) (Type-II keratin Kb9)	7.40741	1	-14.9594	-3.52251	0.0101927	0.147372
Q80TM2	MKIAA1027 protein (Fragment)	12.4025	24	-7.53245	-3.50197	0.0104726	0.147372
P19096	Fatty acid synthase (EC 2.3.1.85) [Includes: [Acyl-carrier-protein] S-acetyltransferase (EC 2.3.1.38); [Acyl-carrier-protein] S-malonyltransferase (EC 2.3.1.39); 3-oxoacyl-[acyl-carrier-protein] synthase (EC 2.3.1.41); 3-oxoacyl-[acyl-carrier-protein] reductase (EC 1.1.1.100); 3-hydroxyacyl-[acyl-carrier-protein] dehydratase (EC 4.2.1.59); Enoyl-[acyl-carrier-protein] reductase (EC 1.3.1.39); Ole…	40.7348	71	-7.79714	-3.49572	0.0105594	0.147372
P62245	40S ribosomal protein S15a	45.3846	5	4.69446	3.44931	0.0112289	0.153382
Q9D379	Epoxide hydrolase 1 (EC 3.3.2.9) (Epoxide hydratase) (Microsomal epoxide hydrolase) (mEH)	44.3956	20	9.75922	3.36996	0.0124825	0.165514
O70303	Cell death activator CIDE-B (Cell death-inducing DFFA-like effector B)	5.93607	1	1.82516	3.36103	0.0126327	0.165514
Q8BTM8	Filamin-A (FLN-A) (Actin-binding protein 280) (ABP-280) (Alpha-filamin) (Endothelial actin-binding protein) (Filamin-1) (Non-muscle filamin)	5.59124	10	4.29294	3.33915	0.0130093	0.166089
Q9CRB9	MICOS complex subunit Mic19 (Coiled-coil-helix-coiled-coil-helix domain-containing protein 3)	31.7181	7	2.8013	3.32867	0.0131939	0.166089
Q69ZX3	MKIAA0866 protein (Fragment)	18.0948	15	-27.6562	-3.27835	0.0141205	0.174334
Q3TSY9	RRM domain-containing protein	15.0573	7	-14.209	-3.2526	0.0146217	0.177115
Q8CGC7	Bifunctional glutamate/proline--tRNA ligase (Bifunctional aminoacyl-tRNA synthetase) [Includes: Glutamate--tRNA ligase (EC 6.1.1.17) (Glutamyl-tRNA synthetase) (GluRS); Proline--tRNA ligase (EC 6.1.1.15) (Prolyl-tRNA synthetase) (ProRS)]	36.5741	41	-4.32542	-3.23868	0.0149005	0.177151
Q80YE7	Death-associated protein kinase 1 (DAP kinase 1) (EC 2.7.11.1)	1.59501	2	-2.90259	-3.21113	0.0154694	0.18057
Q58EU8	Igk protein	41.841	1	237.271	3.13376	0.017195	0.197128
P68369	Tubulin alpha-1A chain (Alpha-tubulin 1) (Alpha-tubulin isotype M-alpha-1) (Tubulin alpha-1 chain) [Cleaved into: Detyrosinated tubulin alpha-1A chain]	41.6851	5	-11.9574	-3.08604	0.0183616	0.206809
Q8BSY0	Aspartyl/asparaginyl beta-hydroxylase (EC 1.14.11.16) (Aspartate beta-hydroxylase) (ASP beta-hydroxylase) (Peptide-aspartate beta-dioxygenase)	13.7652	9	3.54713	2.9864	0.0210785	0.233317
Q9DBG1	Sterol 26-hydroxylase, mitochondrial (EC 1.14.15.15) (5-beta-cholestane-3-alpha,7-alpha,12-alpha-triol 26-hydroxylase) (Cytochrome P-450C27/25) (Cytochrome P450 27) (Sterol 27-hydroxylase) (Vitamin D(3) 25-hydroxylase)	35.0844	16	2.49779	2.94678	0.0222754	0.242386
Q99K28	ADP-ribosylation factor GTPase-activating protein 2 (ARF GAP 2) (GTPase-activating protein ZNF289) (Zinc finger protein 289)	3.84615	2	-3.15752	-2.91196	0.0233866	0.245974
Q3TJ95	Clathrin light chain	32.2275	8	13.4834	2.90326	0.0236733	0.245974
Q5BLK2	MCG3574 (Ribosomal protein S20)	32.7731	4	7.78336	2.90082	0.0237545	0.245974
A0A0A0MQA5	Tubulin alpha chain (Fragment)	39.413	5	-10.7106	-2.87374	0.0246746	0.251446
Q3U741	DEAD (Asp-Glu-Ala-Asp) box polypeptide 17, isoform CRA_a (Probable ATP-dependent RNA helicase DDX17)	28.9877	13	-2.46093	-2.82623	0.0263811	0.264635
D6Q0F5	Cytoplasmic dynein intermediate chain 2 isoform 2.1	10.687	4	1.79615	2.78123	0.0281126	0.277666
Q6A0F1	MKIAA0002 protein (Fragment)	55.3153	27	-3.256	-2.75482	0.0291844	0.281895
Q8C0C7	Phenylalanine--tRNA ligase alpha subunit (EC 6.1.1.20) (Phenylalanyl-tRNA synthetase alpha subunit) (PheRS)	32.0866	14	-8.6585	-2.74244	0.0297016	0.281895
E9QJW0	Microsomal glutathione S-transferase 1	16.5939	4	-4.63807	-2.70784	0.0311985	0.281895
P61255	60S ribosomal protein L26 (Silica-induced gene 20 protein) (SIG-20)	27.5862	5	-3.81265	-2.68131	0.0323999	0.281895
Q91W69	Epsin-3 (EPS-15-interacting protein 3)	1.88679	1	-2.24237	-2.67487	0.0326986	0.281895
Q149Z9	Histone cluster 1, H1d (MCG50184)	27.1493	3	8.5093	2.66034	0.0333835	0.281895
Q99KV1	DnaJ homolog subfamily B member 11 (APOBEC1-binding protein 2) (ABBP-2) (ER-associated DNAJ) (ER-associated Hsp40 co-chaperone) (Endoplasmic reticulum DNA J domain-containing protein 3) (ER-resident protein ERdj3) (ERdj3) (ERj3p)	24.0223	8	0.970257	2.65755	0.0335168	0.281895
Q8R1B4	Eukaryotic translation initiation factor 3 subunit C (eIF3c) (Eukaryotic translation initiation factor 3 subunit 8) (eIF3 p110)	17.5631	15	-2.00503	-2.63788	0.034472	0.281895
Q8K441	ATP-binding cassette sub-family A member 6	22.2906	27	-2.00728	-2.62885	0.0349201	0.281895
Q2KHL4	Cytochrome P450, family 3, subfamily a, polypeptide 16	13.0952	1	-1.94557	-2.62815	0.0349551	0.281895
Q8VCB3	Glycogen [starch] synthase, liver (EC 2.4.1.11)	35.6534	20	-2.54241	-2.62432	0.0351472	0.281895
E9QA15	Caldesmon 1	5.20833	4	-6.1703	-2.6146	0.0356395	0.281895
O70194	Eukaryotic translation initiation factor 3 subunit D (eIF3d) (Eukaryotic translation initiation factor 3 subunit 7) (eIF-3-zeta) (eIF3 p66)	30.1095	11	-1.78871	-2.60381	0.0361946	0.281895
Q3TU64	Fibrillar collagen NC1 domain-containing protein	1.89504	2	-4.19496	-2.59931	0.0364289	0.281895
P55096	ATP-binding cassette sub-family D member 3 (68 kDa peroxisomal membrane protein) (PMP68) (70 kDa peroxisomal membrane protein) (PMP70)	27.7693	15	12.218	2.58979	0.0369295	0.281895
A0A0A0MQF6	Glyceraldehyde-3-phosphate dehydrogenase (EC 1.2.1.12)	33.9833	9	-1.84917	-2.58726	0.0370637	0.281895
Q14AQ1	Proteasome (Prosome, macropain) 26S subunit, ATPase, 6 (Proteasome (Prosome, macropain) 26S subunit, ATPase, 6, isoform CRA_b)	34.7044	12	-1.63514	-2.56083	0.0384967	0.281895
Q8VCG4	Complement component C8 gamma chain	30.198	4	-2.22341	-2.55733	0.0386907	0.281895
B7ZNU9	Beta-2-syntrophin (Sntb2 protein)	5.46139	2	1.74939	2.55439	0.0388546	0.281895
P24270	Catalase (EC 1.11.1.6)	54.8387	24	-1.73707	-2.55056	0.0390688	0.281895
Q9CR67	Transmembrane protein 33 (Protein DB83)	6.88259	2	2.48414	2.54995	0.0391031	0.281895
E9Q634	Unconventional myosin-Ie (Unconventional myosin 1E)	15.0858	15	-9.52836	-2.54668	0.0392872	0.281895
F8VPL2	Phosphatidylinositol 4-phosphate 3-kinase C2 domain-containing subunit alpha	7.17675	10	-6.08249	-2.54283	0.0395053	0.281895
P56654	Cytochrome P450 2C37 (EC 1.14.14.1) (CYPIIC37)	52.6531	7	1.51195	2.5357	0.0399129	0.281895
Q8VCP4	Cytochrome P450, family 2, subfamily c, polypeptide 68	34.8269	2	3.15615	2.53184	0.0401347	0.281895
Q3ULD5	Methylcrotonoyl-CoA carboxylase beta chain, mitochondrial (MCCase subunit beta) (EC 6.4.1.4) (3-methylcrotonyl-CoA carboxylase 2) (3-methylcrotonyl-CoA carboxylase non-biotin-containing subunit) (3-methylcrotonyl-CoA:carbon dioxide ligase subunit beta)	33.0373	15	-2.3371	-2.52886	0.0403075	0.281895
Q6ZWZ6	40S ribosomal protein S12	53.0303	6	2.42461	2.52733	0.0403962	0.281895
P98078	Disabled homolog 2 (Adaptor molecule disabled-2) (Differentially expressed in ovarian carcinoma 2) (DOC-2) (Mitogen-responsive phosphoprotein)	4.047	2	-5.1156	-2.48616	0.0428651	0.290504
G5E8T9	Hydroxyacyl glutathione hydrolase (Hydroxyacylglutathione hydrolase, mitochondrial)	19.4175	4	-1.58078	-2.48476	0.0429513	0.290504
Q60865	Caprin-1 (Cytoplasmic activation- and proliferation-associated protein 1) (GPI-anchored membrane protein 1) (GPI-anchored protein p137) (GPI-p137) (p137GPI) (Membrane component chromosome 11 surface marker 1) (RNA granule protein 105)	10.7496	7	9.2475	2.4803	0.0432289	0.290504
P97742	Carnitine O-palmitoyltransferase 1, liver isoform (CPT1-L) (EC 2.3.1.21) (Carnitine O-palmitoyltransferase I, liver isoform) (CPT I) (CPTI-L) (Carnitine palmitoyltransferase 1A)	26.0026	17	-18.3847	-2.46442	0.0442307	0.290504
Q570Z8	MKIAA4114 protein (Fragment)	19.2878	9	-2.81342	-2.45556	0.0448007	0.290504
Q3UKA4	Alcohol dehydrogenase 1 (Class I), isoform CRA_c	38.1333	12	-20.7025	-2.44985	0.0451716	0.290504
Q60936	Atypical kinase COQ8A, mitochondrial (EC 2.7.-.-) (Chaperone activity of bc1 complex-like) (Chaperone-ABC1-like) (Coenzyme Q protein 8A) (aarF domain-containing protein kinase 3)	10.6977	6	-1.8496	-2.44851	0.0452591	0.290504
Q3U6C7	Succinate-CoA ligase subunit beta (EC 6.2.1.-) (Fragment)	26.5957	11	-2.48298	-2.4463	0.0454037	0.290504
Q9WV69	Dematin (Dematin actin-binding protein) (Erythrocyte membrane protein band 4.9)	2.96296	1	-1.3651	-2.43702	0.0460171	0.290504
Q6ZWX1	MCG1036414 (MCG115732) (MCG121795) (MCG128444) (MCG130125, isoform CRA_a) (MCG133520) (Ribosomal protein L35A) (Rpl35a protein)	20.9091	3	8.62464	2.43495	0.0461549	0.290504
P21619	Lamin-B2	19.4631	9	-12.1567	-2.40524	0.0481819	0.300319
Q6ZQ58	La-related protein 1 (La ribonucleoprotein domain family member 1)	30.6903	23	1.77196	2.38873	0.0493478	0.3013
Q3UH59	Myosin-10	22.6031	24	-26.5827	-2.38586	0.0495532	0.3013
O70569	Ribosomal protein S14	29.1391	4	4.50358	2.38316	0.0497474	0.3013
P28230	Gap junction beta-1 protein (Connexin-32) (Cx32)	12.7208	4	1.98498	2.36426	0.0511298	0.304129
P11714	Cytochrome P450 2D9 (EC 1.14.14.1) (CYPIID9) (Cytochrome P450-16-alpha) (Cytochrome P450CA) (Testosterone 16-alpha hydroxylase)	33.3333	12	7.31281	2.36382	0.0511619	0.304129
A2AIX1	Protein transport protein Sec16A (SEC16 homolog A) (p250)	2.01935	4	-1.30387	-2.32283	0.0542978	0.319809
Q99PV0	Pre-mRNA-processing-splicing factor 8 (Splicing factor Prp8)	12.6767	25	-3.70068	-2.31328	0.0550559	0.320391
G3UXL2	Phosphoribosyl pyrophosphate synthetase 1-like 3	30.1887	4	4.86348	2.30837	0.0554503	0.320391
B2RTP7	Krt2 protein	5.94059	3	-8.36222	-2.30289	0.0558937	0.320391
P52430	Serum paraoxonase/arylesterase 1 (PON 1) (EC 3.1.1.2) (EC 3.1.1.81) (EC 3.1.8.1) (Aromatic esterase 1) (A-esterase 1) (Serum aryldialkylphosphatase 1)	43.662	9	3.62348	2.29023	0.0569314	0.323451
P20152	Vimentin	48.0687	18	-69.8757	-2.27241	0.0584254	0.329027
Q9CY58	Plasminogen activator inhibitor 1 RNA-binding protein (PAI1 RNA-binding protein 1) (PAI-RBP1) (SERPINE1 mRNA-binding protein 1)	30.4668	11	5.42004	2.2589	0.0595857	0.329787
P17426	AP-2 complex subunit alpha-1 (100 kDa coated vesicle protein A) (Adaptor protein complex AP-2 subunit alpha-1) (Adaptor-related protein complex 2 subunit alpha-1) (Alpha-adaptin A) (Alpha1-adaptin) (Clathrin assembly protein complex 2 alpha-A large chain) (Plasma membrane adaptor HA2/AP2 adaptin alpha A subunit)	27.9427	13	-3.02664	-2.25887	0.0595876	0.329787
Q50HX4	RAB14 protein (RAB14, member RAS oncogene family, isoform CRA_b) (Rab14)	80.4651	12	3.2902	2.25202	0.0601846	0.330244
P31001	Desmin	35.8209	12	-31.3937	-2.24314	0.0609677	0.331706
K3W4R2	Myosin-14	19.1	25	-26.3377	-2.2366	0.0615503	0.332061
E9Q3X0	Major vault protein	45.5172	29	-3.84597	-2.22248	0.0628286	0.336133
O55022	Membrane-associated progesterone receptor component 1 (mPR)	66.6667	12	-121.664	-2.20443	0.0645024	0.342236
Q8R0Y6	Cytosolic 10-formyltetrahydrofolate dehydrogenase (10-FTHFDH) (FDH) (EC 1.5.1.6) (Aldehyde dehydrogenase family 1 member L1)	58.3149	43	-6.82228	-2.19116	0.065761	0.345042
E9Q035	Predicted gene 20425	46.2168	7	3.69729	2.18757	0.0661061	0.345042
Q99N19	Cytochrome P450 CYP4F13 (Cytochrome P450, family 4, subfamily f, polypeptide 13)	19.1205	7	-1.74417	-2.16665	0.0681523	0.350355
Q8BH73	Glutaminyl-peptide cyclotransferase-like protein (EC 2.3.2.5) (Golgi-resident glutaminyl-peptide cyclotransferase) (isoQC) (gQC)	7.3107	2	-1.88649	-2.16456	0.0683606	0.350355
D3YZZ5	Transmembrane p24-trafficking protein 7	15.625	3	0.79538	2.16055	0.0687612	0.350355
P53395	Lipoamide acyltransferase component of branched-chain alpha-keto acid dehydrogenase complex, mitochondrial (EC 2.3.1.168) (Branched-chain alpha-keto acid dehydrogenase complex component E2) (BCKAD-E2) (BCKADE2) (Dihydrolipoamide acetyltransferase component of branched-chain alpha-keto acid dehydrogenase complex) (Dihydrolipoamide branched chain transacylase) (Dihydrolipoyllysine-residue (2-methyl…	53.3195	21	-2.669	-2.14276	0.0705676	0.356727
Q8CIM7	Cytochrome P450 2D26 (EC 1.14.14.1) (CYPIID26)	46.2	15	42.3393	2.10687	0.0743579	0.370212
Q3TI98	B5 domain-containing protein	23.7691	13	1.22041	2.09635	0.0755072	0.370212
Q7TMM9	Tubulin beta-2A chain	41.3483	1	-2.48202	-2.0932	0.0758547	0.370212
Q3U505	Dolichyl-diphosphooligosaccharide--protein glycosyltransferase subunit 2 (Ribophorin-2) (Fragment)	32.17	14	4.98016	2.09274	0.0759056	0.370212
D3Z2H9	Tropomyosin 3, related sequence 7	15.7258	2	-0.944087	-2.08599	0.0766564	0.370212
P29341	Polyadenylate-binding protein 1 (PABP-1) (Poly(A)-binding protein 1)	38.0503	15	-8.47761	-2.08565	0.0766951	0.370212
O35728	Cytochrome P450 4A14 (CYPIVA14) (Cytochrome P450-LA-omega 3) (Lauric acid omega-hydroxylase 3) (Long-chain fatty acid omega-monooxygenase) (EC 1.14.14.80)	12.0316	4	2.76185	2.07939	0.077398	0.370817
Q8JZU2	Tricarboxylate transport protein, mitochondrial (Citrate transport protein) (CTP) (Solute carrier family 25 member 1) (Tricarboxylate carrier protein)	30.5466	8	-8.23821	-2.06084	0.0795191	0.372723
Q9Z1R9	MCG124046 (Protease, serine 1 (trypsin 1)) (Protease, serine, 1 (Trypsin 1)) (Trypsinogen 16)	12.1951	2	9.68936	2.06025	0.0795878	0.372723
Q5SWZ5	Myosin phosphatase Rho-interacting protein	2.8647	5	-4.36907	-2.05891	0.0797442	0.372723
P68033	Actin, alpha cardiac muscle 1 (Alpha-cardiac actin) [Cleaved into: Actin, alpha cardiac muscle 1, intermediate form]	41.9098	4	-3.59208	-2.05484	0.0802185	0.372723
Q8BI84	Transport and Golgi organization protein 1 homolog (TANGO1) (Melanoma inhibitory activity protein 3)	21.5026	36	0.729907	2.04963	0.0808299	0.372723
Q80ZU5	Coiled-coil domain-containing protein 181	1.17878	1	2.58804	2.04583	0.0812791	0.372723
Q58EW0	MCG132477, isoform CRA_a (Rpl18 protein)	23.4043	4	3.16015	1.96996	0.0907822	0.413239
Q546G4	Albumin 1 (Serum albumin)	62.8289	34	-20.2631	-1.96529	0.0914019	0.413239
Q9CX98	Cytochrome P450 2U1 (EC 1.14.14.1)	11.5094	5	2.13886	1.95014	0.0934403	0.419501
P14733	Lamin-B1	16.3265	8	-5.22345	-1.9451	0.094128	0.419654
P04104	Keratin, type II cytoskeletal 1 (67 kDa cytokeratin) (Cytokeratin-1) (CK-1) (Keratin-1) (K1) (Type-II keratin Kb1)	6.12245	2	19.9917	1.93003	0.0962153	0.424807
Q8CD26	Solute carrier family 35 member E1	6.11247	2	1.43146	1.92724	0.0966072	0.424807
Q3UKX8	AP-1 complex subunit gamma	8.72727	8	-2.00473	-1.90515	0.0997619	0.428095
B2RSR0	Cytochrome P450, family 4, subfamily v, polypeptide 3 (MCG1050379)	28.1905	12	2.7225	1.90482	0.0998097	0.428095
O35488	Very long-chain acyl-CoA synthetase (VLACS) (VLCS) (EC 6.2.1.-) (Fatty acid transport protein 2) (FATP-2) (Fatty-acid-coenzyme A ligase, very long-chain 1) (Long-chain-fatty-acid--CoA ligase) (EC 6.2.1.3) (Solute carrier family 27 member 2) (THCA-CoA ligase) (Very long-chain-fatty-acid-CoA ligase)	44.3548	25	22.6337	1.90448	0.0998595	0.428095
Q6NZJ6	Eukaryotic translation initiation factor 4 gamma 1 (eIF-4-gamma 1) (eIF-4G 1) (eIF-4G1)	14.5	18	-2.71686	-1.90336	0.100022	0.428095
Q6XVG2	Cytochrome P450 2C54 (EC 1.14.14.1) (CYPIIC54)	43.0612	10	-13.2646	-1.8951	0.101231	0.430401
B2RWW6	eIF-2-alpha kinase activator GCN1 (GCN1 eIF-2-alpha kinase activator homolog) (GCN1-like protein 1) (General control of amino-acid synthesis 1-like protein 1) (Translational activator GCN1)	8.19918	20	3.90097	1.88502	0.102725	0.433879
O08583	THO complex subunit 4 (Tho4) (Ally of AML-1 and LEF-1) (Aly/REF export factor) (REF1-I) (RNA and export factor-binding protein 1) (Transcriptional coactivator Aly/REF)	19.6078	3	6.32579	1.87802	0.103775	0.435449
P50544	Very long-chain specific acyl-CoA dehydrogenase, mitochondrial (EC 1.3.8.9) (MVLCAD) (VLCAD)	45.122	23	1.27998	1.85303	0.107612	0.448615
E9QB02	Methionine--tRNA ligase, cytoplasmic	28.5714	21	1.22863	1.84271	0.109235	0.450752
B9EK92	Ras interacting protein 1	2.18522	2	1.91446	1.84086	0.109529	0.450752
Q8K232	Adducin 1 (Alpha)	5.17007	3	-2.27261	-1.82586	0.111937	0.455788
Q9JJ28	Protein flightless-1 homolog	3.06845	3	-2.1087	-1.82442	0.112172	0.455788
G5E8N5	L-lactate dehydrogenase (EC 1.1.1.27)	29.9169	10	-4.01032	-1.8119	0.114226	0.461215
Q01853	Transitional endoplasmic reticulum ATPase (TER ATPase) (EC 3.6.4.6) (15S Mg(2+)-ATPase p97 subunit) (Valosin-containing protein) (VCP)	54.0943	33	-4.27672	-1.80621	0.115171	0.462125
Q3TFE5	Uncharacterized protein	13.5849	9	2.34765	1.77735	0.120085	0.478847
E9PW43	Protein transport protein Sec61 subunit beta	8.84956	1	0.71935	1.76367	0.122483	0.485395
Q6PFA2	Clathrin light chain	34.8624	8	-26.3689	-1.75546	0.123946	0.48818
G5E8U1	Sulfate anion transporter 1 (Solute carrier family 26 member 1)	8.47222	5	-2.15759	-1.74631	0.125595	0.491659
Q8VDD5	Myosin-9 (Cellular myosin heavy chain, type A) (Myosin heavy chain 9) (Myosin heavy chain, non-muscle IIa) (Non-muscle myosin heavy chain A) (NMMHC-A) (Non-muscle myosin heavy chain IIa) (NMMHC II-a) (NMMHC-IIA)	51.3776	74	-265.062	-1.73884	0.126956	0.493569
Q8BQ46	TAF15 RNA polymerase II, TATA box binding protein (TBP)-associated factor (TATA-box-binding protein-associated factor 15)	5.56553	1	2.5661	1.73285	0.128057	0.493569
Q6IFX2	Keratin, type I cytoskeletal 42 (Cytokeratin-42) (CK-42) (Keratin-17n) (Keratin-42) (K42) (Type I keratin Ka22)	19.2478	6	9.83218	1.72941	0.128695	0.493569
Q9R0Q3	Transmembrane emp24 domain-containing protein 2 (COPI-coated vesicle membrane protein p24) (Membrane protein p24A) (Sid 394) (p24 family protein beta-1) (p24beta1)	28.8557	5	0.646497	1.72612	0.129306	0.493569
Q3THE2	Myosin regulatory light chain 12B (Myosin regulatory light chain 2-B, smooth muscle isoform) (Myosin regulatory light chain 20 kDa) (MLC20) (Myosin regulatory light chain MRLC2)	30.814	5	-28.0632	-1.72004	0.130446	0.493569
Q5RJV5	Polypyrimidine tract binding protein 1	37.2973	11	1.88062	1.71871	0.130696	0.493569
P35585	AP-1 complex subunit mu-1 (AP-mu chain family member mu1A) (Adaptor protein complex AP-1 subunit mu-1) (Adaptor-related protein complex 1 subunit mu-1) (Clathrin assembly protein complex 1 mu-1 medium chain 1) (Clathrin coat assembly protein AP47) (Clathrin coat-associated protein AP47) (Golgi adaptor HA1/AP1 adaptin mu-1 subunit) (Mu-adaptin 1) (Mu1A-adaptin)	24.5863	8	-2.94194	-1.71346	0.131688	0.494408
P27659	60S ribosomal protein L3 (J1 protein)	34.9876	13	11.1905	1.70502	0.133299	0.497547
Q8K2C9	Very-long-chain (3R)-3-hydroxyacyl-CoA dehydratase 3 (EC 4.2.1.134) (3-hydroxyacyl-CoA dehydratase 3) (HACD3) (Butyrate-induced protein 1) (B-ind1) (Protein-tyrosine phosphatase-like A domain-containing protein 1)	16.8508	5	6.20589	1.6858	0.137037	0.508541
P43276	Histone H1.5 (H1 VAR.5) (H1b)	14.7982	3	3.9641	1.67822	0.138538	0.508761
B9EKB5	Baz2b protein	0.417053	1	2.11414	1.67558	0.139064	0.508761
Q61694	NADPH-dependent 3-keto-steroid reductase Hsd3b5 (3 beta-hydroxysteroid dehydrogenase type 5) (3 beta-hydroxysteroid dehydrogenase type V) (3 beta-HSD V) (EC 1.1.1.270) (Dihydrotestosterone 3-ketoreductase) (EC 1.1.1.210)	39.1421	12	1.08057	1.67354	0.139473	0.508761
Q3UK75	Uncharacterized protein (Fragment)	19.1111	4	-1.60567	-1.66768	0.140651	0.510158
Q8BML9	Glutamine--tRNA ligase (EC 6.1.1.18) (Glutaminyl-tRNA synthetase) (GlnRS)	31.0968	20	-0.91079	-1.66175	0.141854	0.510914
Q3UJZ7	Nop domain-containing protein	16.3793	7	4.79909	1.65856	0.142505	0.510914
B6ZHD0	Erythrocyte protein band 4.1-like 2	7.08502	6	1.93333	1.65494	0.143247	0.510914
Q9EQD6	Keratin intermediate filament 16a	16.0338	4	5.7859	1.6487	0.144534	0.511688
Q792Z1	MCG140784 (Trypsin 10) (Trypsinogen 10)	14.6341	2	7.90798	1.64618	0.145058	0.511688
P01899	H-2 class I histocompatibility antigen, D-B alpha chain (H-2D(B))	25.6906	3	1.20363	1.62675	0.149152	0.521967
Q5SWR1	AP complex subunit beta	36.3828	17	-13.4699	-1.61987	0.150628	0.521967
O09158	Cytochrome P450 3A25 (EC 1.14.14.1) (CYPIIIA25)	21.2724	11	9.94812	1.61654	0.151346	0.521967
P14106	Complement C1q subcomponent subunit B	10.2767	2	2.19784	1.60352	0.154188	0.521967
Q3V3Z6	Uncharacterized protein	3.26895	2	2.57389	1.60172	0.154584	0.521967
Q3U2W2	MYB binding protein (P160) 1a, isoform CRA_b	21.7262	23	6.06022	1.60122	0.154695	0.521967
Q148V8	Protein FAM83H	4.63193	4	-3.18173	-1.59687	0.155659	0.521967
Q5I0T8	Ribosomal protein L19	18.3673	4	-11.1575	-1.59667	0.155704	0.521967
E9QN52	Leucine-rich repeat flightless-interacting protein 2	1.92771	1	-2.3513	-1.59662	0.155715	0.521967
Q6DFW4	Nucleolar protein 58 (MSSP) (Nucleolar protein 5) (SIK-similar protein)	20.1493	8	1.46413	1.58693	0.157881	0.521967
Q9CQU3	Protein RER1	7.65306	2	0.74044	1.58562	0.158177	0.521967
Q9JHU4	Cytoplasmic dynein 1 heavy chain 1 (Cytoplasmic dynein heavy chain 1) (Dynein heavy chain, cytosolic)	21.447	80	1.23088	1.58548	0.158208	0.521967
B2RWT4	4930579F01Rik protein	1.84615	1	-3.49863	-1.584	0.158541	0.521967
Q9D0I9	Arginine--tRNA ligase, cytoplasmic (EC 6.1.1.19) (Arginyl-tRNA synthetase) (ArgRS)	39.697	23	-2.6558	-1.57095	0.161517	0.526476
Q03265	ATP synthase subunit alpha, mitochondrial (ATP synthase F1 subunit alpha)	52.4412	24	-8.54765	-1.5708	0.161551	0.526476
H7BX01	Dynamin-like 120 kDa protein, mitochondrial	26.6871	15	-1.61372	-1.55946	0.16418	0.53234
Q0VGY9	Ank1 protein (Ankyrin-1)	16.3752	23	1.37156	1.53803	0.169253	0.546034
Q3UBK2	Uncharacterized protein	12.5581	3	-1.58185	-1.52258	0.172999	0.555327
G3X9Y9	Myosin Vb, isoform CRA_a (Unconventional myosin-Vb)	3.2538	5	-3.78083	-1.51583	0.17466	0.557869
Q02788	Collagen alpha-2(VI) chain	6.86654	7	-3.65033	-1.5106	0.175958	0.557884
Q3TGR2	Fibrinogen, B beta polypeptide, isoform CRA_a	27.8586	9	-2.54753	-1.50625	0.177042	0.557884
P47963	60S ribosomal protein L13 (A52)	36.4929	10	22.846	1.50534	0.177272	0.557884
P50446	Keratin, type II cytoskeletal 6A (Cytokeratin-6A) (CK-6A) (Keratin-6-alpha) (mK6-alpha) (Keratin-6A) (K6A)	18.9873	3	11.1779	1.49734	0.179284	0.561466
Q5HZI1	Microtubule-associated tumor suppressor 1 homolog (AT2 receptor-binding protein) (Angiotensin-II type 2 receptor-interacting protein) (Coiled-coiled tumor suppressor gene 1 protein) (Mitochondrial tumor suppressor 1 homolog)	11.6529	12	1.28103	1.48389	0.18272	0.566371
A3KGU7	Spectrin alpha chain, non-erythrocytic 1	41.2192	90	-101.626	-1.48123	0.183405	0.566371
E9QPX1	Collagen alpha-1(XVIII) chain	3.72041	4	-3.73039	-1.48088	0.183497	0.566371
H7BX95	Serine/arginine-rich-splicing factor 1	27.2727	6	-2.89323	-1.44404	0.193249	0.593617
Q3UKS0	AMP-binding domain-containing protein	42.6061	20	3.80309	1.41259	0.201943	0.61737
Q8BMR3	Dolichyl-diphosphooligosaccharide--protein glycosyltransferase subunit 1	48.6842	25	2.29976	1.40518	0.204043	0.620832
B1B1A8	Myosin light chain kinase, smooth muscle (Myosin, light polypeptide kinase)	0.564103	1	-1.76765	-1.39763	0.206202	0.624441
P21981	Protein-glutamine gamma-glutamyltransferase 2 (EC 2.3.2.13) (Tissue transglutaminase) (Transglutaminase C) (TG(C)) (TGC) (TGase C) (Transglutaminase-2) (TGase-2)	24.1983	14	11.1504	1.36067	0.217065	0.654179
Q6A0A9	Constitutive coactivator of PPAR-gamma-like protein 1 (Oxidative stress-associated Src activator) (Protein FAM120A)	32.7338	27	-2.64497	-1.35737	0.21806	0.654179
P60710	Actin, cytoplasmic 1 (Beta-actin) [Cleaved into: Actin, cytoplasmic 1, N-terminally processed]	59.2	1	-16.934	-1.35122	0.219924	0.656703
Q3TFU8	GOLD domain-containing protein	17.4721	3	0.52396	1.34497	0.221834	0.659339
P14685	26S proteasome non-ATPase regulatory subunit 3 (26S proteasome regulatory subunit RPN3) (26S proteasome regulatory subunit S3) (Proteasome subunit p58) (Transplantation antigen P91A) (Tum-P91A antigen)	40.566	18	-1.54498	-1.33637	0.224483	0.664139
O88322	Nidogen-2 (NID-2) (Entactin-2)	2.63721	3	3.6651	1.32856	0.226914	0.668252
P58710	L-gulonolactone oxidase (LGO) (EC 1.1.3.8) (L-gulono-gamma-lactone oxidase) (GLO)	44.7727	16	2.56556	1.32511	0.227995	0.668369
Q3U547	Uncharacterized protein	16.8659	12	3.17802	1.30372	0.234799	0.685186
Q3U6B1	Uncharacterized protein (Fragment)	25.4545	11	6.44431	1.29275	0.238357	0.692423
P20029	Endoplasmic reticulum chaperone BiP (EC 3.6.4.10) (78 kDa glucose-regulated protein) (GRP-78) (Binding-immunoglobulin protein) (BiP) (Heat shock protein 70 family protein 5) (HSP70 family protein 5) (Heat shock protein family A member 5) (Immunoglobulin heavy chain-binding protein)	55.4198	31	9.64978	1.28285	0.241606	0.697372
Q91YM4	FAST kinase domain-containing protein 4 (Protein TBRG4) (Transforming growth factor beta regulator 4)	14.127	6	1.5022	1.27777	0.243289	0.697372
Q3TII3	Elongation factor 1-alpha	32.9004	12	-8.53929	-1.27768	0.24332	0.697372
Q9R112	Sulfide:quinone oxidoreductase, mitochondrial (SQOR) (EC 1.8.5.-) (Sulfide quinone oxidoreductase)	46	16	-2.71748	-1.26937	0.246094	0.698486
Q61584	Fragile X mental retardation syndrome-related protein 1 (mFxr1p)	20.2363	12	-1.0987	-1.26785	0.246604	0.698486
Q8VC26	TLC domain-containing protein 2	6.45161	2	-1.72031	-1.26397	0.247911	0.698486
Q8C845	EF-hand domain-containing protein D2 (Efhd2 protein)	17.0833	3	1.67263	1.25827	0.249842	0.698486
Q76LV0	Glutathione peroxidase	17.3913	4	-0.668713	-1.25813	0.249891	0.698486
Q9D1D4	Transmembrane emp24 domain-containing protein 10 (21 kDa transmembrane-trafficking protein) (Transmembrane protein Tmp21) (p24 family protein delta-1) (p24delta1)	30.5936	5	3.45164	1.25712	0.250237	0.698486
Q62417	Sorbin and SH3 domain-containing protein 1 (Ponsin) (SH3 domain protein 5) (SH3P12) (c-Cbl-associated protein) (CAP)	5.11628	5	-2.01305	-1.24654	0.253858	0.69953
Q925I1	ATPase family AAA domain-containing protein 3 (AAA-ATPase TOB3)	20.9814	9	0.645647	1.24581	0.254112	0.69953
Q8K1M3	Protein kinase, cAMP dependent regulatory, type II alpha (Protein kinase, cAMP dependent regulatory, type II alpha, isoform CRA_b) (cAMP-dependent protein kinase type II-alpha regulatory chain) (cAMP-dependent protein kinase type II-alpha regulatory subunit)	24.6269	7	-0.99012	-1.24422	0.254661	0.69953
P11983	T-complex protein 1 subunit alpha (TCP-1-alpha) (CCT-alpha) (Tailless complex polypeptide 1A) (TCP-1-A) (Tailless complex polypeptide 1B) (TCP-1-B)	61.1511	25	1.14199	1.24258	0.255227	0.69953
Q9EP71	Ankycorbin (Ankyrin repeat and coiled-coil structure-containing protein) (Novel retinal pigment epithelial cell protein) (Retinoic acid-induced protein 14) (p125)	6.43514	5	1.39923	1.23864	0.256596	0.69953
Q91VR5	ATP-dependent RNA helicase DDX1 (EC 3.6.4.13) (DEAD box protein 1)	35.6757	20	6.68279	1.23705	0.257148	0.69953
P25688	Uricase (EC 1.7.3.3) (Urate oxidase)	47.8548	16	99.9124	1.20044	0.270178	0.730198
Q32P04	Keratin 5	19.3103	5	6.86446	1.1948	0.272236	0.730198
Q60930	Voltage-dependent anion-selective channel protein 2 (VDAC-2) (mVDAC2) (Outer mitochondrial membrane protein porin 2) (Voltage-dependent anion-selective channel protein 6) (VDAC-6) (mVDAC6)	52.2034	11	3.96076	1.19463	0.272299	0.730198
Q3UWB9	UDPGT domain-containing protein	38.817	11	-0.75874	-1.19279	0.272971	0.730198
Q9WU79	Proline dehydrogenase 1, mitochondrial (EC 1.5.5.2) (Proline oxidase)	39.7329	17	1.02665	1.18503	0.27583	0.730347
P19001	Keratin, type I cytoskeletal 19 (Cytokeratin-19) (CK-19) (Keratin-19) (K19)	21.0918	5	-4.03232	-1.18333	0.276459	0.730347
P23116	Eukaryotic translation initiation factor 3 subunit A (eIF3a) (Centrosomin) (Eukaryotic translation initiation factor 3 subunit 10) (eIF-3-theta) (eIF3 p167) (eIF3 p180) (eIF3 p185) (p162)	25	31	2.18812	1.1833	0.276468	0.730347
A1L317	Keratin, type I cytoskeletal 24 (Cytokeratin-24) (CK-24) (Keratin-24) (K24) (Type I keratin-24)	3.125	2	8.78796	1.1794	0.277919	0.730347
Q80WJ7	Protein LYRIC (3D3/LYRIC) (Lysine-rich CEACAM1 co-isolated protein) (Metadherin) (Metastasis adhesion protein)	30.0518	13	-2.51992	-1.17726	0.278715	0.730347
Q80UT7	Rpl7a protein (Fragment)	48.5185	13	20.2963	1.1667	0.282677	0.737718
O35465	Peptidyl-prolyl cis-trans isomerase FKBP8 (PPIase FKBP8) (EC 5.2.1.8) (38 kDa FK506-binding protein) (38 kDa FKBP) (FKBP-38) (mFKBP38) (FK506-binding protein 8) (FKBP-8) (FKBPR38) (Rotamase)	22.1393	7	0.39225	1.16224	0.284365	0.738019
B2M1R6	Heterogeneous nuclear ribonucleoprotein K	44.3182	16	-9.91329	-1.16033	0.285092	0.738019
Q3UEN8	MCG15287	42.0635	12	24.3416	1.15266	0.288019	0.738604
Q6ZWN5	40S ribosomal protein S9	37.6289	10	34.855	1.15103	0.288644	0.738604
O88569	Heterogeneous nuclear ribonucleoproteins A2/B1 (hnRNP A2/B1)	46.4589	13	13.3298	1.15007	0.289015	0.738604
Q69ZN1	MKIAA1252 protein (Fragment)	8.54701	4	1.15152	1.14772	0.289919	0.738604
P62743	AP-2 complex subunit sigma (Adaptor protein complex AP-2 subunit sigma) (Adaptor-related protein complex 2 subunit sigma) (Clathrin assembly protein 2 sigma small chain) (Clathrin coat assembly protein AP17) (Clathrin coat-associated protein AP17) (Plasma membrane adaptor AP-2 17 kDa protein) (Sigma-adaptin 3b) (Sigma2-adaptin)	38.0282	5	0.988193	1.14448	0.291171	0.738862
Q8BGH2	Sorting and assembly machinery component 50 homolog	15.565	5	1.0912	1.14122	0.292434	0.739144
Q80U89	MKIAA0034 protein (Fragment)	46.9121	64	-57.6674	-1.13509	0.294823	0.74226
Q05D44	Eukaryotic translation initiation factor 5B (eIF-5B) (EC 3.6.5.3) (Translation initiation factor IF-2)	24.3421	22	-4.7901	-1.12657	0.298169	0.745815
Q9EPE9	Manganese-transporting ATPase 13A1 (CATP) (EC 3.6.3.-)	12.5	13	4.50296	1.12558	0.298558	0.745815
P02463	Collagen alpha-1(IV) chain [Cleaved into: Arresten]	2.33673	3	-2.51729	-1.11369	0.303287	0.750974
Q58E56	Igh protein	12.1593	3	-1.88437	-1.11198	0.30397	0.750974
Q5EBQ6	MCG10266, isoform CRA_a (Ribosomal protein L9)	66.6667	12	4.50366	1.11158	0.304133	0.750974
Q9QXY1	Tight junction protein ZO-3 (Tight junction protein 3) (Zona occludens protein 3) (Zonula occludens protein 3)	4.0884	3	-1.78928	-1.09567	0.310567	0.763923
Q5M9J8	MCG13936 (MCG20926, isoform CRA_a) (Ribosomal protein L28)	29.1971	6	6.30037	1.09128	0.312364	0.765412
P08032	Spectrin alpha chain, erythrocytic 1 (Erythroid alpha-spectrin)	34.5756	63	-12.2459	-1.07977	0.31711	0.773764
E9PV24	Fibrinogen alpha chain [Cleaved into: Fibrinopeptide A; Fibrinogen alpha chain]	17.1103	12	-3.14409	-1.07151	0.320552	0.773764
Q5FWI9	Adaptor protein complex AP-2, mu1	44.5977	16	-8.30092	-1.06916	0.321535	0.773764
P56593	Cytochrome P450 2A12 (EC 1.14.14.1) (CYPIIA12) (Steroid hormones 7-alpha-hydroxylase) (Testosterone 7-alpha-hydroxylase)	53.8618	23	7.47965	1.06862	0.321764	0.773764
P20852	Cytochrome P450 2A5 (EC 1.14.14.1) (CYPIIA5) (Coumarin 7-hydroxylase) (Cytochrome P450-15-COH) (Cytochrome P450-IIA3.2)	42.7126	4	3.52787	1.06853	0.321799	0.773764
Q05421	Cytochrome P450 2E1 (EC 1.14.14.-) (4-nitrophenol 2-hydroxylase) (EC 1.14.13.n7) (CYPIIE1) (Cytochrome P450-ALC) (Cytochrome P450-J)	40.3651	17	18.6957	1.05067	0.329368	0.789009
A0A087WR50	Fibronectin (Fibronectin 1, isoform CRA_d)	19.9497	31	5.22026	1.03924	0.334287	0.797814
O54749	Cytochrome P450 2J5 (EC 1.14.14.1) (Arachidonic acid epoxygenase) (CYPIIJ5)	32.3353	12	7.64684	1.03334	0.336848	0.798434
B2RVP5	Histone H2A	7.8125	1	3.65316	1.03291	0.337034	0.798434
Q9CPN9	RIKEN cDNA 2210010C04 gene (RIKEN cDNA 2210010C04, isoform CRA_b) (Trypsinogen 7)	4.8583	1	2.11614	1.02048	0.342487	0.80837
Q52L67	Gpsn2 protein (Very-long-chain enoyl-CoA reductase)	10.4972	4	0.908613	1.01147	0.34648	0.8148
Q8K182	Complement component C8 alpha chain (Complement component 8 subunit alpha)	7.6661	4	1.45823	1.00026	0.351497	0.821262
Q91YH5	Atlastin-3 (EC 3.6.5.-)	29.5749	12	6.67116	0.99506	0.353846	0.821262
P14148	60S ribosomal protein L7	45.5556	15	49.6552	0.994399	0.354145	0.821262
E9Q0F0	Keratin 78	1.1236	1	11.0823	0.993956	0.354345	0.821262
Q9EPU0	Regulator of nonsense transcripts 1 (EC 3.6.4.-) (ATP-dependent helicase RENT1) (Nonsense mRNA reducing factor 1) (NORF1) (Up-frameshift suppressor 1 homolog) (mUpf1)	20.9075	18	0.78946	0.98121	0.360158	0.831731
Q3V1M8	Uncharacterized protein	41.0095	44	-2.40176	-0.977993	0.361636	0.832151
Q3UNX5	Acyl-coenzyme A synthetase ACSM3, mitochondrial (EC 6.2.1.2) (Acyl-CoA synthetase medium-chain family member 3) (Butyrate--CoA ligase 3) (Butyryl-coenzyme A synthetase 3) (Middle-chain acyl-CoA synthetase 3) (Propionate--CoA ligase) (EC 6.2.1.17) (Protein SA homolog)	12.069	6	5.9045	0.969378	0.365619	0.838311
Q3TJ01	tRNA-splicing ligase RtcB homolog (EC 6.5.1.3)	40.198	15	3.44928	0.962021	0.369046	0.843159
Q61409	cGMP-inhibited 3',5'-cyclic phosphodiesterase B (EC 3.1.4.17) (CGIPDE1) (Cyclic GMP-inhibited phosphodiesterase B) (CGI-PDE B)	4.36364	4	1.77042	0.952835	0.373361	0.849991
Q3ULC7	Uncharacterized protein	27.1445	19	0.932153	0.949262	0.375049	0.85068
P15116	Cadherin-2 (Neural cadherin) (N-cadherin) (CD antigen CD325)	6.29139	4	3.47709	0.946595	0.376313	0.85068
Q61781	Keratin, type I cytoskeletal 14 (Cytokeratin-14) (CK-14) (Keratin-14) (K14)	15.4959	2	2.07791	0.937599	0.380601	0.857354
Q91WL5	Cytochrome P450 4A12A (EC 1.14.14.1) (CYPIVA12)	39.9606	8	1.08172	0.930605	0.38396	0.861897
P61161	Actin-related protein 2 (Actin-like protein 2)	15.736	5	-0.752593	-0.927502	0.385458	0.862244
P51658	Estradiol 17-beta-dehydrogenase 2 (EC 1.1.1.62) (17-beta-hydroxysteroid dehydrogenase type 2) (17-beta-HSD 2) (Testosterone 17-beta-dehydrogenase) (EC 1.1.1.239)	30.9711	9	7.69295	0.92361	0.387342	0.86345
P67778	Prohibitin (B-cell receptor-associated protein 32) (BAP 32)	65.8088	14	-2.12029	-0.915317	0.39138	0.867717
P42669	Transcriptional activator protein Pur-alpha (Purine-rich single-stranded DNA-binding protein alpha)	42.9907	8	-4.18434	-0.914133	0.39196	0.867717
Q04857	Collagen alpha-1(VI) chain	7.60976	6	2.21055	0.907956	0.394991	0.86974
Q64458	Cytochrome P450 2C29 (EC 1.14.14.1) (Aldehyde oxygenase) (CYPIIC29) (Cytochrome P-450 MUT-2)	46.9388	15	15.2866	0.906756	0.395582	0.86974
Q60932	Voltage-dependent anion-selective channel protein 1 (VDAC-1) (mVDAC1) (Outer mitochondrial membrane protein porin 1) (Plasmalemmal porin) (Voltage-dependent anion-selective channel protein 5) (VDAC-5) (mVDAC5)	77.7027	16	4.5106	0.903454	0.397212	0.870342
Q3U536	Uncharacterized protein	26.0274	5	5.65217	0.895129	0.401343	0.876401
Q3TVK4	F-actin-capping protein subunit beta	26.1029	8	-8.93991	-0.891275	0.403266	0.876971
P51881	ADP/ATP translocase 2 (ADP,ATP carrier protein 2) (Adenine nucleotide translocator 2) (ANT 2) (Solute carrier family 25 member 5) [Cleaved into: ADP/ATP translocase 2, N-terminally processed]	51.0067	13	0.988587	0.889113	0.404347	0.876971
Q543E2	Solute carrier family 25 (Mitochondrial carrier ornithine transporter), member 15, isoform CRA_b	44.8505	12	1.31154	0.886413	0.405701	0.876971
Q64727	Vinculin (Metavinculin)	8.53659	7	2.8291	0.859515	0.419372	0.903479
P11087	Collagen alpha-1(I) chain (Alpha-1 type I collagen)	1.85822	2	5.46884	0.846848	0.425924	0.911957
Q5YLW3	Ribosomal protein S3 (Ribosomal protein S3, isoform CRA_g)	63.786	14	23.1763	0.839186	0.429924	0.911957
A2AS03	Helicase with zinc finger domain 2	11.4478	27	0.95671	0.832382	0.433497	0.911957
Q6IFZ6	Keratin, type II cytoskeletal 1b (Cytokeratin-1B) (CK-1B) (Embryonic type II keratin-1) (Keratin-77) (K77) (Type-II keratin Kb39)	7.16783	1	3.86605	0.831283	0.434076	0.911957
Q5M9K7	MCG21688 (Ribosomal protein S10)	53.3333	9	-3.08225	-0.830753	0.434356	0.911957
Q9D1R9	60S ribosomal protein L34	34.188	5	8.89247	0.824816	0.437496	0.911957
P27773	Protein disulfide-isomerase A3 (EC 5.3.4.1) (58 kDa glucose-regulated protein) (58 kDa microsomal protein) (p58) (Disulfide isomerase ER-60) (Endoplasmic reticulum resident protein 57) (ER protein 57) (ERp57) (Endoplasmic reticulum resident protein 60) (ER protein 60) (ERp60)	56.6337	26	1.99799	0.82131	0.439358	0.911957
Q7TPR4	Alpha-actinin-1 (Alpha-actinin cytoskeletal isoform) (F-actin cross-linking protein) (Non-muscle alpha-actinin-1)	19.7309	5	1.64406	0.819281	0.440438	0.911957
P00186	Cytochrome P450 1A2 (EC 1.14.14.-) (CYPIA2) (Cholesterol 25-hydroxylase) (Cytochrome P450-P2) (Cytochrome P450-P3) (Hydroperoxy icosatetraenoate dehydratase) (EC 4.2.1.152)	61.2086	25	42.7664	0.819226	0.440467	0.911957
F6T4M4	Serine/arginine repetitive matrix protein 1 (Fragment)	15	1	-10.095	-0.813121	0.443728	0.911957
E9PZ16	Basement membrane-specific heparan sulfate proteoglycan core protein	5.36162	18	5.87868	0.809988	0.445408	0.911957
P62830	60S ribosomal protein L23	63.5714	7	-5.09135	-0.806768	0.44714	0.911957
Q8K3M1	Cis-retinol/3alpha hydroxysterol short-chain dehydrogenase-like protein (RDH16 family member 2)	42.1384	8	5.09108	0.803434	0.448938	0.911957
Q3U3K9	Ancient ubiquitous protein 1	11.3895	4	0.554173	0.796287	0.452809	0.911957
Q80X90	Filamin-B (FLN-B) (ABP-280-like protein) (Actin-binding-like protein) (Beta-filamin)	8.10915	15	-2.39112	-0.795992	0.452969	0.911957
Q8BWQ1	UDP-glucuronosyltransferase 2A3 (UDPGT 2A3) (EC 2.4.1.17)	26.2172	9	1.10269	0.794538	0.45376	0.911957
E9Q8Z8	Catenin delta-1	13.9607	10	3.02049	0.79056	0.455927	0.911957
E9QAZ2	Deleted.	26.9608	5	2.52512	0.78995	0.45626	0.911957
Q9CWK0	Ribosomal_L14e domain-containing protein	20.7048	4	12.4922	0.776938	0.463404	0.911957
P61211	ADP-ribosylation factor-like protein 1	23.7569	3	1.05709	0.775937	0.463957	0.911957
D3Z1N9	60S ribosomal protein L29	11.875	2	2.50509	0.774121	0.464961	0.911957
P63037	DnaJ homolog subfamily A member 1 (DnaJ protein homolog 2) (Heat shock 40 kDa protein 4) (Heat shock protein J2) (HSJ-2)	26.4484	7	-2.74904	-0.758899	0.473435	0.911957
Q9DCY1	Peptidyl-prolyl cis-trans isomerase (PPIase) (EC 5.2.1.8)	50.463	10	-2.94185	-0.757213	0.47438	0.911957
Q564E8	Ribosomal protein L4	41.5274	18	26.0365	0.755992	0.475065	0.911957
B9EJ15	Calmin	4.46768	5	-1.95167	-0.752855	0.476829	0.911957
Q5SYD0	Unconventional myosin-Id	9.24453	8	-2.73002	-0.745119	0.481196	0.911957
E9QAX2	Unconventional myosin-XVIIIa	14.7384	27	-20.4919	-0.744647	0.481463	0.911957
Q9Z0R9	Acyl-CoA 6-desaturase (EC 1.14.19.3) (Delta(6) fatty acid desaturase) (D6D) (Delta(6) desaturase) (Delta-6 desaturase) (Fatty acid desaturase 2)	15.991	6	3.17187	0.742761	0.482533	0.911957
Q9DB79	Ribosomal_S17_N domain-containing protein	36.1446	7	5.55278	0.739719	0.484261	0.911957
Q3UAT2	Translocating chain-associated membrane protein	12.0321	4	0.629107	0.733215	0.487969	0.911957
E9Q6R7	Utrophin	3.06122	8	0.7497	0.725703	0.492276	0.911957
Q8CC88	von Willebrand factor A domain-containing protein 8	13.3333	21	-1.31105	-0.719715	0.495726	0.911957
Q99JY0	Trifunctional enzyme subunit beta, mitochondrial (TP-beta) [Includes: 3-ketoacyl-CoA thiolase (EC 2.3.1.155) (EC 2.3.1.16) (Acetyl-CoA acyltransferase) (Beta-ketothiolase)]	31.5789	13	7.33311	0.719116	0.496072	0.911957
Q6ZWU9	40S ribosomal protein S27	39.2857	2	1.38	0.716617	0.497518	0.911957
Q80V08	Rpl17 protein (Fragment)	43.8144	7	3.23757	0.695957	0.509574	0.911957
Q3TXM1	Uncharacterized protein	11.1111	6	1.39087	0.694669	0.510332	0.911957
B1ATI0	Aldehyde dehydrogenase	30.4511	15	1.48359	0.69286	0.511397	0.911957
Q497E9	40S ribosomal protein S8	46.1538	10	4.53561	0.691722	0.512068	0.911957
E9QNN1	ATP-dependent RNA helicase A	20.6647	22	1.34909	0.686402	0.515213	0.911957
Q80XL6	Acyl-CoA dehydrogenase family member 11 (ACAD-11) (EC 1.3.8.-)	25.2888	16	5.25276	0.680745	0.51857	0.911957
Q922Q1	Mitochondrial amidoxime reducing component 2 (mARC2) (EC 1.-.-.-) (Molybdenum cofactor sulfurase C-terminal domain-containing protein 2) (MOSC domain-containing protein 2) (Moco sulfurase C-terminal domain-containing protein 2)	35.7988	9	1.16115	0.670933	0.524427	0.911957
Q3U9U5	Uncharacterized protein	35.9184	7	-2.58837	-0.665446	0.52772	0.911957
Q3UW40	TRASH domain-containing protein	30	6	13.1897	0.663106	0.529129	0.911957
Q8CCK0	Core histone macro-H2A.2 (Histone macroH2A2) (mH2A2)	6.72043	1	1.06012	0.662682	0.529384	0.911957
P47911	60S ribosomal protein L6 (TAX-responsive enhancer element-binding protein 107) (TAXREB107)	30.7432	11	13.6394	0.65721	0.532687	0.911957
Q8K0C4	Lanosterol 14-alpha demethylase (LDM) (EC 1.14.14.154) (CYPLI) (Cytochrome P450 51A1) (Cytochrome P450-14DM) (Cytochrome P45014DM) (Cytochrome P450LI) (Sterol 14-alpha demethylase)	25.2485	10	2.32094	0.654699	0.534208	0.911957
Q3UXQ6	40S ribosomal protein S4	50.5703	5	-3.6278	-0.649336	0.537464	0.911957
Q9CXW4	60S ribosomal protein L11	37.6404	6	-2.12634	-0.647641	0.538495	0.911957
F6YVP7	Predicted gene 10260	37.5	6	13.187	0.645435	0.53984	0.911957
Q569X9	Cytochrome P450, family 2, subfamily c, polypeptide 67	40.7332	3	1.67135	0.633672	0.547043	0.911957
Q69ZW4	MKIAA0899 protein (Fragment)	35.3671	19	-4.04325	-0.630268	0.549139	0.911957
Q8BGS1	Band 4.1-like protein 5	14.0903	7	-0.6044	-0.629432	0.549654	0.911957
Q3U1S6	Uncharacterized protein	30.9524	21	1.09241	0.628386	0.5503	0.911957
Q91V99	40S ribosomal protein S30 (Fragment)	7.29927	1	0.94903	0.62442	0.552751	0.911957
Q9ERG0	LIM domain and actin-binding protein 1 (Epithelial protein lost in neoplasm) (mEPLIN)	27.8884	18	-17.0496	-0.623036	0.553607	0.911957
P13020	Gelsolin (Actin-depolymerizing factor) (ADF) (Brevin)	8.84615	5	-2.15446	-0.618813	0.556227	0.911957
Q9CW42	Mitochondrial amidoxime-reducing component 1 (mARC1) (EC 1.-.-.-) (Molybdenum cofactor sulfurase C-terminal domain-containing protein 1) (MOSC domain-containing protein 1) (Moco sulfurase C-terminal domain-containing protein 1)	46.1765	10	0.762707	0.615532	0.558267	0.911957
Q3U4U6	T-complex protein 1 subunit gamma	52.2936	24	-1.19049	-0.611382	0.560854	0.911957
P62869	Elongin-B (EloB) (Elongin 18 kDa subunit) (RNA polymerase II transcription factor SIII subunit B) (SIII p18) (Transcription elongation factor B polypeptide 2)	15.2542	2	0.96222	0.608644	0.562565	0.911957
P14115	60S ribosomal protein L27a (L29)	38.5135	7	10.2243	0.607528	0.563263	0.911957
B2RWI2	Lactamase, beta	32.4864	17	5.86656	0.602273	0.566558	0.911957
E9Q5J6	Major intrinsically disordered NOTCH2-binding receptor 1-like homolog (Membrane integral NOTCH2-associated receptor 2)	3.62694	1	1.12195	0.597128	0.569794	0.911957
Q8BVQ9	26S proteasome regulatory subunit 7	43.1579	18	0.849933	0.594388	0.571522	0.911957
P14869	60S acidic ribosomal protein P0 (60S ribosomal protein L10E)	47.6341	12	4.97255	0.591357	0.573437	0.911957
Q6ZWV7	60S ribosomal protein L35	13.8211	2	0.718887	0.589377	0.57469	0.911957
P01635	Ig kappa chain V-V region K2 (Fragment)	11.3043	1	1.77824	0.587678	0.575767	0.911957
Q3U2W5	Galectin (Fragment)	8.81459	3	1.02895	0.587658	0.57578	0.911957
P24456	Cytochrome P450 2D10 (EC 1.14.14.1) (CYPIID10) (Cytochrome P450-16-alpha) (Cytochrome P450CB) (Testosterone 16-alpha hydroxylase)	31.5476	11	4.07235	0.586463	0.576537	0.911957
Q5SUH6	Clathrin interactor 1 (MCG22297, isoform CRA_b)	18.0967	9	-2.0147	-0.583837	0.578205	0.911957
Q9EP75	Leukotriene-B4 omega-hydroxylase 3 (EC 1.14.14.94) (Cyp4f-14) (Cytochrome P450 4F14) (Cytochrome P450-LTB-omega) (Leukotriene-B4 20-monooxygenase 3)	18.5115	6	0.489707	0.582974	0.578754	0.911957
P35550	rRNA 2'-O-methyltransferase fibrillarin (EC 2.1.1.-) (Histone-glutamine methyltransferase) (Nucleolar protein 1)	31.1927	10	3.34086	0.580126	0.580566	0.911957
H3BJS0	Melanoma inhibitory activity protein 2	25.3416	19	-1.36146	-0.57908	0.581233	0.911957
Q8BW75	Amine oxidase [flavin-containing] B (EC 1.4.3.4) (Monoamine oxidase type B) (MAO-B)	48.2692	17	5.09222	0.570881	0.586473	0.911957
Q3UZG3	Uncharacterized protein	26.9129	10	-1.85422	-0.56849	0.588006	0.911957
Q642L7	MCG13441 (MCG15222) (Ribosomal protein S27A)	42.3077	6	-11.4942	-0.563855	0.590985	0.911957
Q80UY2	E3 ubiquitin-protein ligase KCMF1 (EC 2.3.2.27) (Differentially expressed in branching tubulogenesis 91) (Debt-91) (RING-type E3 ubiquitin transferase KCMF1)	5.24934	2	0.93394	0.562206	0.592046	0.911957
Q8BMS1	Trifunctional enzyme subunit alpha, mitochondrial (Monolysocardiolipin acyltransferase) (EC 2.3.1.-) (TP-alpha) [Includes: Long-chain enoyl-CoA hydratase (EC 4.2.1.17); Long chain 3-hydroxyacyl-CoA dehydrogenase (EC 1.1.1.211)]	45.0852	25	8.81193	0.56177	0.592327	0.911957
Q3TVV6	Uncharacterized protein	23.75	15	4.67604	0.554915	0.596754	0.911957
Q9CZI5	Uncharacterized protein	47.5862	1	0.921433	0.554515	0.597013	0.911957
Q9Z204	Heterogeneous nuclear ribonucleoproteins C1/C2 (hnRNP C1/C2)	30.6709	9	0.79234	0.553328	0.597782	0.911957
F8WHL2	Coatomer subunit alpha	27.8994	25	-1.25521	-0.552681	0.598201	0.911957
P97872	Dimethylaniline monooxygenase [N-oxide-forming] 5 (EC 1.14.13.8) (Dimethylaniline oxidase 5) (Hepatic flavin-containing monooxygenase 5) (FMO 5)	45.2158	21	9.82837	0.541439	0.60551	0.911957
Q5BLJ9	60S ribosomal protein L27	35.2941	4	1.42103	0.536089	0.609006	0.911957
Q6P4T2	U5 small nuclear ribonucleoprotein 200 kDa helicase (EC 3.6.4.13) (BRR2 homolog) (U5 snRNP-specific 200 kDa protein) (U5-200KD)	13.8577	24	-1.37454	-0.533934	0.610417	0.911957
E9PZW8	Unconventional myosin-IXb	0.93985	2	0.511153	0.52901	0.613648	0.911957
B2RTM0	Histone H4	38.835	4	5.06348	0.522089	0.618206	0.911957
Q3V0Z8	Uncharacterized protein (Fragment)	36.5217	15	-5.31574	-0.521777	0.618411	0.911957
Q921L4	Histone H2B	49.6296	8	30.1734	0.520857	0.619019	0.911957
Q60972	Histone-binding protein RBBP4 (Chromatin assembly factor 1 subunit C) (CAF-1 subunit C) (Chromatin assembly factor I p48 subunit) (CAF-I 48 kDa subunit) (CAF-I p48) (Nucleosome-remodeling factor subunit RBAP48) (Retinoblastoma-binding protein 4) (RBBP-4) (Retinoblastoma-binding protein p48)	12.4706	2	0.643487	0.517688	0.621113	0.911957
E9PWQ3	Collagen, type VI, alpha 3	7.18636	20	-8.47884	-0.515062	0.622852	0.911957
P57780	Alpha-actinin-4 (Non-muscle alpha-actinin 4)	53.2895	29	4.81159	0.514578	0.623172	0.911957
P43274	Histone H1.4 (H1 VAR.2) (H1e)	26.9406	3	1.38581	0.514385	0.6233	0.911957
Q60605	Myosin light polypeptide 6 (17 kDa myosin light chain) (LC17) (Myosin light chain 3) (MLC-3) (Myosin light chain alkali 3) (Myosin light chain A3) (Smooth muscle and nonmuscle myosin light chain alkali 6)	55.6291	8	5.7891	0.513784	0.623698	0.911957
D3Z041	Long-chain-fatty-acid--CoA ligase 1	47.4964	28	4.96336	0.512422	0.624602	0.911957
Q5XJF6	Ribosomal protein	51.1521	12	2.45796	0.510614	0.625802	0.911957
Q9QZQ8	Core histone macro-H2A.1 (Histone macroH2A1) (mH2A1) (H2A.y) (H2A/y)	41.9355	10	-5.02527	-0.507221	0.628057	0.911957
P15105	Glutamine synthetase (GS) (EC 6.3.1.2) (Glutamate--ammonia ligase) (Palmitoyltransferase GLUL) (EC 2.3.1.225)	38.874	12	-3.61033	-0.496213	0.635405	0.911957
Q80UU9	Membrane-associated progesterone receptor component 2	28.1106	3	-0.767213	-0.492257	0.638056	0.911957
Q99KN2	Probable cytosolic iron-sulfur protein assembly protein CIAO1 (WD repeat-containing protein 39)	5.01475	2	-0.193003	-0.47623	0.648856	0.911957
D3Z5I1	Zinc finger CCCH-type antiviral protein 1	15.4618	12	0.59309	0.475289	0.649493	0.911957
Q8CFE4	SCY1-like protein 2 (Coated vesicle-associated kinase of 104 kDa)	2.58065	2	-0.50645	-0.473022	0.651029	0.911957
E9Q557	Desmoplakin (DP)	8.15123	22	-8.6929	-0.463777	0.657311	0.911957
Q5DTI2	ATPase, Ca++ transporting, cardiac muscle, slow twitch 2, isoform CRA_b (MKIAA4195 protein) (Fragment)	30.9142	28	10.426	0.462962	0.657867	0.911957
Q5M9P3	Rps19 protein (Fragment)	45.6954	8	-6.29563	-0.460482	0.659557	0.911957
Q3TSV1	Decorin (Bone proteoglycan II)	12.7119	4	-1.53815	-0.455318	0.663086	0.911957
Q3U111	FERM domain-containing protein (Fragment)	33.3837	15	0.81557	0.454786	0.66345	0.911957
Q8BFZ9	Erlin-2 (Endoplasmic reticulum lipid raft-associated protein 2) (Stomatin-prohibitin-flotillin-HflC/K domain-containing protein 2) (SPFH domain-containing protein 2)	14.7059	4	0.92919	0.445572	0.669769	0.911957
E9Q9H0	Disks large homolog 1	6.79825	5	0.827487	0.444899	0.670232	0.911957
Q3UKX3	Uncharacterized protein (Fragment)	20.777	9	0.655127	0.43516	0.676945	0.911957
Q99JR5	Tubulointerstitial nephritis antigen-like (Adrenocortical zonation factor 1) (AZ-1) (Androgen-regulated gene 1 protein) (Tubulointerstitial nephritis antigen-related protein) (TARP)	7.93991	3	1.16125	0.425729	0.683477	0.911957
Q4VBD2	Transmembrane anterior posterior transformation protein 1	20.0355	8	2.88687	0.416027	0.690227	0.911957
P47962	60S ribosomal protein L5	37.037	12	-3.71263	-0.402121	0.699955	0.911957
P61620	Protein transport protein Sec61 subunit alpha isoform 1 (Sec61 alpha-1)	9.87395	5	3.26719	0.401746	0.700218	0.911957
P16460	Argininosuccinate synthase (EC 6.3.4.5) (Citrulline--aspartate ligase)	56.068	3	2.91973	0.400336	0.701208	0.911957
A0A068WAQ5	Protein 4.1R (Fragment)	15.6863	10	1.79756	0.400147	0.701341	0.911957
A0A023T672	RNA-binding protein 8A (RNA-binding motif protein 8A) (Ribonucleoprotein RBM8A)	10.9195	2	-0.459967	-0.39892	0.702203	0.911957
P97351	40S ribosomal protein S3a (Protein TU-11)	54.5455	15	-8.2711	-0.385337	0.711777	0.911957
Q5BLK1	40S ribosomal protein S6	29.7189	7	4.81027	0.37926	0.716079	0.911957
P05784	Keratin, type I cytoskeletal 18 (Cytokeratin endo B) (Keratin D) (Cytokeratin-18) (CK-18) (Keratin-18) (K18)	64.7754	22	-30.2431	-0.378241	0.716802	0.911957
P11531	Dystrophin	0.163132	1	-1.00505	-0.372743	0.720705	0.911957
O88962	7-alpha-hydroxycholest-4-en-3-one 12-alpha-hydroxylase (EC 1.14.18.8) (7-alpha-hydroxy-4-cholesten-3-one 12-alpha-hydroxylase) (CYPVIIIB1) (Cytochrome P450 8B1) (Sterol 12-alpha-hydroxylase)	32	17	1.33599	0.370666	0.722182	0.911957
Q9WTX2	Interferon-inducible double-stranded RNA-dependent protein kinase activator A (PKR-associated protein X) (PKR-associating protein X) (RAX) (Protein activator of the interferon-induced protein kinase) (Protein kinase, interferon-inducible double-stranded RNA-dependent activator)	25.8786	6	0.615467	0.369634	0.722917	0.911957
Q9ES97	Reticulon-3	2.80083	3	0.73819	0.366932	0.72484	0.911957
P99027	60S acidic ribosomal protein P2	76.5217	6	1.33218	0.366869	0.724885	0.911957
Q99J09	Methylosome protein 50 (MEP-50) (WD repeat-containing protein 77)	11.6959	3	0.840553	0.366584	0.725089	0.911957
Q8VCH6	Delta(24)-sterol reductase (EC 1.3.1.72) (24-dehydrocholesterol reductase) (3-beta-hydroxysterol Delta-24-reductase)	9.49612	5	-0.69687	-0.365596	0.725793	0.911957
P62855	40S ribosomal protein S26	31.3043	3	0.74904	0.36335	0.727394	0.911957
E9QMC1	Cingulin	10.906	12	-3.99231	-0.36234	0.728116	0.911957
Q9WTI7	Unconventional myosin-Ic (Myosin I beta) (MMI-beta) (MMIb)	25.9643	22	5.72069	0.345776	0.739979	0.911957
P50285	Dimethylaniline monooxygenase [N-oxide-forming] 1 (EC 1.14.13.8) (Dimethylaniline oxidase 1) (Hepatic flavin-containing monooxygenase 1) (FMO 1)	34.5865	15	0.69659	0.340019	0.74412	0.911957
A2AN08	E3 ubiquitin-protein ligase UBR4 (EC 2.3.2.27) (N-recognin-4) (RING-type E3 ubiquitin transferase UBR4) (Zinc finger UBR1-type protein 1) (p600)	11.7761	47	0.120873	0.336611	0.746576	0.911957
E9Q5K4	Cytochrome P450, family 2, subfamily c, polypeptide 23	47.3684	18	7.18754	0.333265	0.748991	0.911957
O88451	Retinol dehydrogenase 7 (EC 1.1.1.105) (Cis-retinol/3alpha-hydroxysterol short-chain dehydrogenase isozyme 2) (Cis-retinol/androgen dehydrogenase type 2) (CRAD-2)	56.6456	8	3.77666	0.327383	0.753243	0.911957
Q3TXS7	26S proteasome non-ATPase regulatory subunit 1 (26S proteasome regulatory subunit RPN2) (26S proteasome regulatory subunit S1)	34.7324	28	0.362877	0.325997	0.754246	0.911957
E9Q5A0	Deleted.	13.4752	6	1.29647	0.322073	0.757088	0.911957
P80313	T-complex protein 1 subunit eta (TCP-1-eta) (CCT-eta)	45.9559	20	-0.48922	-0.320996	0.757869	0.911957
Q91WN4	Kynurenine 3-monooxygenase (EC 1.14.13.9) (Kynurenine 3-hydroxylase)	45.3027	17	0.4375	0.320715	0.758073	0.911957
Q5CZY9	Rps16 protein	38.9535	9	5.69141	0.320563	0.758184	0.911957
A2AS89	Agmatinase, mitochondrial (EC 3.5.3.11) (Agmatine ureohydrolase) (AUH)	44.4134	8	2.27804	0.320404	0.758299	0.911957
G5E902	MCG10343, isoform CRA_b (Phosphate carrier protein, mitochondrial)	29.6089	10	-0.64478	-0.31948	0.758969	0.911957
B2RSV4	Splicing factor 3b, subunit 3	9.6138	9	0.395213	0.317611	0.760326	0.911957
Q571F9	MKIAA4115 protein (Fragment)	32.4752	11	0.724887	0.314921	0.762281	0.911957
Q5M9L1	60S ribosomal protein L36	29.5238	4	1.56562	0.313628	0.763221	0.911957
V9GX76	Unconventional myosin-VI	38.0989	1	-0.70957	-0.308791	0.766741	0.911957
Q91ZJ5	UTP--glucose-1-phosphate uridylyltransferase (EC 2.7.7.9) (UDP-glucose pyrophosphorylase) (UDPGP) (UGPase)	36.0236	16	0.489377	0.305892	0.768854	0.911957
Q9Z0U1	Tight junction protein ZO-2 (Tight junction protein 2) (Zona occludens protein 2) (Zonula occludens protein 2)	8.48329	9	-1.14475	-0.299825	0.773283	0.911957
Q9D0E1	Heterogeneous nuclear ribonucleoprotein M (hnRNP M)	23.594	15	1.52356	0.298845	0.773999	0.911957
G5E924	Heterogeneous nuclear ribonucleoprotein L (Fragment)	24.2276	12	0.65732	0.298055	0.774577	0.911957
O55111	Desmoglein-2	6.06061	6	-2.17174	-0.281818	0.78648	0.911957
O35643	AP-1 complex subunit beta-1 (Adaptor protein complex AP-1 subunit beta-1) (Adaptor-related protein complex 1 subunit beta-1) (Beta-1-adaptin) (Beta-adaptin 1) (Clathrin assembly protein complex 1 beta large chain) (Golgi adaptor HA1/AP1 adaptin beta subunit)	32.0255	13	0.249293	0.281042	0.787051	0.911957
Q9CQK2	40S ribosomal protein S24	33.5821	5	1.15399	0.277215	0.789867	0.911957
Q02257	Junction plakoglobin (Desmoplakin III) (Desmoplakin-3)	18.3893	8	-0.378417	-0.274875	0.79159	0.911957
E9PUL7	N-acetyltransferase 8 (GCN5-related) family member 1	20.2586	5	-0.760057	-0.270792	0.7946	0.911957
P38647	Stress-70 protein, mitochondrial (75 kDa glucose-regulated protein) (GRP-75) (Heat shock 70 kDa protein 9) (Mortalin) (Peptide-binding protein 74) (PBP74) (p66 MOT)	44.1826	26	-0.623363	-0.263713	0.799826	0.911957
P83882	60S ribosomal protein L36a (60S ribosomal protein L44)	24.5283	4	-1.54095	-0.263329	0.800111	0.911957
P02535	Keratin, type I cytoskeletal 10 (56 kDa cytokeratin) (Cytokeratin-10) (CK-10) (Keratin, type I cytoskeletal 59 kDa) (Keratin-10) (K10)	10.8772	6	-5.52247	-0.254828	0.806403	0.911957
Q3U1J4	DNA damage-binding protein 1 (DDB p127 subunit) (Damage-specific DNA-binding protein 1) (UV-damaged DNA-binding factor)	14.0351	16	0.713227	0.247259	0.812019	0.911957
P39447	Tight junction protein ZO-1 (Tight junction protein 1) (Zona occludens protein 1) (Zonula occludens protein 1)	7.56447	10	-1.08412	-0.247248	0.812027	0.911957
Q3V235	Prohibitin 2	45.4849	12	-2.62306	-0.246763	0.812387	0.911957
P26369	Splicing factor U2AF 65 kDa subunit (U2 auxiliary factor 65 kDa subunit) (U2 snRNP auxiliary factor large subunit)	10.9474	4	-0.227257	-0.24497	0.81372	0.911957
E9PVY8	Microtubule-actin cross-linking factor 1	1.80829	11	-0.943993	-0.244659	0.813951	0.911957
P63017	Heat shock cognate 71 kDa protein (Heat shock 70 kDa protein 8)	56.9659	26	-5.29298	-0.241571	0.816247	0.911957
Q01279	Epidermal growth factor receptor (EC 2.7.10.1)	24.2975	25	0.746457	0.240392	0.817125	0.911957
P62082	40S ribosomal protein S7	50.5155	7	-4.82531	-0.233148	0.82252	0.911957
Q5M9K9	MCG126194, isoform CRA_a (Ribosomal protein L31)	46.4	7	2.3488	0.228409	0.826056	0.911957
Q3USU4	Uncharacterized protein	28.9941	14	-0.08772	-0.217487	0.834221	0.911957
Q8BWT1	3-ketoacyl-CoA thiolase, mitochondrial (EC 2.3.1.16) (Acetyl-CoA acetyltransferase) (EC 2.3.1.9) (Acetyl-CoA acyltransferase) (Acyl-CoA hydrolase, mitochondrial) (EC 3.1.2.-) (EC 3.1.2.1) (EC 3.1.2.2) (Beta-ketothiolase) (Mitochondrial 3-oxoacyl-CoA thiolase)	71.7884	1	-0.08772	-0.217487	0.834221	0.911957
Q8R084	UDP-glucuronosyltransferase (EC 2.4.1.17)	35.3497	14	-0.08772	-0.217487	0.834221	0.911957
O08705	Sodium/bile acid cotransporter (Na(+)/bile acid cotransporter) (Na(+)/taurocholate transport protein) (Sodium/taurocholate cotransporting polypeptide) (Solute carrier family 10 member 1)	13.2597	3	-0.08772	-0.217487	0.834221	0.911957
Q921T2	Torsin-1A-interacting protein 1 (Lamina-associated polypeptide 1B) (LAP1B)	11.4286	4	-0.08772	-0.217487	0.834221	0.911957
Q6ZWQ7	Signal peptidase complex subunit 3 (EC 3.4.-.-) (Microsomal signal peptidase 22/23 kDa subunit) (SPC22/23) (SPase 22/23 kDa subunit)	12.7778	2	-0.08772	-0.217487	0.834221	0.911957
Q3UER8	Fibrinogen gamma chain	38.149	12	-0.08772	-0.217487	0.834221	0.911957
O88441	Metaxin-2 (Mitochondrial outer membrane import complex protein 2)	16.3498	3	-0.08772	-0.217487	0.834221	0.911957
Q922Q8	Leucine-rich repeat-containing protein 59 [Cleaved into: Leucine-rich repeat-containing protein 59, N-terminally processed]	50.4886	12	-0.08772	-0.217487	0.834221	0.911957
Q921H8	3-ketoacyl-CoA thiolase A, peroxisomal (EC 2.3.1.16) (Acetyl-CoA acyltransferase A) (Beta-ketothiolase A) (Peroxisomal 3-oxoacyl-CoA thiolase A)	29.2453	3	-0.08772	-0.217487	0.834221	0.911957
Q3UIL6	Pleckstrin homology domain-containing family A member 7 (PH domain-containing family A member 7) (Heart adapter protein 1)	1.07335	1	-0.08772	-0.217487	0.834221	0.911957
Q3TIQ2	Uncharacterized protein	54.5455	6	-0.08772	-0.217487	0.834221	0.911957
O55127	Cytochrome P450 26A1 (EC 1.14.13.-) (Cytochrome P450RAI) (Retinoic acid 4-hydroxylase) (Retinoic acid-metabolizing cytochrome)	2.61569	1	-0.08772	-0.217487	0.834221	0.911957
E9QPD7	Pyruvate carboxylase (EC 6.4.1.1)	40.0339	34	-0.08772	-0.217487	0.834221	0.911957
H9KV00	Protein SON	2.22043	4	-0.08772	-0.217487	0.834221	0.911957
Q8C6F0	Uncharacterized protein	5.37634	2	-0.08772	-0.217487	0.834221	0.911957
Q8R1V4	Transmembrane emp24 domain-containing protein 4 (Endoplasmic reticulum stress-response protein 25) (ERS25) (p24 family protein alpha-3) (p24alpha3) (p26)	23.348	3	-0.08772	-0.217487	0.834221	0.911957
Q02248	Catenin beta-1 (Beta-catenin)	18.3099	8	-0.08772	-0.217487	0.834221	0.911957
Q99JI4	26S proteasome non-ATPase regulatory subunit 6 (26S proteasome regulatory subunit RPN7) (26S proteasome regulatory subunit S10) (p42A)	30.3342	12	-0.08772	-0.217487	0.834221	0.911957
Q61510	E3 ubiquitin/ISG15 ligase TRIM25 (EC 6.3.2.n3) (Estrogen-responsive finger protein) (RING-type E3 ubiquitin transferase) (EC 2.3.2.27) (RING-type E3 ubiquitin transferase TRIM25) (Tripartite motif-containing protein 25) (Ubiquitin/ISG15-conjugating enzyme TRIM25) (Zinc finger protein 147)	34.5426	18	-0.08772	-0.217487	0.834221	0.911957
Q5BL07	Peroxisome biogenesis factor 1 (Peroxin-1)	5.919	7	-0.08772	-0.217487	0.834221	0.911957
X2EXD0	Fatty acid desaturase 1	15.8837	5	-0.08772	-0.217487	0.834221	0.911957
Q6ZPT2	MKIAA1352 protein (Fragment)	26.5289	25	-0.08772	-0.217487	0.834221	0.911957
Q8BQS5	Adiponectin receptor protein 2 (Progestin and adipoQ receptor family member 2) (Progestin and adipoQ receptor family member II)	3.10881	1	-0.08772	-0.217487	0.834221	0.911957
Q9D7S7	60S ribosomal protein L22-like 1	9.83607	1	-0.08772	-0.217487	0.834221	0.911957
Q3TTN3	Uncharacterized protein	55.8304	11	-0.08772	-0.217487	0.834221	0.911957
B2RY56	RNA-binding protein 25 (RNA-binding motif protein 25)	6.08592	4	-0.08772	-0.217487	0.834221	0.911957
B3DFI8	Cisd3 protein (Fragment)	17.0854	3	-0.08772	-0.217487	0.834221	0.911957
P32020	Non-specific lipid-transfer protein (NSL-TP) (EC 2.3.1.176) (Propanoyl-CoA C-acyltransferase) (SCP-chi) (SCPX) (Sterol carrier protein 2) (SCP-2) (Sterol carrier protein X) (SCP-X)	37.66	17	-0.08772	-0.217487	0.834221	0.911957
Q01237	3-hydroxy-3-methylglutaryl-coenzyme A reductase (HMG-CoA reductase) (EC 1.1.1.34)	5.18602	4	-0.08772	-0.217487	0.834221	0.911957
Q8BT90	Uncharacterized protein (Fragment)	53.9007	6	-0.08772	-0.217487	0.834221	0.911957
Q3UQ71	AB hydrolase-1 domain-containing protein	49.639	16	-0.08772	-0.217487	0.834221	0.911957
Q61990	Poly(rC)-binding protein 2 (Alpha-CP2) (CTBP) (CBP) (Putative heterogeneous nuclear ribonucleoprotein X) (hnRNP X)	23.4807	4	-0.08772	-0.217487	0.834221	0.911957
Q9D890	Transmembrane protein 254	8.52713	1	-0.08772	-0.217487	0.834221	0.911957
Q8CHQ9	N-acetyltransferase family 8 member 2 (EC 2.3.1.-) (Camello-like protein 2) (N-acetyltransferase-like protein CML2)	13.0252	3	-0.08772	-0.217487	0.834221	0.911957
Q9Z210	Peroxisomal membrane protein 11B (Peroxin-11B) (Peroxisomal biogenesis factor 11B) (Protein PEX11 homolog beta) (PEX11-beta)	8.10811	2	-0.08772	-0.217487	0.834221	0.911957
Q5F2F2	Protein ABHD15 (EC 3.1.1.-) (Alpha/beta hydrolase domain-containing protein 15) (Abhydrolase domain-containing protein 15)	11.9826	4	-0.08772	-0.217487	0.834221	0.911957
P60335	Poly(rC)-binding protein 1 (Alpha-CP1) (Heterogeneous nuclear ribonucleoprotein E1) (hnRNP E1)	27.2472	4	-0.08772	-0.217487	0.834221	0.911957
Q9R092	17-beta-hydroxysteroid dehydrogenase type 6 (17-beta-HSD 6) (17-beta-HSD6) (EC 1.1.1.105) (EC 1.1.1.239) (EC 1.1.1.62) (17-beta-HSD9) (3-alpha->beta-hydroxysteroid epimerase) (3-alpha->beta-HSE) (Oxidative 3-alpha hydroxysteroid dehydrogenase)	49.8423	8	-0.08772	-0.217487	0.834221	0.911957
Q91Z25	Actin-related protein 2/3 complex subunit	17.0213	5	-0.08772	-0.217487	0.834221	0.911957
Q8BFZ3	Beta-actin-like protein 2 (Kappa-actin)	20.4787	1	-0.08772	-0.217487	0.834221	0.911957
Q3TI79	PUA domain-containing protein	22.2004	7	-0.08772	-0.217487	0.834221	0.911957
Q542A1	Uncharacterized protein	7.5	2	-0.08772	-0.217487	0.834221	0.911957
D3YVN7	Deleted.	37.3894	14	-0.08772	-0.217487	0.834221	0.911957
Q8VCR2	17-beta-hydroxysteroid dehydrogenase 13 (17-beta-HSD 13) (EC 1.1.-.-) (Alcohol dehydrogenase PAN1B-like) (Short-chain dehydrogenase/reductase 9)	33.5526	3	-0.08772	-0.217487	0.834221	0.911957
P52479	Ubiquitin carboxyl-terminal hydrolase 10 (EC 3.4.19.12) (Deubiquitinating enzyme 10) (Ubiquitin thioesterase 10) (Ubiquitin-specific-processing protease 10)	22.3485	13	-0.08772	-0.217487	0.834221	0.911957
D3YW52	Deleted.	33.5766	37	-0.08772	-0.217487	0.834221	0.911957
NA.		NA	NA	-0.08772	-0.217487	0.834221	0.911957
P56480	ATP synthase subunit beta, mitochondrial (EC 7.1.2.2) (ATP synthase F1 subunit beta)	64.8393	24	-0.08772	-0.217487	0.834221	0.911957
Q9CWE0	Mitochondrial fission regulator 1-like	4.15225	1	-0.08772	-0.217487	0.834221	0.911957
P68372	Tubulin beta-4B chain (Tubulin beta-2C chain)	60.6742	4	-0.08772	-0.217487	0.834221	0.911957
Q3UAI4	SAP domain-containing protein	5.92255	5	-0.08772	-0.217487	0.834221	0.911957
Q3UZK0	PlsC domain-containing protein (Fragment)	13.6364	5	-0.08772	-0.217487	0.834221	0.911957
G5E866	Splicing factor 3B subunit 1 (Splicing factor 3b, subunit 1)	13.4202	12	-0.08772	-0.217487	0.834221	0.911957
Q9ERU9	E3 SUMO-protein ligase RanBP2 (EC 2.3.2.-) (Ran-binding protein 2) (RanBP2)	4.1926	10	-0.08772	-0.217487	0.834221	0.911957
Q3UA17	Uncharacterized protein	34.9835	7	-0.08772	-0.217487	0.834221	0.911957
E9Q586	Dynactin subunit 1	11.5416	9	-0.08772	-0.217487	0.834221	0.911957
Q91WT8	RNA-binding protein 47 (RNA-binding motif protein 47)	22.2034	8	-0.08772	-0.217487	0.834221	0.911957
Q3TL44	NLR family member X1	4.41026	4	-0.08772	-0.217487	0.834221	0.911957
Q9CX56	26S proteasome non-ATPase regulatory subunit 8 (26S proteasome regulatory subunit RPN12) (26S proteasome regulatory subunit S14)	18.9802	7	-0.08772	-0.217487	0.834221	0.911957
B2RWU4	Cordon-bleu	0.972326	1	-0.08772	-0.217487	0.834221	0.911957
Q64511	DNA topoisomerase 2-beta (EC 5.6.2.2) (DNA topoisomerase II, beta isozyme)	4.96278	7	-0.08772	-0.217487	0.834221	0.911957
Q8BPF4	GLOBIN domain-containing protein	61.9718	6	-0.08772	-0.217487	0.834221	0.911957
Q9JKN1	Zinc transporter 7 (ZnT-7) (Solute carrier family 30 member 7) (Znt-like transporter 2)	6.61376	2	-0.08772	-0.217487	0.834221	0.911957
Q69ZG4	MKIAA1560 protein (Fragment)	19.3396	11	-0.08772	-0.217487	0.834221	0.911957
Q61102	ATP-binding cassette sub-family B member 7, mitochondrial (ATP-binding cassette transporter 7) (ABC transporter 7 protein)	13.5638	8	-0.08772	-0.217487	0.834221	0.911957
P35576	Glucose-6-phosphatase (G-6-Pase) (G6Pase) (EC 3.1.3.9)	5.32213	2	-0.08772	-0.217487	0.834221	0.911957
Q3UKH3	Uncharacterized protein	71.7884	1	-0.08772	-0.217487	0.834221	0.911957
Q4VAF2	MCG112980, isoform CRA_a (MCG5220) (Ribosomal protein L37a)	51.087	5	-0.08772	-0.217487	0.834221	0.911957
Q61001	Laminin subunit alpha-5 (Laminin-10 subunit alpha) (Laminin-11 subunit alpha) (Laminin-15 subunit alpha)	0.34965	1	-0.08772	-0.217487	0.834221	0.911957
Q64464	Cytochrome P450 3A13 (EC 1.14.14.1) (CYPIIIA13)	24.2545	10	-0.08772	-0.217487	0.834221	0.911957
Q60598	Src substrate cortactin	9.89011	5	-0.08772	-0.217487	0.834221	0.911957
Q9JJI8	60S ribosomal protein L38	50	5	-0.08772	-0.217487	0.834221	0.911957
Q9WVJ2	26S proteasome non-ATPase regulatory subunit 13 (26S proteasome regulatory subunit RPN9) (26S proteasome regulatory subunit S11) (26S proteasome regulatory subunit p40.5)	38.0319	12	-0.08772	-0.217487	0.834221	0.911957
B2RQC6	CAD protein [Includes: Glutamine-dependent carbamoyl-phosphate synthase (EC 6.3.5.5); Aspartate carbamoyltransferase (EC 2.1.3.2); Dihydroorotase (EC 3.5.2.3)]	6.60674	11	-0.08772	-0.217487	0.834221	0.911957
E9PUQ5	Golgin subfamily A member 2	11.9883	10	-0.08772	-0.217487	0.834221	0.911957
O54774	AP-3 complex subunit delta-1 (AP-3 complex subunit delta) (Adaptor-related protein complex 3 subunit delta-1) (Delta-adaptin) (mBLVR1)	12.1768	10	-0.08772	-0.217487	0.834221	0.911957
Q01405	Protein transport protein Sec23A (SEC23-related protein A)	21.6993	13	-0.08772	-0.217487	0.834221	0.911957
Q921Q3	Chitobiosyldiphosphodolichol beta-mannosyltransferase (EC 2.4.1.142) (Asparagine-linked glycosylation protein 1 homolog) (Beta-1,4-mannosyltransferase) (GDP-Man:GlcNAc2-PP-dolichol mannosyltransferase) (GDP-mannose-dolichol diphosphochitobiose mannosyltransferase)	2.48963	1	-0.08772	-0.217487	0.834221	0.911957
Q4VAG4	MCG12304 (MCG130059) (Ribosomal protein L22)	50.7812	4	-0.08772	-0.217487	0.834221	0.911957
Q3UQ44	Ras GTPase-activating-like protein IQGAP2	26.2222	32	-0.08772	-0.217487	0.834221	0.911957
Q6PDG5	SWI/SNF complex subunit SMARCC2 (BRG1-associated factor 170) (BAF170) (SWI/SNF complex 170 kDa subunit) (SWI/SNF-related matrix-associated actin-dependent regulator of chromatin subfamily C member 2)	6.43034	8	-0.08772	-0.217487	0.834221	0.911957
Q8R086	Sulfite oxidase, mitochondrial (EC 1.8.3.1)	26.0073	9	-0.08772	-0.217487	0.834221	0.911957
Q3UKJ7	WD40 repeat-containing protein SMU1 (Smu-1 suppressor of mec-8 and unc-52 protein homolog) [Cleaved into: WD40 repeat-containing protein SMU1, N-terminally processed]	14.0351	5	-0.08772	-0.217487	0.834221	0.911957
Q62452	UDP-glucuronosyltransferase 1-9 (UDPGT 1-9) (UGT1*9) (UGT1-09) (UGT1.9) (EC 2.4.1.17) (UDP-glucuronosyltransferase 1-7) (UDPGT) (UDP-glucuronosyltransferase 1A9) (UGT1A12) (UGTP4)	19.1288	6	-0.08772	-0.217487	0.834221	0.911957
Q9Z1X4	Interleukin enhancer-binding factor 3	12.5835	6	-0.08772	-0.217487	0.834221	0.911957
B2RY19	Cgnl1 protein	2.7735	3	-0.08772	-0.217487	0.834221	0.911957
Q9Z329	Inositol 1,4,5-trisphosphate receptor type 2 (IP3 receptor isoform 2) (IP3R 2) (InsP3R2) (Inositol 1,4,5-trisphosphate type V receptor) (Type 2 inositol 1,4,5-trisphosphate receptor) (Type 2 InsP3 receptor)	2.03628	4	-0.08772	-0.217487	0.834221	0.911957
Q8BUE4	Apoptosis-inducing factor 2 (EC 1.-.-.-) (Apoptosis-inducing factor homologous mitochondrion-associated inducer of death) (Apoptosis-inducing factor-like mitochondrion-associated inducer of death)	2.41287	1	-0.08772	-0.217487	0.834221	0.911957
Q8BSE0	Regulator of microtubule dynamics protein 2 (RMD-2) (mRMD-2) (Protein FAM82A1)	19.2683	7	-0.08772	-0.217487	0.834221	0.911957
Q3UNA3	Melanoma-associated antigen B4	1.97487	1	-0.08772	-0.217487	0.834221	0.911957
Q6WKZ7	Nostrin (Disabled homolog 2-interacting protein 2) (Dab2-interacting protein 2) (Nitric oxide synthase trafficker) (eNOS-trafficking inducer)	10.4743	4	-0.08772	-0.217487	0.834221	0.911957
Q91X77	Cytochrome P450 2C50 (EC 1.14.14.1) (CYPIIC50)	45.5102	5	-0.08772	-0.217487	0.834221	0.911957
C4B4E7	1-acyl-sn-glycerol-3-phosphate acyltransferase gamma (EC 2.3.1.51) (1-acylglycerol-3-phosphate O-acyltransferase 3) (1-AGP acyltransferase 3) (1-AGPAT 3) (Lysophosphatidic acid acyltransferase gamma) (LPAAT-gamma)	15.4255	5	-0.08772	-0.217487	0.834221	0.911957
Q9DD20	Methyltransferase-like protein 7B (EC 2.1.1.-)	61.8852	11	-0.08772	-0.217487	0.834221	0.911957
Q9Z1T1	AP-3 complex subunit beta-1 (Adaptor protein complex AP-3 subunit beta-1) (Adaptor-related protein complex 3 subunit beta-1) (Beta-3A-adaptin) (Clathrin assembly protein complex 3 beta-1 large chain)	5.24887	5	-0.08772	-0.217487	0.834221	0.911957
Q8BJY1	26S proteasome non-ATPase regulatory subunit 5 (26S protease subunit S5 basic) (26S proteasome subunit S5B)	14.881	6	-0.08772	-0.217487	0.834221	0.911957
B2RUJ9	Pde4dip protein	1.94884	4	-0.08772	-0.217487	0.834221	0.911957
Q64FW2	All-trans-retinol 13,14-reductase (EC 1.3.99.23) (All-trans-13,14-dihydroretinol saturase) (RetSat) (PPAR-alpha-regulated and starvation-induced gene protein)	25.6158	11	-0.08772	-0.217487	0.834221	0.911957
Q91X83	S-adenosylmethionine synthase isoform type-1 (AdoMet synthase 1) (EC 2.5.1.6) (Methionine adenosyltransferase 1) (MAT 1)	33.3333	9	-0.08772	-0.217487	0.834221	0.911957
Q91VC3	Eukaryotic initiation factor 4A-III (eIF-4A-III) (eIF4A-III) (EC 3.6.4.13) (ATP-dependent RNA helicase DDX48) (ATP-dependent RNA helicase eIF4A-3) (DEAD box protein 48) (Eukaryotic translation initiation factor 4A isoform 3) [Cleaved into: Eukaryotic initiation factor 4A-III, N-terminally processed]	34.3066	10	-0.08772	-0.217487	0.834221	0.911957
Q3TH64	Cytochrome b5 heme-binding domain-containing protein	55.4795	5	-0.08772	-0.217487	0.834221	0.911957
A6H663	BCL2-associated athanogene 3	7.97227	3	-0.08772	-0.217487	0.834221	0.911957
Q3TUQ5	Pinin	7.30028	5	-0.08772	-0.217487	0.834221	0.911957
E9Q7G0	Nuclear mitotic apparatus protein 1 (Nuclear mitotic apparatus protein) (NuMA protein)	3.82044	5	-0.08772	-0.217487	0.834221	0.911957
Q4V9X1	Ribosome biogenesis protein WDR12 (WD repeat-containing protein 12)	2.83688	1	-0.08772	-0.217487	0.834221	0.911957
Q3TFF0	Uncharacterized protein	23.7864	7	-0.08772	-0.217487	0.834221	0.911957
Q6ZQ61	MCG121979, isoform CRA_c (MKIAA0723 protein) (Fragment)	19.3662	12	-0.08772	-0.217487	0.834221	0.911957
Q9CQ62	2,4-dienoyl-CoA reductase, mitochondrial (EC 1.3.1.34) (2,4-dienoyl-CoA reductase [NADPH]) (4-enoyl-CoA reductase [NADPH])	34.0299	8	-0.08772	-0.217487	0.834221	0.911957
O09173	Homogentisate 1,2-dioxygenase (EC 1.13.11.5) (Homogentisate oxygenase) (Homogentisic acid oxidase) (Homogentisicase)	49.6629	15	-0.08772	-0.217487	0.834221	0.911957
F8WHU5	Sister chromatid cohesion protein PDS5 homolog B	7.24638	9	-0.08772	-0.217487	0.834221	0.911957
P62911	60S ribosomal protein L32	32.5926	4	-0.08772	-0.217487	0.834221	0.911957
B2RY15	Tln2 protein	2.32101	2	-0.08772	-0.217487	0.834221	0.911957
Q3U965	Acyl-CoA thioesterase 8, isoform CRA_c	8.4375	2	-0.08772	-0.217487	0.834221	0.911957
P51885	Lumican (Keratan sulfate proteoglycan lumican) (KSPG lumican)	2.95858	1	-0.08772	-0.217487	0.834221	0.911957
Q63880	Carboxylesterase 3A (EC 3.1.1.1) (ES-male) (Liver carboxylesterase 31) (Esterase-31)	41.1559	8	-0.08772	-0.217487	0.834221	0.911957
Q9CXS4	Centromere protein V (CENP-V) (Proline-rich protein 6)	35.7143	6	-0.08772	-0.217487	0.834221	0.911957
Q8BL97	Serine/arginine-rich splicing factor 7 (Splicing factor, arginine/serine-rich 7)	13.1086	2	-0.08772	-0.217487	0.834221	0.911957
Q3TCI2	Uncharacterized protein	8.13772	3	-0.08772	-0.217487	0.834221	0.911957
Q6ZQK6	Nucleolar and coiled-body phosphoprotein 1 (140 kDa nucleolar phosphoprotein) (Nopp140)	1.42248	1	-0.08772	-0.217487	0.834221	0.911957
Q5DU30	Apoptotic protease-activating factor 1 (APAF-1) (Fragment)	0.959233	1	-0.08772	-0.217487	0.834221	0.911957
Q63886	UDP-glucuronosyltransferase 1-1 (UDPGT 1-1) (UGT1*1) (UGT1-01) (UGT1.1) (EC 2.4.1.17) (UDP-glucuronosyltransferase 1A1) (UGTBR1)	23.1776	7	-0.08772	-0.217487	0.834221	0.911957
P62301	40S ribosomal protein S13	37.0861	6	0.719383	0.216182	0.835198	0.911957
O70576	Cohesin subunit SA-3 (SCC3 homolog 3) (Stromal antigen 3) (Stromalin-3)	0.645161	1	-0.08772	-0.214944	0.836126	0.911957
Q3UKW2	Calmodulin-1	4.56853	1	-0.08772	-0.213879	0.836924	0.911957
A2AVJ7	Ribosome-binding protein 1	64.3443	81	5.35258	0.212171	0.838203	0.911957
Q569Z6	Thyroid hormone receptor-associated protein 3 (Thyroid hormone receptor-associated protein complex 150 kDa component) (Trap150)	12.1977	10	0.472133	0.21098	0.839096	0.911957
Q3UD06	ATP synthase subunit gamma	27.8523	8	-0.465703	-0.210426	0.839511	0.911957
I3RSH5	E3 ubiquitin-protein ligase (EC 2.3.2.26)	2.75862	2	-0.08772	-0.201344	0.846329	0.91781
Q00897	Alpha-1-antitrypsin 1-4 (Alpha-1 protease inhibitor 4) (Serine protease inhibitor 1-4) (Serine protease inhibitor A1d) (Serpin A1d)	27.845	4	1.01102	0.192489	0.852991	0.923474
Q62261	Spectrin beta chain, non-erythrocytic 1 (Beta-II spectrin) (Embryonic liver fodrin) (Fodrin beta chain)	28.777	51	-4.92579	-0.186862	0.85723	0.926502
Q3TPZ5	Dynactin 2	26.8657	8	0.20203	0.179566	0.862735	0.930884
Q8BTI8	Serine/arginine repetitive matrix protein 2	1.47984	4	-0.08772	-0.171305	0.868979	0.936047
P51660	Peroxisomal multifunctional enzyme type 2 (MFE-2) (17-beta-hydroxysteroid dehydrogenase 4) (17-beta-HSD 4) (D-bifunctional protein) (DBP) (Multifunctional protein 2) (MPF-2) [Cleaved into: (3R)-hydroxyacyl-CoA dehydrogenase (EC 1.1.1.n12); Enoyl-CoA hydratase 2 (EC 4.2.1.107) (EC 4.2.1.119) (3-alpha,7-alpha,12-alpha-trihydroxy-5-beta-cholest-24-enoyl-CoA hydratase)]	28.5714	17	-0.468587	-0.168487	0.87111	0.936772
Q9D0M3	Cytochrome c1, heme protein, mitochondrial (Complex III subunit 4) (Complex III subunit IV) (Cytochrome b-c1 complex subunit 4) (Ubiquinol-cytochrome-c reductase complex cytochrome c1 subunit) (Cytochrome c-1)	33.8462	8	0.23742	0.166123	0.8729	0.937126
Q3TIY5	Uncharacterized protein	9.18239	5	0.681687	0.162415	0.875708	0.937589
Q5M9M5	MCG10806 (Ribosomal protein L23a)	48.7179	10	-2.55318	-0.161698	0.876251	0.937589
P62717	60S ribosomal protein L18a	39.7727	8	1.6911	0.159759	0.877721	0.937598
E9QPR6	Transmembrane protease serine 13	1.45985	1	0.298687	0.153546	0.882432	0.941066
G3X9T7	Galectin	37.9603	10	0.721197	0.150273	0.884916	0.94215
O88822	Lathosterol oxidase (EC 1.14.19.20) (C-5 sterol desaturase) (Delta(7)-sterol 5-desaturase) (Delta(7)-sterol C5(6)-desaturase) (Lathosterol 5-desaturase) (Sterol-C5-desaturase)	10.7023	4	0.77214	0.141923	0.891261	0.947215
P08101	Low affinity immunoglobulin gamma Fc region receptor II (Fc gamma receptor IIB) (Fc-gamma RII) (Fc-gamma-RIIB) (FcRII) (IgG Fc receptor II beta) (Lymphocyte antigen 17) (Ly-17) (CD antigen CD32)	13.6364	4	0.210507	0.138033	0.894219	0.947215
Q9EP69	Phosphatidylinositide phosphatase SAC1 (EC 3.1.3.-) (Suppressor of actin mutations 1-like protein)	30.3237	17	-0.08772	-0.136858	0.895113	0.947215
Q58EA6	MCG10725, isoform CRA_a (Ribosomal protein S25)	30.4	5	-4.15537	-0.13625	0.895576	0.947215
O54734	Dolichyl-diphosphooligosaccharide--protein glycosyltransferase 48 kDa subunit (DDOST 48 kDa subunit) (Oligosaccharyl transferase 48 kDa subunit)	27.4376	9	-0.498057	-0.131091	0.899503	0.948484
D4AFX7	DnaJ heat shock protein family (Hsp40) member C13 (Receptor mediated endocytosis-8)	8.85231	16	0.16756	0.130794	0.89973	0.948484
Q99ME9	Nucleolar GTP-binding protein 1 (Chronic renal failure gene protein) (GTP-binding protein NGB)	10.4101	6	-0.08772	-0.128073	0.901802	0.948513
E9Q5F4	Actin, cytoplasmic 1 (Fragment)	59.2453	1	-0.189923	-0.125538	0.903734	0.948513
Q9CQB5	CDGSH iron-sulfur domain-containing protein 2 (MitoNEET-related 1 protein) (Miner1) (Nervous system overexpressed protein 70)	25.1852	3	0.174453	0.124941	0.90419	0.948513
P33267	Cytochrome P450 2F2 (EC 1.14.14.-) (CYPIIF2) (Cytochrome P450-NAH-2) (Naphthalene dehydrogenase) (Naphthalene hydroxylase)	36.4562	14	1.08202	0.117131	0.910147	0.950556
P17879	Heat shock 70 kDa protein 1B (Heat shock 70 kDa protein 1) (HSP70.1)	42.0561	14	-0.08772	-0.115603	0.911312	0.950556
Q3UA52	Arp2/3 complex 34 kDa subunit (Fragment)	13.577	5	0.377553	0.115545	0.911357	0.950556
Q99L88	Beta-1-syntrophin (59 kDa dystrophin-associated protein A1 basic component 1) (DAPA1B) (Syntrophin-2)	13.594	5	-0.277813	-0.114624	0.91206	0.950556
Q8VCW8	Medium-chain acyl-CoA ligase ACSF2, mitochondrial (EC 6.2.1.2)	22.1138	11	-0.08772	-0.108178	0.916982	0.954137
Q3TFA9	Uncharacterized protein	30.9659	9	1.11908	0.0973073	0.925293	0.958796
Q91XD4	Formimidoyltransferase-cyclodeaminase (Formiminotransferase-cyclodeaminase) (FTCD) [Includes: Glutamate formimidoyltransferase (EC 2.1.2.5) (Glutamate formiminotransferase) (Glutamate formyltransferase); Formimidoyltetrahydrofolate cyclodeaminase (EC 4.3.1.4) (Formiminotetrahydrofolate cyclodeaminase)]	54.8983	23	-0.08772	-0.0966354	0.925807	0.958796
Q8R2P8	Lysine--tRNA ligase (EC 6.1.1.6) (Lysyl-tRNA synthetase)	30.7692	16	-0.08772	-0.0953717	0.926774	0.958796
P62196	26S proteasome regulatory subunit 8 (26S proteasome AAA-ATPase subunit RPT6) (Proteasome 26S subunit ATPase 5) (Proteasome subunit p45) (p45/SUG) (mSUG1)	42.6108	13	-0.264337	-0.0945095	0.927433	0.958796
Q8K2A8	Dol-P-Man:Man(5)GlcNAc(2)-PP-Dol alpha-1,3-mannosyltransferase (EC 2.4.1.258) (Asparagine-linked glycosylation protein 3 homolog) (Dol-P-Man-dependent alpha(1-3)-mannosyltransferase) (Dolichyl-P-Man:Man(5)GlcNAc(2)-PP-dolichyl mannosyltransferase) (Dolichyl-phosphate-mannose--glycolipid alpha-mannosyltransferase) (Not56-like protein)	2.28311	1	-0.08772	-0.0879079	0.932487	0.96247
P11679	Keratin, type II cytoskeletal 8 (Cytokeratin endo A) (Cytokeratin-8) (CK-8) (Keratin-8) (K8) (Type-II keratin Kb8)	62.0408	22	-12.2839	-0.0835944	0.935791	0.962993
A8DUK4	Beta-globin (Globin a1) (Hemoglobin, beta adult s chain) (Hemoglobin, beta adult t chain)	72.1088	5	-0.08772	-0.0832665	0.936042	0.962993
Q3ULL5	Eif2s2 protein (Eukaryotic translation initiation factor 2, subunit 2 (Beta))	31.4199	12	0.160663	0.0813714	0.937494	0.962993
Q9QZS3	Protein numb homolog (m-Nb) (m-Numb)	11.9449	6	-0.08772	-0.0707736	0.945618	0.969787
O70503	Very-long-chain 3-oxoacyl-CoA reductase (EC 1.1.1.330) (17-beta-hydroxysteroid dehydrogenase 12) (17-beta-HSD 12) (3-ketoacyl-CoA reductase) (KAR) (Estradiol 17-beta-dehydrogenase 12) (EC 1.1.1.62) (KIK-I)	41.3462	10	-0.08772	-0.0608809	0.953208	0.973492
Q8R0W0	Epiplakin	35.2779	37	-2.60642	-0.0606159	0.953411	0.973492
Q9QXS1	Plectin (PCN) (PLTN) (Plectin-1) (Plectin-6)	27.67	109	-7.84742	-0.0601361	0.953779	0.973492
P10922	Histone H1.0 (Histone H1') (Histone H1(0)) (MyD196) [Cleaved into: Histone H1.0, N-terminally processed]	15.9794	3	-0.08772	-0.0527213	0.959472	0.976797
G5E8R1	Tropomyosin 1, alpha, isoform CRA_j (Tropomyosin alpha-1 chain)	23.7903	4	0.15431	0.051954	0.960061	0.976797
Q3TZU7	Sorting nexin	9.41176	4	-0.06072	-0.0452427	0.965216	0.978513
Q91XE8	Transmembrane protein 205	22.2222	4	0.16357	0.0428258	0.967073	0.978513
Q8BM55	Transmembrane protein 214	14.7016	9	0.12224	0.0419111	0.967776	0.978513
P48678	Prelamin-A/C [Cleaved into: Lamin-A/C]	33.8346	19	0.566293	0.041822	0.967844	0.978513
Q5CZX6	Acbd5 protein (Fragment)	14.7287	6	0.0753067	0.0353861	0.97279	0.981967
P35700	Peroxiredoxin-1 (EC 1.11.1.15) (Macrophage 23 kDa stress protein) (Osteoblast-specific factor 3) (OSF-3) (Thioredoxin peroxidase 2) (Thioredoxin-dependent peroxide reductase 2)	56.2814	7	-0.0602767	-0.0332201	0.974455	0.982103
Q8C196	Carbamoyl-phosphate synthase [ammonia], mitochondrial (EC 6.3.4.16) (Carbamoyl-phosphate synthetase I) (CPSase I)	53.5333	64	-0.637043	-0.00879704	0.993234	0.99852
Q91XT4	Protein transport protein Sec16B (Leucine zipper transcription regulator 2) (Regucalcin gene promoter region-related protein p117) (RGPR-p117) (SEC16 homolog B)	1.8078	2	-0.00621333	-0.00799133	0.993854	0.99852
P26231	Catenin alpha-1 (102 kDa cadherin-associated protein) (Alpha E-catenin) (CAP102)	22.1854	15	0.03514	0.00495876	0.996186	0.998567
Q3UGX2	Spectrin beta chain	29.3259	56	-0.03168	-0.00214076	0.998353	0.998567
Q3TF87	AA_TRNA_LIGASE_II domain-containing protein	42.1158	19	0.00380333	0.00186335	0.998567	0.998567

## Sheet: S6.2 Y113F binding
Supplementary Table 6.2: Stringent quantitative analysis of proteins that bind Y113F Flag-Pgrmc1 better than Flag-Pgrmc1 from Flag co-immunoprecipitation of AAV8 Y113F Flag-Pgrmc1 infected Pgrmc1 KO mouse liver membrane fractions. Expression is compared to AAV8 Flag-Pgrmc1 infected Pgrmc1 KO mouse liver membrane fractions ("log2(Y113F Flag-Pgrmc1/Flag-Pgrmc1)"). Three biological replicates per co…
Uniprot ID	Description	Coverage (%)	No. Unique Peptides	log2(Y113F Flag-Pgrmc1/Flag-Pgrmc1)	t.val	p.val	p.adj.val
P54775	26S proteasome regulatory subunit 6B (26S proteasome AAA-ATPase subunit RPT3) (CIP21) (MB67-interacting protein) (MIP224) (Proteasome 26S subunit ATPase 4) (Tat-binding protein 7) (TBP-7)	35.4067	16	6.2044	7.04419	0.000234552	0.0188228
E9PVS5	MICOS complex subunit MIC60 (Mitofilin) (Fragment)	48.4043	2	5.19375	5.42864	0.00108289	0.0472089

## Sheet: S6.3 Flag-Pgrmc1 binding
Supplementary Table 6.3: Stringent quantitative analysis of proteins that bind Flag-Pgrmc1 better than Y113F Flag-Pgrmc1 from Flag co-immunoprecipitation of AAV8 Y113F Flag-Pgrmc1 infected Pgrmc1 KO mouse liver membrane fractions. Expression was compared to AAV8 Flag-Pgrmc1 infected Pgrmc1 KO mouse liver membrane fractions ("log2(Y113F Flag-Pgrmc1/Flag-Pgrmc1)"). Three biological replicates per c…
Uniprot ID	Description	Coverage (%)	No. Unique Peptides	log2(Y113F Flag-Pgrmc1/Flag-Pgrmc1)	t.val	p.val	p.adj.val
Q3UC49	Ferrochelatase (EC 4.99.1.1)	26.3033	9	-45.177	-6.14011	0.00053242	0.0310739
Q6P5H2	Nestin	0.482833	1	-8.88383	-11.7118	9.46e-06	0.00303792
Q9D2G2	Dihydrolipoyllysine-residue succinyltransferase component of 2-oxoglutarate dehydrogenase complex, mitochondrial (EC 2.3.1.61) (2-oxoglutarate dehydrogenase complex component E2) (OGDC-E2) (Dihydrolipoamide succinyltransferase component of 2-oxoglutarate dehydrogenase complex) (E2K)	23.5683	8	-7.25147	-13.1631	4.41e-06	0.00283215
Q62267	Cornifin-B (Small proline-rich protein 1B) (SPR1 B) (SPR1B)	5.22876	1	-6.48624	-5.52468	0.000980336	0.0472089
Q3ULG4	VWFA domain-containing protein	37.7309	10	-5.51936	-8.38694	8e-05	0.010788
B1ASP2	Tyrosine-protein kinase (EC 2.7.10.2)	6.15785	6	-5.5104	-5.52679	0.000978214	0.0472089
P26516	26S proteasome non-ATPase regulatory subunit 7 (26S proteasome regulatory subunit RPN8) (26S proteasome regulatory subunit S12) (Mov34 protein) (Proteasome subunit p40)	32.0872	8	-4.85936	-8.16624	9.45e-05	0.010788
Q7TSH2	Phosphorylase b kinase regulatory subunit beta (Phosphorylase kinase subunit beta)	20.8295	15	-4.79739	-7.88361	0.000117627	0.010788
Q571I9	Aldehyde dehydrogenase family 16 member A1	16.5835	11	-3.57731	-5.41099	0.00110301	0.0472089
Q9D1M0	Protein SEC13 homolog (GATOR complex protein SEC13) (SEC13-like protein 1) (SEC13-related protein)	13.354	3	-3.44202	-8.85323	5.7e-05	0.010788
Q3TML6	Eukaryotic translation initiation factor 2, subunit 3, structural gene X-linked	35.5932	3	-3.41151	-6.76142	0.000300351	0.0192825
P41317	Mannose-binding protein C (MBP-C) (Mannan-binding protein) (RA-reactive factor P28A subunit) (RARF/P28A)	29.918	6	-3.33472	-8.06073	0.000102476	0.010788
Q3UAD6	Heat shock protein 90kDa beta (Grp94), member 1	43.7656	32	-2.72163	-6.85299	0.000276998	0.0192825

## Sheet: S6.4 Flag-Pgrmc1 vs. GFP
Supplementary Table 6.4: Stringent quantitative analysis to identify binding partners of Flag-Pgrmc1 from Flag co-immunoprecipitation of AAV8 Flag-Pgrmc1 infected Pgrmc1 KO mouse liver membrane fractions. Protein abundance is compared to AAV8 GFP infected Pgrmc1 KO mouse liver membrane fractions ("log2(Flag-Pgrmc1/GFP)"). Three biological replicates per condition were performed. Statistical analy…
Uniprot	Description	Coverage (%)	No. Unique Peptides	log2(Flag-Pgrmc1/GFP)	t.val	p.val	p.adj.val
Q3UWB9	UDPGT domain-containing protein	38.817	11	12.5184	19.6798	3.07e-07	0.000196794
Q3UKW2	Calmodulin-1	4.56853	1	-6.90803	-16.8431	8.65e-07	0.000225448
Q99KN2	Probable cytosolic iron-sulfur protein assembly protein CIAO1 (WD repeat-containing protein 39)	5.01475	2	6.62677	16.3514	1.05e-06	0.000225448
Q91W64	Cytochrome P450 2C70 (EC 1.14.14.1) (CYPIIC70)	36.6053	12	15.7955	15.0622	1.82e-06	0.00027403
E9PW43	Protein transport protein Sec61 subunit beta	8.84956	1	5.99486	14.698	2.13e-06	0.00027403
D3YZZ5	Transmembrane p24-trafficking protein 7	15.625	3	4.82038	13.094	4.57e-06	0.000488622
I3RSH5	E3 ubiquitin-protein ligase (EC 2.3.2.26)	2.75862	2	-5.56236	-12.7673	5.39e-06	0.00049422
O70576	Cohesin subunit SA-3 (SCC3 homolog 3) (Stromal antigen 3) (Stromalin-3)	0.645161	1	-4.7511	-11.6418	9.84e-06	0.000777885
Q9CQU3	Protein RER1	7.65306	2	5.35109	11.4591	1.09e-05	0.000777885
O35465	Peptidyl-prolyl cis-trans isomerase FKBP8 (PPIase FKBP8) (EC 5.2.1.8) (38 kDa FK506-binding protein) (38 kDa FKBP) (FKBP-38) (mFKBP38) (FK506-binding protein 8) (FKBP-8) (FKBPR38) (Rotamase)	22.1393	7	3.24962	9.62867	3.34e-05	0.00211746
Q8BI84	Transport and Golgi organization protein 1 homolog (TANGO1) (Melanoma inhibitory activity protein 3)	21.5026	36	3.32078	9.325	4.1e-05	0.00211746
Q3TFU8	GOLD domain-containing protein	17.4721	3	3.61488	9.27912	4.23e-05	0.00211746
B1ATI0	Aldehyde dehydrogenase	30.4511	15	19.7691	9.2325	4.37e-05	0.00211746
Q05421	Cytochrome P450 2E1 (EC 1.14.14.-) (4-nitrophenol 2-hydroxylase) (EC 1.14.13.n7) (CYPIIE1) (Cytochrome P450-ALC) (Cytochrome P450-J)	40.3651	17	162.849	9.15189	4.62e-05	0.00211746
Q9D1M0	Protein SEC13 homolog (GATOR complex protein SEC13) (SEC13-like protein 1) (SEC13-related protein)	13.354	3	3.18983	8.20457	9.18e-05	0.00392855
Q8K0C4	Lanosterol 14-alpha demethylase (LDM) (EC 1.14.14.154) (CYPLI) (Cytochrome P450 51A1) (Cytochrome P450-14DM) (Cytochrome P45014DM) (Cytochrome P450LI) (Sterol 14-alpha demethylase)	25.2485	10	27.973	7.89073	0.000116971	0.00469346
A2AN08	E3 ubiquitin-protein ligase UBR4 (EC 2.3.2.27) (N-recognin-4) (RING-type E3 ubiquitin transferase UBR4) (Zinc finger UBR1-type protein 1) (p600)	11.7761	47	2.79711	7.78947	0.000126704	0.00478493
P41317	Mannose-binding protein C (MBP-C) (Mannan-binding protein) (RA-reactive factor P28A subunit) (RARF/P28A)	29.918	6	3.08253	7.45113	0.000166542	0.00593999
Q9R0Q3	Transmembrane emp24 domain-containing protein 2 (COPI-coated vesicle membrane protein p24) (Membrane protein p24A) (Sid 394) (p24 family protein beta-1) (p24beta1)	28.8557	5	2.74997	7.34232	0.000182238	0.00615773
B1ASP2	Tyrosine-protein kinase (EC 2.7.10.2)	6.15785	6	-7.06952	-7.09055	0.000225402	0.00723539
H7BX01	Dynamin-like 120 kDa protein, mitochondrial	26.6871	15	7.13455	6.89463	0.000267062	0.00816447
O70572	Sphingomyelin phosphodiesterase 2 (EC 3.1.4.12) (Lyso-platelet-activating factor-phospholipase C) (Lyso-PAF-PLC) (Neutral sphingomyelinase) (N-SMase) (nSMase)	20.2864	6	4.07151	6.69776	0.000317896	0.00927679
Q3UC49	Ferrochelatase (EC 4.99.1.1)	26.3033	9	48.6879	6.61728	0.000341756	0.00953946
Q3UAD6	Heat shock protein 90kDa beta (Grp94), member 1	43.7656	32	2.46944	6.21798	0.000494411	0.0132255
P54775	26S proteasome regulatory subunit 6B (26S proteasome AAA-ATPase subunit RPT3) (CIP21) (MB67-interacting protein) (MIP224) (Proteasome 26S subunit ATPase 4) (Tat-binding protein 7) (TBP-7)	35.4067	16	-4.99004	-5.66546	0.000849104	0.021805
O55022	Membrane-associated progesterone receptor component 1 (mPR)	66.6667	12	304.027	5.50867	0.00099665	0.0246096
Q9D8N0	Elongation factor 1-gamma (EF-1-gamma) (eEF-1B gamma)	31.1213	12	-8.03885	-5.45769	0.00105065	0.0249822
P11352	Glutathione peroxidase 1 (GPx-1) (GSHPx-1) (EC 1.11.1.9) (Cellular glutathione peroxidase) (Selenium-dependent glutathione peroxidase 1)	46.2687	8	-41.9749	-5.21244	0.00136066	0.0311979
Q01853	Transitional endoplasmic reticulum ATPase (TER ATPase) (EC 3.6.4.6) (15S Mg(2+)-ATPase p97 subunit) (Valosin-containing protein) (VCP)	54.0943	33	11.7805	4.97531	0.00176055	0.0389033
Q99KV1	DnaJ homolog subfamily B member 11 (APOBEC1-binding protein 2) (ABBP-2) (ER-associated DNAJ) (ER-associated Hsp40 co-chaperone) (Endoplasmic reticulum DNA J domain-containing protein 3) (ER-resident protein ERdj3) (ERdj3) (ERj3p)	24.0223	8	1.80276	4.93779	0.00183508	0.0389033
Q91YH5	Atlastin-3 (EC 3.6.5.-)	29.5749	12	32.9332	4.91226	0.00188782	0.0389033
Q8CIG8	Protein arginine N-methyltransferase 5 (EC 2.1.1.320) (Histone-arginine N-methyltransferase PRMT5) (Jak-binding protein 1) (Shk1 kinase-binding protein 1 homolog) (SKB1 homolog)	13.3438	6	-7.07854	-4.88818	0.00193911	0.0389033
Q8BML9	Glutamine--tRNA ligase (EC 6.1.1.18) (Glutaminyl-tRNA synthetase) (GlnRS)	31.0968	20	-2.53515	-4.62543	0.00261189	0.0508132
Q8K232	Adducin 1 (Alpha)	5.17007	3	-5.44629	-4.37566	0.00349901	0.0660695
P17879	Heat shock 70 kDa protein 1B (Heat shock 70 kDa protein 1) (HSP70.1)	42.0561	14	-3.22742	-4.25331	0.00405147	0.0738732
Q64458	Cytochrome P450 2C29 (EC 1.14.14.1) (Aldehyde oxygenase) (CYPIIC29) (Cytochrome P-450 MUT-2)	46.9388	15	71.395	4.23494	0.00414242	0.0738732
Q52L67	Gpsn2 protein (Very-long-chain enoyl-CoA reductase)	10.4972	4	3.68375	4.10074	0.00487947	0.0846653
Q99ME9	Nucleolar GTP-binding protein 1 (Chronic renal failure gene protein) (GTP-binding protein NGB)	10.4101	6	-2.75397	-4.02086	0.00538593	0.0909939
Q3UV17	Keratin, type II cytoskeletal 2 oral (Keratin-76) (K76) (Type-II keratin Kb9)	7.40741	1	-16.6855	-3.92896	0.00604121	0.0994476
P11714	Cytochrome P450 2D9 (EC 1.14.14.1) (CYPIID9) (Cytochrome P450-16-alpha) (Cytochrome P450CA) (Testosterone 16-alpha hydroxylase)	33.3333	12	12.034	3.88991	0.00634574	0.101849
Q8BTI8	Serine/arginine repetitive matrix protein 2	1.47984	4	-1.95784	-3.82339	0.00690384	0.108104
Q6NZJ6	Eukaryotic translation initiation factor 4 gamma 1 (eIF-4-gamma 1) (eIF-4G 1) (eIF-4G1)	14.5	18	5.39737	3.78125	0.007285	0.111356
Q6ZQ58	La-related protein 1 (La ribonucleoprotein domain family member 1)	30.6903	23	-2.75038	-3.70772	0.00800643	0.119538
Q58EW0	MCG132477, isoform CRA_a (Rpl18 protein)	23.4043	4	5.74108	3.57885	0.00946593	0.138116
Q3U505	Dolichyl-diphosphooligosaccharide--protein glycosyltransferase subunit 2 (Ribophorin-2) (Fragment)	32.17	14	8.35084	3.50915	0.0103738	0.147999
P63017	Heat shock cognate 71 kDa protein (Heat shock 70 kDa protein 8)	56.9659	26	75.8066	3.45981	0.0110735	0.154547
Q61409	cGMP-inhibited 3',5'-cyclic phosphodiesterase B (EC 3.1.4.17) (CGIPDE1) (Cyclic GMP-inhibited phosphodiesterase B) (CGI-PDE B)	4.36364	4	6.27007	3.37453	0.0124064	0.169466
P33267	Cytochrome P450 2F2 (EC 1.14.14.-) (CYPIIF2) (Cytochrome P450-NAH-2) (Naphthalene dehydrogenase) (Naphthalene hydroxylase)	36.4562	14	30.8548	3.34009	0.0129928	0.173779
Q3U4U6	T-complex protein 1 subunit gamma	52.2936	24	-6.41973	-3.29689	0.0137711	0.175421
D3Z041	Long-chain-fatty-acid--CoA ligase 1	47.4964	28	31.8732	3.29061	0.0138884	0.175421
P97872	Dimethylaniline monooxygenase [N-oxide-forming] 5 (EC 1.14.13.8) (Dimethylaniline oxidase 5) (Hepatic flavin-containing monooxygenase 5) (FMO 5)	45.2158	21	59.687	3.28812	0.0139353	0.175421
P27773	Protein disulfide-isomerase A3 (EC 5.3.4.1) (58 kDa glucose-regulated protein) (58 kDa microsomal protein) (p58) (Disulfide isomerase ER-60) (Endoplasmic reticulum resident protein 57) (ER protein 57) (ERp57) (Endoplasmic reticulum resident protein 60) (ER protein 60) (ERp60)	56.6337	26	7.91307	3.25281	0.0146174	0.180469
Q6XVG2	Cytochrome P450 2C54 (EC 1.14.14.1) (CYPIIC54)	43.0612	10	22.5641	3.2237	0.015207	0.183443
Q3U9U5	Uncharacterized protein	35.9184	7	12.4976	3.21301	0.0154297	0.183443
Q3TXS7	26S proteasome non-ATPase regulatory subunit 1 (26S proteasome regulatory subunit RPN2) (26S proteasome regulatory subunit S1)	34.7324	28	3.53389	3.17474	0.0162567	0.187394
O88962	7-alpha-hydroxycholest-4-en-3-one 12-alpha-hydroxylase (EC 1.14.18.8) (7-alpha-hydroxy-4-cholesten-3-one 12-alpha-hydroxylase) (CYPVIIIB1) (Cytochrome P450 8B1) (Sterol 12-alpha-hydroxylase)	32	17	11.4282	3.17074	0.0163459	0.187394
Q58E56	Igh protein	12.1593	3	5.19084	3.06317	0.0189504	0.213441
Q80UU9	Membrane-associated progesterone receptor component 2	28.1106	3	4.72727	3.0331	0.0197554	0.218672
Q5RJV5	Polypyrimidine tract binding protein 1	37.2973	11	-3.24856	-2.96888	0.0215992	0.235029
Q8VCH6	Delta(24)-sterol reductase (EC 1.3.1.72) (24-dehydrocholesterol reductase) (3-beta-hydroxysterol Delta-24-reductase)	9.49612	5	5.59061	2.93298	0.022709	0.242986
B6ZHD0	Erythrocyte protein band 4.1-like 2	7.08502	6	-3.40187	-2.91202	0.0233847	0.246114
Q3TJ01	tRNA-splicing ligase RtcB homolog (EC 6.5.1.3)	40.198	15	10.3214	2.8787	0.0245032	0.253727
P67778	Prohibitin (B-cell receptor-associated protein 32) (BAP 32)	65.8088	14	6.56681	2.83485	0.0260625	0.265589
P20852	Cytochrome P450 2A5 (EC 1.14.14.1) (CYPIIA5) (Coumarin 7-hydroxylase) (Cytochrome P450-15-COH) (Cytochrome P450-IIA3.2)	42.7126	4	9.23936	2.79845	0.0274363	0.275221
Q3TJ95	Clathrin light chain	32.2275	8	-12.7138	-2.73755	0.0299083	0.295402
Q9WTI7	Unconventional myosin-Ic (Myosin I beta) (MMI-beta) (MMIb)	25.9643	22	-44.8893	-2.71325	0.0309592	0.301149
E9Q1Z0	Keratin 90	13.9405	2	-12.491	-2.7	0.0315484	0.302299
Q91XD4	Formimidoyltransferase-cyclodeaminase (Formiminotransferase-cyclodeaminase) (FTCD) [Includes: Glutamate formimidoyltransferase (EC 2.1.2.5) (Glutamate formiminotransferase) (Glutamate formyltransferase); Formimidoyltetrahydrofolate cyclodeaminase (EC 4.3.1.4) (Formiminotetrahydrofolate cyclodeaminase)]	54.8983	23	-2.42932	-2.67623	0.0326354	0.308117
E9PVY8	Microtubule-actin cross-linking factor 1	1.80829	11	-10.216	-2.64773	0.0339904	0.309157
P08101	Low affinity immunoglobulin gamma Fc region receptor II (Fc gamma receptor IIB) (Fc-gamma RII) (Fc-gamma-RIIB) (FcRII) (IgG Fc receptor II beta) (Lymphocyte antigen 17) (Ly-17) (CD antigen CD32)	13.6364	4	-3.98735	-2.61458	0.0356408	0.309157
B2RY27	MCG125789, isoform CRA_a (Taok3 protein)	3.34076	3	-2.79785	-2.59712	0.0365434	0.309157
Q8VED5	Keratin, type II cytoskeletal 79 (Cytokeratin-79) (CK-79) (Keratin-79) (K79) (Type-II keratin Kb38)	7.34463	1	-3.13702	-2.59537	0.0366353	0.309157
Q9D1D4	Transmembrane emp24 domain-containing protein 10 (21 kDa transmembrane-trafficking protein) (Transmembrane protein Tmp21) (p24 family protein delta-1) (p24delta1)	30.5936	5	7.07809	2.5779	0.0375649	0.309157
E9QA15	Caldesmon 1	5.20833	4	-6.07973	-2.57623	0.037655	0.309157
Q5BLK2	MCG3574 (Ribosomal protein S20)	32.7731	4	-6.91194	-2.57605	0.0376645	0.309157
E9QJW0	Microsomal glutathione S-transferase 1	16.5939	4	4.38588	2.5606	0.0385092	0.309157
Q8VCP4	Cytochrome P450, family 2, subfamily c, polypeptide 68	34.8269	2	3.18521	2.55516	0.0388117	0.309157
Q9QZS3	Protein numb homolog (m-Nb) (m-Numb)	11.9449	6	-3.12128	-2.51829	0.0409256	0.309157
P61255	60S ribosomal protein L26 (Silica-induced gene 20 protein) (SIG-20)	27.5862	5	3.56046	2.50395	0.0417794	0.309157
E9PVS5	MICOS complex subunit MIC60 (Mitofilin) (Fragment)	48.4043	2	-2.38989	-2.49797	0.042141	0.309157
Q3THE2	Myosin regulatory light chain 12B (Myosin regulatory light chain 2-B, smooth muscle isoform) (Myosin regulatory light chain 20 kDa) (MLC20) (Myosin regulatory light chain MRLC2)	30.814	5	-40.55	-2.48537	0.0429139	0.309157
P14106	Complement C1q subcomponent subunit B	10.2767	2	-3.38684	-2.471	0.0438127	0.309157
Q3TFA9	Uncharacterized protein	30.9659	9	-28.3426	-2.46446	0.0442281	0.309157
Q8BTM8	Filamin-A (FLN-A) (Actin-binding protein 280) (ABP-280) (Alpha-filamin) (Endothelial actin-binding protein) (Filamin-1) (Non-muscle filamin)	5.59124	10	-3.16379	-2.46087	0.0444579	0.309157
P61620	Protein transport protein Sec61 subunit alpha isoform 1 (Sec61 alpha-1)	9.87395	5	19.9867	2.45764	0.044666	0.309157
Q8VC26	TLC domain-containing protein 2	6.45161	2	3.3416	2.4552	0.0448239	0.309157
Q5U458	DnaJ homolog subfamily C member 11	23.6136	9	2.11805	2.45391	0.0449073	0.309157
P20152	Vimentin	48.0687	18	-75.0926	-2.44207	0.0456821	0.309157
Q9CR67	Transmembrane protein 33 (Protein DB83)	6.88259	2	2.37623	2.43918	0.0458735	0.309157
Q8K1M3	Protein kinase, cAMP dependent regulatory, type II alpha (Protein kinase, cAMP dependent regulatory, type II alpha, isoform CRA_b) (cAMP-dependent protein kinase type II-alpha regulatory chain) (cAMP-dependent protein kinase type II-alpha regulatory subunit)	24.6269	7	1.94067	2.43871	0.0459049	0.309157
Q8BWJ3	Phosphorylase b kinase regulatory subunit alpha, liver isoform (Phosphorylase kinase alpha L subunit)	5.82996	5	-2.01746	-2.43834	0.0459294	0.309157
A8DUK4	Beta-globin (Globin a1) (Hemoglobin, beta adult s chain) (Hemoglobin, beta adult t chain)	72.1088	5	-2.56112	-2.43109	0.0464129	0.309157
Q3UEN8	MCG15287	42.0635	12	51.261	2.4274	0.0466618	0.309157
P11983	T-complex protein 1 subunit alpha (TCP-1-alpha) (CCT-alpha) (Tailless complex polypeptide 1A) (TCP-1-A) (Tailless complex polypeptide 1B) (TCP-1-B)	61.1511	25	2.22335	2.41918	0.0472198	0.309157
Q8R2P8	Lysine--tRNA ligase (EC 6.1.1.6) (Lysyl-tRNA synthetase)	30.7692	16	-2.22473	-2.41879	0.0472466	0.309157
Q9CQB5	CDGSH iron-sulfur domain-containing protein 2 (MitoNEET-related 1 protein) (Miner1) (Nervous system overexpressed protein 70)	25.1852	3	3.37267	2.41545	0.0474751	0.309157
O88822	Lathosterol oxidase (EC 1.14.19.20) (C-5 sterol desaturase) (Delta(7)-sterol 5-desaturase) (Delta(7)-sterol C5(6)-desaturase) (Lathosterol 5-desaturase) (Sterol-C5-desaturase)	10.7023	4	13.1164	2.41085	0.0477924	0.309157
B2RSR0	Cytochrome P450, family 4, subfamily v, polypeptide 3 (MCG1050379)	28.1905	12	3.44299	2.40892	0.0479261	0.309157
Q9DBG1	Sterol 26-hydroxylase, mitochondrial (EC 1.14.15.15) (5-beta-cholestane-3-alpha,7-alpha,12-alpha-triol 26-hydroxylase) (Cytochrome P-450C27/25) (Cytochrome P450 27) (Sterol 27-hydroxylase) (Vitamin D(3) 25-hydroxylase)	35.0844	16	2.04125	2.40817	0.0479782	0.309157
Q9WU79	Proline dehydrogenase 1, mitochondrial (EC 1.5.5.2) (Proline oxidase)	39.7329	17	2.0813	2.40238	0.048382	0.309157
P56593	Cytochrome P450 2A12 (EC 1.14.14.1) (CYPIIA12) (Steroid hormones 7-alpha-hydroxylase) (Testosterone 7-alpha-hydroxylase)	53.8618	23	16.7898	2.39875	0.0486369	0.309157
Q8VCW8	Medium-chain acyl-CoA ligase ACSF2, mitochondrial (EC 6.2.1.2)	22.1138	11	-1.92612	-2.37533	0.0503155	0.311183
O70503	Very-long-chain 3-oxoacyl-CoA reductase (EC 1.1.1.330) (17-beta-hydroxysteroid dehydrogenase 12) (17-beta-HSD 12) (3-ketoacyl-CoA reductase) (KAR) (Estradiol 17-beta-dehydrogenase 12) (EC 1.1.1.62) (KIK-I)	41.3462	10	-3.421	-2.3743	0.0503906	0.311183
Q91W69	Epsin-3 (EPS-15-interacting protein 3)	1.88679	1	1.99018	2.37404	0.0504096	0.311183
P14685	26S proteasome non-ATPase regulatory subunit 3 (26S proteasome regulatory subunit RPN3) (26S proteasome regulatory subunit S3) (Proteasome subunit p58) (Transplantation antigen P91A) (Tum-P91A antigen)	40.566	18	-2.73375	-2.36463	0.0511019	0.312452
Q8K2A8	Dol-P-Man:Man(5)GlcNAc(2)-PP-Dol alpha-1,3-mannosyltransferase (EC 2.4.1.258) (Asparagine-linked glycosylation protein 3 homolog) (Dol-P-Man-dependent alpha(1-3)-mannosyltransferase) (Dolichyl-P-Man:Man(5)GlcNAc(2)-PP-dolichyl mannosyltransferase) (Dolichyl-phosphate-mannose--glycolipid alpha-mannosyltransferase) (Not56-like protein)	2.28311	1	-2.34616	-2.35119	0.0521083	0.313167
Q3TF87	AA_TRNA_LIGASE_II domain-containing protein	42.1158	19	4.7843	2.34395	0.0526584	0.313167
Q91W87	Cytochrome P450, family 2, subfamily d, polypeptide 22	38.8	11	8.52151	2.31294	0.0550832	0.313167
D6Q0F5	Cytoplasmic dynein intermediate chain 2 isoform 2.1	10.687	4	-1.49215	-2.3105	0.0552787	0.313167
Q4VBD2	Transmembrane anterior posterior transformation protein 1	20.0355	8	16.0252	2.30939	0.0553682	0.313167
Q8R1B4	Eukaryotic translation initiation factor 3 subunit C (eIF3c) (Eukaryotic translation initiation factor 3 subunit 8) (eIF3 p110)	17.5631	15	1.75284	2.30609	0.055634	0.313167
P50544	Very long-chain specific acyl-CoA dehydrogenase, mitochondrial (EC 1.3.8.9) (MVLCAD) (VLCAD)	45.122	23	1.58859	2.2998	0.0561454	0.313167
Q2KHL4	Cytochrome P450, family 3, subfamily a, polypeptide 16	13.0952	1	1.69338	2.28748	0.0571592	0.313167
P53798	Squalene synthase (SQS) (SS) (EC 2.5.1.21) (FPP:FPP farnesyltransferase) (Farnesyl-diphosphate farnesyltransferase)	20.1923	7	-0.998697	-2.28086	0.0577125	0.313167
B7ZNU9	Beta-2-syntrophin (Sntb2 protein)	5.46139	2	-1.5554	-2.27114	0.0585342	0.313167
P00186	Cytochrome P450 1A2 (EC 1.14.14.-) (CYPIA2) (Cholesterol 25-hydroxylase) (Cytochrome P450-P2) (Cytochrome P450-P3) (Hydroperoxy icosatetraenoate dehydratase) (EC 4.2.1.152)	61.2086	25	118.516	2.27028	0.0586074	0.313167
P31001	Desmin	35.8209	12	-31.6985	-2.26492	0.0590662	0.313167
Q9JHU4	Cytoplasmic dynein 1 heavy chain 1 (Cytoplasmic dynein heavy chain 1) (Dynein heavy chain, cytosolic)	21.447	80	1.7553	2.26098	0.0594054	0.313167
P62245	40S ribosomal protein S15a	45.3846	5	-3.07186	-2.25709	0.0597428	0.313167
Q8K154	UDP-glucuronosyltransferase (EC 2.4.1.17)	23.1203	9	2.67363	2.25416	0.059998	0.313167
Q6ZWZ6	40S ribosomal protein S12	53.0303	6	2.1565	2.24787	0.0605497	0.313167
O70569	Ribosomal protein S14	29.1391	4	-4.23466	-2.24086	0.0611702	0.313167
P51658	Estradiol 17-beta-dehydrogenase 2 (EC 1.1.1.62) (17-beta-hydroxysteroid dehydrogenase type 2) (17-beta-HSD 2) (Testosterone 17-beta-dehydrogenase) (EC 1.1.1.239)	30.9711	9	18.6566	2.2399	0.0612558	0.313167
O70194	Eukaryotic translation initiation factor 3 subunit D (eIF3d) (Eukaryotic translation initiation factor 3 subunit 7) (eIF-3-zeta) (eIF3 p66)	30.1095	11	1.53652	2.2367	0.0615417	0.313167
A0A0A0MQF6	Glyceraldehyde-3-phosphate dehydrogenase (EC 1.2.1.12)	33.9833	9	1.59698	2.23441	0.0617475	0.313167
E9Q5K4	Cytochrome P450, family 2, subfamily c, polypeptide 23	47.3684	18	48.1649	2.23326	0.0618507	0.313167
P02463	Collagen alpha-1(IV) chain [Cleaved into: Arresten]	2.33673	3	-5.01831	-2.22018	0.0630397	0.313167
Q9CRB9	MICOS complex subunit Mic19 (Coiled-coil-helix-coiled-coil-helix domain-containing protein 3)	31.7181	7	1.86454	2.21555	0.063466	0.313167
Q9EP69	Phosphatidylinositide phosphatase SAC1 (EC 3.1.3.-) (Suppressor of actin mutations 1-like protein)	30.3237	17	-1.41623	-2.20956	0.0640218	0.313167
O54749	Cytochrome P450 2J5 (EC 1.14.14.1) (Arachidonic acid epoxygenase) (CYPIIJ5)	32.3353	12	16.3095	2.20395	0.0645479	0.313167
O35490	Betaine--homocysteine S-methyltransferase 1 (EC 2.1.1.5)	60.9337	17	-12.6996	-2.19557	0.06534	0.313167
P01899	H-2 class I histocompatibility antigen, D-B alpha chain (H-2D(B))	25.6906	3	1.62201	2.1922	0.0656614	0.313167
Q6DFW4	Nucleolar protein 58 (MSSP) (Nucleolar protein 5) (SIK-similar protein)	20.1493	8	2.01909	2.18843	0.0660236	0.313167
B9EKB5	Baz2b protein	0.417053	1	-2.76045	-2.18783	0.0660814	0.313167
P10922	Histone H1.0 (Histone H1') (Histone H1(0)) (MyD196) [Cleaved into: Histone H1.0, N-terminally processed]	15.9794	3	-3.63646	-2.18557	0.0662987	0.313167
P24270	Catalase (EC 1.11.1.6)	54.8387	24	1.48488	2.18027	0.0668133	0.313167
O54734	Dolichyl-diphosphooligosaccharide--protein glycosyltransferase 48 kDa subunit (DDOST 48 kDa subunit) (Oligosaccharyl transferase 48 kDa subunit)	27.4376	9	8.25685	2.17325	0.0674999	0.313167
Q5HZI1	Microtubule-associated tumor suppressor 1 homolog (AT2 receptor-binding protein) (Angiotensin-II type 2 receptor-interacting protein) (Coiled-coiled tumor suppressor gene 1 protein) (Mitochondrial tumor suppressor 1 homolog)	11.6529	12	1.86981	2.1659	0.0682267	0.313167
Q14AQ1	Proteasome (Prosome, macropain) 26S subunit, ATPase, 6 (Proteasome (Prosome, macropain) 26S subunit, ATPase, 6, isoform CRA_b)	34.7044	12	1.38295	2.16587	0.0682301	0.313167
Q9Z1R9	MCG124046 (Protease, serine 1 (trypsin 1)) (Protease, serine, 1 (Trypsin 1)) (Trypsinogen 16)	12.1951	2	-10.183	-2.16521	0.068296	0.313167
B2M1R6	Heterogeneous nuclear ribonucleoprotein K	44.3182	16	-18.4195	-2.15597	0.0692217	0.313167
Q91YM4	FAST kinase domain-containing protein 4 (Protein TBRG4) (Transforming growth factor beta regulator 4)	14.127	6	2.53411	2.15552	0.0692674	0.313167
O70303	Cell death activator CIDE-B (Cell death-inducing DFFA-like effector B)	5.93607	1	1.16047	2.137	0.0711628	0.3188
Q8BGS1	Band 4.1-like protein 5	14.0903	7	2.04883	2.13369	0.0715066	0.3188
Q3UKS0	AMP-binding domain-containing protein	42.6061	20	5.73116	2.12874	0.0720244	0.318894
Q8BW75	Amine oxidase [flavin-containing] B (EC 1.4.3.4) (Monoamine oxidase type B) (MAO-B)	48.2692	17	18.9417	2.12353	0.0725733	0.319008
P56654	Cytochrome P450 2C37 (EC 1.14.14.1) (CYPIIC37)	52.6531	7	1.26355	2.1191	0.0730438	0.319008
P04104	Keratin, type II cytoskeletal 1 (67 kDa cytokeratin) (Cytokeratin-1) (CK-1) (Keratin-1) (K1) (Type-II keratin Kb1)	6.12245	2	-21.8411	-2.10858	0.0741727	0.320207
Q3UH59	Myosin-10	22.6031	24	-23.4775	-2.10716	0.0743263	0.320207
Q8BSY0	Aspartyl/asparaginyl beta-hydroxylase (EC 1.14.11.16) (Aspartate beta-hydroxylase) (ASP beta-hydroxylase) (Peptide-aspartate beta-dioxygenase)	13.7652	9	-2.49747	-2.10267	0.0748146	0.320207
P50172	Corticosteroid 11-beta-dehydrogenase isozyme 1 (EC 1.1.1.146) (11-beta-hydroxysteroid dehydrogenase 1) (11-DH) (11-beta-HSD1) (11beta-HSD1A)	26.3699	8	2.07094	2.09387	0.0757811	0.322195
G5E8T9	Hydroxyacyl glutathione hydrolase (Hydroxyacylglutathione hydrolase, mitochondrial)	19.4175	4	1.32859	2.08836	0.0763924	0.322657
Q8K2C9	Very-long-chain (3R)-3-hydroxyacyl-CoA dehydratase 3 (EC 4.2.1.134) (3-hydroxyacyl-CoA dehydratase 3) (HACD3) (Butyrate-induced protein 1) (B-ind1) (Protein-tyrosine phosphatase-like A domain-containing protein 1)	16.8508	5	7.56456	2.05488	0.0802139	0.336584
P08032	Spectrin alpha chain, erythrocytic 1 (Erythroid alpha-spectrin)	34.5756	63	-23.1423	-2.04054	0.0819084	0.338509
O09158	Cytochrome P450 3A25 (EC 1.14.14.1) (CYPIIIA25)	21.2724	11	12.489	2.02942	0.0832468	0.338509
O88451	Retinol dehydrogenase 7 (EC 1.1.1.105) (Cis-retinol/3alpha-hydroxysterol short-chain dehydrogenase isozyme 2) (Cis-retinol/androgen dehydrogenase type 2) (CRAD-2)	56.6456	8	23.224	2.01319	0.0852402	0.338509
B2RTP7	Krt2 protein	5.94059	3	-7.30058	-2.01052	0.0855721	0.338509
D3Z1N9	60S ribosomal protein L29	11.875	2	6.49975	2.00855	0.0858188	0.338509
P24456	Cytochrome P450 2D10 (EC 1.14.14.1) (CYPIID10) (Cytochrome P450-16-alpha) (Cytochrome P450CB) (Testosterone 16-alpha hydroxylase)	31.5476	11	13.9461	2.00838	0.085839	0.338509
P20029	Endoplasmic reticulum chaperone BiP (EC 3.6.4.10) (78 kDa glucose-regulated protein) (GRP-78) (Binding-immunoglobulin protein) (BiP) (Heat shock protein 70 family protein 5) (HSP70 family protein 5) (Heat shock protein family A member 5) (Immunoglobulin heavy chain-binding protein)	55.4198	31	15.0855	2.00547	0.0862038	0.338509
Q3U1J4	DNA damage-binding protein 1 (DDB p127 subunit) (Damage-specific DNA-binding protein 1) (UV-damaged DNA-binding factor)	14.0351	16	5.77218	2.00108	0.0867572	0.338509
Q5DTI2	ATPase, Ca++ transporting, cardiac muscle, slow twitch 2, isoform CRA_b (MKIAA4195 protein) (Fragment)	30.9142	28	44.9484	1.99591	0.0874137	0.338509
Q8BMR3	Dolichyl-diphosphooligosaccharide--protein glycosyltransferase subunit 1	48.6842	25	-3.26327	-1.99389	0.0876711	0.338509
P19096	Fatty acid synthase (EC 2.3.1.85) [Includes: [Acyl-carrier-protein] S-acetyltransferase (EC 2.3.1.38); [Acyl-carrier-protein] S-malonyltransferase (EC 2.3.1.39); 3-oxoacyl-[acyl-carrier-protein] synthase (EC 2.3.1.41); 3-oxoacyl-[acyl-carrier-protein] reductase (EC 1.1.1.100); 3-hydroxyacyl-[acyl-carrier-protein] dehydratase (EC 4.2.1.59); Enoyl-[acyl-carrier-protein] reductase (EC 1.3.1.39); Ole…	40.7348	71	-4.44725	-1.99385	0.0876761	0.338509
B2RVP5	Histone H2A	7.8125	1	7.03897	1.99024	0.0881392	0.338509
Q3V3Z6	Uncharacterized protein	3.26895	2	3.19658	1.98923	0.0882694	0.338509
E9QAZ2	Deleted.	26.9608	5	6.35095	1.98681	0.0885801	0.338509
Q9WV69	Dematin (Dematin actin-binding protein) (Erythrocyte membrane protein band 4.9)	2.96296	1	1.11291	1.9868	0.0885818	0.338509
Q3U2W5	Galectin (Fragment)	8.81459	3	-3.44785	-1.96914	0.09089	0.345274
Q9CX98	Cytochrome P450 2U1 (EC 1.14.14.1)	11.5094	5	2.15393	1.96389	0.0915884	0.345881
P62196	26S proteasome regulatory subunit 8 (26S proteasome AAA-ATPase subunit RPT6) (Proteasome 26S subunit ATPase 5) (Proteasome subunit p45) (p45/SUG) (mSUG1)	42.6108	13	-5.46845	-1.95516	0.09276	0.348257
Q8CIM7	Cytochrome P450 2D26 (EC 1.14.14.1) (CYPIID26)	46.2	15	39.1231	1.94683	0.0938923	0.34871
Q8VCG4	Complement component C8 gamma chain	30.198	4	-1.68369	-1.93655	0.0953075	0.34871
Q546G4	Albumin 1 (Serum albumin)	62.8289	34	-19.9503	-1.93495	0.0955297	0.34871
P43274	Histone H1.4 (H1 VAR.2) (H1e)	26.9406	3	5.21261	1.93481	0.0955486	0.34871
Q00897	Alpha-1-antitrypsin 1-4 (Alpha-1 protease inhibitor 4) (Serine protease inhibitor 1-4) (Serine protease inhibitor A1d) (Serpin A1d)	27.845	4	10.1606	1.93447	0.0955966	0.34871
Q8BQ46	TAF15 RNA polymerase II, TATA box binding protein (TBP)-associated factor (TATA-box-binding protein-associated factor 15)	5.56553	1	-2.85572	-1.92843	0.0964404	0.349801
Q3V235	Prohibitin 2	45.4849	12	20.3317	1.9127	0.0986735	0.35589
Q8BM55	Transmembrane protein 214	14.7016	9	5.55582	1.90486	0.0998038	0.357955
E9Q5F4	Actin, cytoplasmic 1 (Fragment)	59.2453	1	2.84979	1.8837	0.102923	0.367092
A2AIX1	Protein transport protein Sec16A (SEC16 homolog A) (p250)	2.01935	4	1.05168	1.87355	0.104451	0.368887
Q8CFE4	SCY1-like protein 2 (Coated vesicle-associated kinase of 104 kDa)	2.58065	2	2.00508	1.87273	0.104575	0.368887
Q69ZN1	MKIAA1252 protein (Fragment)	8.54701	4	1.87157	1.8654	0.105695	0.3708
Q99N19	Cytochrome P450 CYP4F13 (Cytochrome P450, family 4, subfamily f, polypeptide 13)	19.1205	7	1.49198	1.85337	0.107557	0.375282
Q99MR8	Methylcrotonoyl-CoA carboxylase subunit alpha, mitochondrial (MCCase subunit alpha) (EC 6.4.1.4) (3-methylcrotonyl-CoA carboxylase 1) (3-methylcrotonyl-CoA carboxylase biotin-containing subunit) (3-methylcrotonyl-CoA:carbon dioxide ligase subunit alpha)	32.357	16	2.24265	1.84054	0.10958	0.379747
Q792Z1	MCG140784 (Trypsin 10) (Trypsinogen 10)	14.6341	2	-8.82836	-1.83777	0.11002	0.379747
P29341	Polyadenylate-binding protein 1 (PABP-1) (Poly(A)-binding protein 1)	38.0503	15	-7.44053	-1.8305	0.111186	0.38172
Q3TZU7	Sorting nexin	9.41176	4	2.45095	1.82621	0.11188	0.382058
B9EK92	Ras interacting protein 1	2.18522	2	-1.89304	-1.82026	0.11285	0.38333
E9QB02	Methionine--tRNA ligase, cytoplasmic	28.5714	21	-1.20211	-1.80293	0.11572	0.39101
E9PUL7	N-acetyltransferase 8 (GCN5-related) family member 1	20.2586	5	5.04937	1.79898	0.116383	0.391195
Q3UGX2	Spectrin beta chain	29.3259	56	-26.4226	-1.78549	0.118678	0.396103
Q6A0A9	Constitutive coactivator of PPAR-gamma-like protein 1 (Oxidative stress-associated Src activator) (Protein FAM120A)	32.7338	27	3.47034	1.78095	0.119462	0.396103
F8VPL2	Phosphatidylinositol 4-phosphate 3-kinase C2 domain-containing subunit alpha	7.17675	10	4.25682	1.7796	0.119695	0.396103
P11031	Activated RNA polymerase II transcriptional coactivator p15 (Positive cofactor 4) (PC4) (SUB1 homolog) (Single-stranded DNA-binding protein p9) (p14)	18.8976	2	-2.02711	-1.76584	0.122101	0.399741
Q0VGY9	Ank1 protein (Ankyrin-1)	16.3752	23	-1.57459	-1.76569	0.122126	0.399741
Q925I1	ATPase family AAA domain-containing protein 3 (AAA-ATPase TOB3)	20.9814	9	0.91351	1.76266	0.122662	0.399741
D4AFX7	DnaJ heat shock protein family (Hsp40) member C13 (Receptor mediated endocytosis-8)	8.85231	16	2.23947	1.74808	0.125273	0.405441
Q58EU8	Igk protein	41.841	1	-132.187	-1.74587	0.125674	0.405441
P97742	Carnitine O-palmitoyltransferase 1, liver isoform (CPT1-L) (EC 2.3.1.21) (Carnitine O-palmitoyltransferase I, liver isoform) (CPT I) (CPTI-L) (Carnitine palmitoyltransferase 1A)	26.0026	17	12.9896	1.74122	0.12652	0.406093
Q99NF7	Ppm1b protein (Protein phosphatase 1B) (Protein phosphatase 1B2 53 kDa isoform)	16.9811	7	-5.46333	-1.73783	0.127141	0.406093
Q04857	Collagen alpha-1(VI) chain	7.60976	6	4.2186	1.73274	0.128079	0.407063
Q8CD26	Solute carrier family 35 member E1	6.11247	2	1.28347	1.728	0.128958	0.407837
Q8K3M1	Cis-retinol/3alpha hydroxysterol short-chain dehydrogenase-like protein (RDH16 family member 2)	42.1384	8	10.8888	1.71838	0.130758	0.411503
Q8CC88	von Willebrand factor A domain-containing protein 8	13.3333	21	-3.11578	-1.71044	0.132262	0.414207
Q5FWI9	Adaptor protein complex AP-2, mu1	44.5977	16	-13.0748	-1.68404	0.137383	0.42764
V9GX76	Unconventional myosin-VI	38.0989	1	-3.86394	-1.68151	0.137884	0.42764
Q80X90	Filamin-B (FLN-B) (ABP-280-like protein) (Actin-binding-like protein) (Beta-filamin)	8.10915	15	-5.03138	-1.67492	0.139197	0.427843
Q9EQD6	Keratin intermediate filament 16a	16.0338	4	5.87641	1.67449	0.139282	0.427843
Q3UXQ6	40S ribosomal protein S4	50.5703	5	-9.23197	-1.65242	0.143766	0.437539
O08914	Fatty-acid amide hydrolase 1 (EC 3.5.1.99) (Anandamide amidohydrolase 1) (Oleamide hydrolase 1)	23.1434	8	1.93293	1.65135	0.143987	0.437539
P52430	Serum paraoxonase/arylesterase 1 (PON 1) (EC 3.1.1.2) (EC 3.1.1.81) (EC 3.1.8.1) (Aromatic esterase 1) (A-esterase 1) (Serum aryldialkylphosphatase 1)	43.662	9	2.60888	1.64895	0.144483	0.437539
H3BJS0	Melanoma inhibitory activity protein 2	25.3416	19	3.86485	1.64387	0.145539	0.438667
Q9ES97	Reticulon-3	2.80083	3	3.28674	1.63374	0.147666	0.440949
Q91XE8	Transmembrane protein 205	22.2222	4	6.2399	1.63372	0.14767	0.440949
P47911	60S ribosomal protein L6 (TAX-responsive enhancer element-binding protein 107) (TAXREB107)	30.7432	11	33.6216	1.62005	0.150588	0.44421
O35488	Very long-chain acyl-CoA synthetase (VLACS) (VLCS) (EC 6.2.1.-) (Fatty acid transport protein 2) (FATP-2) (Fatty-acid-coenzyme A ligase, very long-chain 1) (Long-chain-fatty-acid--CoA ligase) (EC 6.2.1.3) (Solute carrier family 27 member 2) (THCA-CoA ligase) (Very long-chain-fatty-acid-CoA ligase)	44.3548	25	19.2524	1.61997	0.150606	0.44421
B2RSV4	Splicing factor 3b, subunit 3	9.6138	9	2.01444	1.61889	0.150838	0.44421
Q3UJZ7	Nop domain-containing protein	16.3793	7	4.64782	1.60628	0.153581	0.44911
Q7TPR4	Alpha-actinin-1 (Alpha-actinin cytoskeletal isoform) (F-actin cross-linking protein) (Non-muscle alpha-actinin-1)	19.7309	5	-3.20986	-1.59956	0.155061	0.44911
Q3TI98	B5 domain-containing protein	23.7691	13	-0.93086	-1.59897	0.155192	0.44911
B2RWW6	eIF-2-alpha kinase activator GCN1 (GCN1 eIF-2-alpha kinase activator homolog) (GCN1-like protein 1) (General control of amino-acid synthesis 1-like protein 1) (Translational activator GCN1)	8.19918	20	-3.308	-1.59849	0.1553	0.44911
Q8K441	ATP-binding cassette sub-family A member 6	22.2906	27	-1.21069	-1.58559	0.158184	0.4554
Q99JR5	Tubulointerstitial nephritis antigen-like (Adrenocortical zonation factor 1) (AZ-1) (Androgen-regulated gene 1 protein) (Tubulointerstitial nephritis antigen-related protein) (TARP)	7.93991	3	4.30672	1.57889	0.1597	0.456224
P13020	Gelsolin (Actin-depolymerizing factor) (ADF) (Brevin)	8.84615	5	-5.49415	-1.57805	0.159892	0.456224
O35643	AP-1 complex subunit beta-1 (Adaptor protein complex AP-1 subunit beta-1) (Adaptor-related protein complex 1 subunit beta-1) (Beta-1-adaptin) (Beta-adaptin 1) (Clathrin assembly protein complex 1 beta large chain) (Golgi adaptor HA1/AP1 adaptin beta subunit)	32.0255	13	1.39503	1.57269	0.161117	0.457686
P55096	ATP-binding cassette sub-family D member 3 (68 kDa peroxisomal membrane protein) (PMP68) (70 kDa peroxisomal membrane protein) (PMP70)	27.7693	15	7.36444	1.561	0.16382	0.463316
Q7TMM9	Tubulin beta-2A chain	41.3483	1	-1.84183	-1.5533	0.165621	0.466355
Q5M9J8	MCG13936 (MCG20926, isoform CRA_a) (Ribosomal protein L28)	29.1971	6	8.94829	1.54992	0.16642	0.466558
Q3UKX3	Uncharacterized protein (Fragment)	20.777	9	2.3171	1.53911	0.168994	0.471568
Q80ZU5	Coiled-coil domain-containing protein 181	1.17878	1	-1.94342	-1.53627	0.169676	0.471568
D3Z2H9	Tropomyosin 3, related sequence 7	15.7258	2	0.691897	1.52877	0.171489	0.474552
E9Q5J6	Major intrinsically disordered NOTCH2-binding receptor 1-like homolog (Membrane integral NOTCH2-associated receptor 2)	3.62694	1	2.83773	1.5103	0.176031	0.484137
Q9Z0U1	Tight junction protein ZO-2 (Tight junction protein 2) (Zona occludens protein 2) (Zonula occludens protein 2)	8.48329	9	-5.75983	-1.50858	0.176461	0.484137
D3Z5I1	Zinc finger CCCH-type antiviral protein 1	15.4618	12	1.8717	1.49994	0.178628	0.487996
Q60972	Histone-binding protein RBBP4 (Chromatin assembly factor 1 subunit C) (CAF-1 subunit C) (Chromatin assembly factor I p48 subunit) (CAF-I 48 kDa subunit) (CAF-I p48) (Nucleosome-remodeling factor subunit RBAP48) (Retinoblastoma-binding protein 4) (RBBP-4) (Retinoblastoma-binding protein p48)	12.4706	2	1.85515	1.49248	0.18052	0.489174
Q8CCK0	Core histone macro-H2A.2 (Histone macroH2A2) (mH2A2)	6.72043	1	-2.38718	-1.49223	0.180583	0.489174
Q80U89	MKIAA0034 protein (Fragment)	46.9121	64	-75.4687	-1.48548	0.182311	0.489832
Q9Z204	Heterogeneous nuclear ribonucleoproteins C1/C2 (hnRNP C1/C2)	30.6709	9	2.12504	1.48401	0.182688	0.489832
Q3UW40	TRASH domain-containing protein	30	6	29.4852	1.48236	0.183115	0.489832
Q3TPZ5	Dynactin 2	26.8657	8	-1.6494	-1.466	0.18738	0.499162
Q8BVQ9	26S proteasome regulatory subunit 7	43.1579	18	2.07953	1.45429	0.19049	0.505351
Q3TXM1	Uncharacterized protein	11.1111	6	2.90343	1.45011	0.19161	0.505732
Q642L7	MCG13441 (MCG15222) (Ribosomal protein S27A)	42.3077	6	29.5114	1.4477	0.192261	0.505732
O35728	Cytochrome P450 4A14 (CYPIVA14) (Cytochrome P450-LA-omega 3) (Lauric acid omega-hydroxylase 3) (Long-chain fatty acid omega-monooxygenase) (EC 1.14.14.80)	12.0316	4	-1.91922	-1.44497	0.192997	0.505732
Q3U6B1	Uncharacterized protein (Fragment)	25.4545	11	-7.18345	-1.44102	0.19407	0.506475
Q9Z0R9	Acyl-CoA 6-desaturase (EC 1.14.19.3) (Delta(6) fatty acid desaturase) (D6D) (Delta(6) desaturase) (Delta-6 desaturase) (Fatty acid desaturase 2)	15.991	6	6.12309	1.43385	0.196029	0.509516
Q9EP75	Leukotriene-B4 omega-hydroxylase 3 (EC 1.14.14.94) (Cyp4f-14) (Cytochrome P450 4F14) (Cytochrome P450-LTB-omega) (Leukotriene-B4 20-monooxygenase 3)	18.5115	6	1.19868	1.42697	0.197926	0.510324
E9PZW8	Unconventional myosin-IXb	0.93985	2	1.37616	1.42423	0.198685	0.510324
Q6ZWY3	40S ribosomal protein S27-like	39.2857	2	2.33535	1.4225	0.199168	0.510324
E9Q035	Predicted gene 20425	46.2168	7	-2.39855	-1.41915	0.200103	0.510324
Q91WN4	Kynurenine 3-monooxygenase (EC 1.14.13.9) (Kynurenine 3-hydroxylase)	45.3027	17	1.93488	1.41839	0.200314	0.510324
P16460	Argininosuccinate synthase (EC 6.3.4.5) (Citrulline--aspartate ligase)	56.068	3	10.2294	1.40259	0.204781	0.518158
E9QPX1	Collagen alpha-1(XVIII) chain	3.72041	4	3.52607	1.39977	0.205588	0.518158
Q3UA52	Arp2/3 complex 34 kDa subunit (Fragment)	13.577	5	-4.56312	-1.39648	0.206533	0.518158
P53395	Lipoamide acyltransferase component of branched-chain alpha-keto acid dehydrogenase complex, mitochondrial (EC 2.3.1.168) (Branched-chain alpha-keto acid dehydrogenase complex component E2) (BCKAD-E2) (BCKADE2) (Dihydrolipoamide acetyltransferase component of branched-chain alpha-keto acid dehydrogenase complex) (Dihydrolipoamide branched chain transacylase) (Dihydrolipoyllysine-residue (2-methyl…	53.3195	21	-1.7372	-1.39468	0.20705	0.518158
P61211	ADP-ribosylation factor-like protein 1	23.7569	3	1.8948	1.39084	0.208159	0.518158
P26369	Splicing factor U2AF 65 kDa subunit (U2 auxiliary factor 65 kDa subunit) (U2 snRNP auxiliary factor large subunit)	10.9474	4	1.29004	1.39059	0.208232	0.518158
Q99JY0	Trifunctional enzyme subunit beta, mitochondrial (TP-beta) [Includes: 3-ketoacyl-CoA thiolase (EC 2.3.1.155) (EC 2.3.1.16) (Acetyl-CoA acyltransferase) (Beta-ketothiolase)]	31.5789	13	14.1251	1.38517	0.209808	0.519137
Q9D0M3	Cytochrome c1, heme protein, mitochondrial (Complex III subunit 4) (Complex III subunit IV) (Cytochrome b-c1 complex subunit 4) (Ubiquinol-cytochrome-c reductase complex cytochrome c1 subunit) (Cytochrome c-1)	33.8462	8	1.97754	1.38369	0.210242	0.519137
Q3U547	Uncharacterized protein	16.8659	12	3.35812	1.3776	0.212028	0.521541
Q50HX4	RAB14 protein (RAB14, member RAS oncogene family, isoform CRA_b) (Rab14)	80.4651	12	-2.00682	-1.3736	0.213209	0.522225
Q8BWQ1	UDP-glucuronosyltransferase 2A3 (UDPGT 2A3) (EC 2.4.1.17)	26.2172	9	1.90294	1.37116	0.213933	0.522225
Q9CPN9	RIKEN cDNA 2210010C04 gene (RIKEN cDNA 2210010C04, isoform CRA_b) (Trypsinogen 7)	4.8583	1	-2.8317	-1.36554	0.215605	0.524313
Q3U6C7	Succinate-CoA ligase subunit beta (EC 6.2.1.-) (Fragment)	26.5957	11	-1.37463	-1.35432	0.218982	0.528821
P98078	Disabled homolog 2 (Adaptor molecule disabled-2) (Differentially expressed in ovarian carcinoma 2) (DOC-2) (Mitogen-responsive phosphoprotein)	4.047	2	-2.77822	-1.3502	0.220234	0.528821
Q9D379	Epoxide hydrolase 1 (EC 3.3.2.9) (Epoxide hydratase) (Microsomal epoxide hydrolase) (mEH)	44.3956	20	3.90525	1.34852	0.220746	0.528821
Q80UY2	E3 ubiquitin-protein ligase KCMF1 (EC 2.3.2.27) (Differentially expressed in branching tubulogenesis 91) (Debt-91) (RING-type E3 ubiquitin transferase KCMF1)	5.24934	2	2.23746	1.34689	0.221245	0.528821
Q91V99	40S ribosomal protein S30 (Fragment)	7.29927	1	2.04543	1.3458	0.221578	0.528821
P83882	60S ribosomal protein L36a (60S ribosomal protein L44)	24.5283	4	7.84659	1.34088	0.22309	0.530458
Q5EBQ6	MCG10266, isoform CRA_a (Ribosomal protein L9)	66.6667	12	5.34073	1.31818	0.230179	0.545295
Q543E2	Solute carrier family 25 (Mitochondrial carrier ornithine transporter), member 15, isoform CRA_b	44.8505	12	1.94015	1.31126	0.232379	0.548483
Q9QXY1	Tight junction protein ZO-3 (Tight junction protein 3) (Zona occludens protein 3) (Zonula occludens protein 3)	4.0884	3	-2.12129	-1.29898	0.236329	0.549026
K3W4R2	Myosin-14	19.1	25	-15.2829	-1.29783	0.236703	0.549026
Q3TVK4	F-actin-capping protein subunit beta	26.1029	8	-13.0144	-1.29749	0.236813	0.549026
E9Q8Z8	Catenin delta-1	13.9607	10	-4.95541	-1.29699	0.236976	0.549026
Q922Q1	Mitochondrial amidoxime reducing component 2 (mARC2) (EC 1.-.-.-) (Molybdenum cofactor sulfurase C-terminal domain-containing protein 2) (MOSC domain-containing protein 2) (Moco sulfurase C-terminal domain-containing protein 2)	35.7988	9	2.2443	1.2968	0.237038	0.549026
Q3ULD5	Methylcrotonoyl-CoA carboxylase beta chain, mitochondrial (MCCase subunit beta) (EC 6.4.1.4) (3-methylcrotonyl-CoA carboxylase 2) (3-methylcrotonyl-CoA carboxylase non-biotin-containing subunit) (3-methylcrotonyl-CoA:carbon dioxide ligase subunit beta)	33.0373	15	-1.19647	-1.29464	0.23774	0.549026
Q5SUH6	Clathrin interactor 1 (MCG22297, isoform CRA_b)	18.0967	9	4.43983	1.28661	0.240367	0.552306
Q148V8	Protein FAM83H	4.63193	4	2.56044	1.28505	0.240881	0.552306
Q01279	Epidermal growth factor receptor (EC 2.7.10.1)	24.2975	25	3.94758	1.27129	0.24545	0.560779
Q61694	NADPH-dependent 3-keto-steroid reductase Hsd3b5 (3 beta-hydroxysteroid dehydrogenase type 5) (3 beta-hydroxysteroid dehydrogenase type V) (3 beta-HSD V) (EC 1.1.1.270) (Dihydrotestosterone 3-ketoreductase) (EC 1.1.1.210)	39.1421	12	0.81647	1.26451	0.247729	0.563979
Q61781	Keratin, type I cytoskeletal 14 (Cytokeratin-14) (CK-14) (Keratin-14) (K14)	15.4959	2	-2.78807	-1.25804	0.249923	0.565655
Q3UAT2	Translocating chain-associated membrane protein	12.0321	4	1.07727	1.25555	0.250771	0.565655
Q69ZX3	MKIAA0866 protein (Fragment)	18.0948	15	-10.5835	-1.25456	0.251108	0.565655
Q5M9L1	60S ribosomal protein L36	29.5238	4	6.23799	1.2496	0.252806	0.567487
Q9CWK0	Ribosomal_L14e domain-containing protein	20.7048	4	20.0236	1.24534	0.254272	0.568789
P51881	ADP/ATP translocase 2 (ADP,ATP carrier protein 2) (Adenine nucleotide translocator 2) (ANT 2) (Solute carrier family 25 member 5) [Cleaved into: ADP/ATP translocase 2, N-terminally processed]	51.0067	13	1.37271	1.23459	0.258008	0.575144
Q3TSV1	Decorin (Bone proteoglycan II)	12.7119	4	-4.05509	-1.20037	0.270203	0.600244
A2AS89	Agmatinase, mitochondrial (EC 3.5.3.11) (Agmatine ureohydrolase) (AUH)	44.4134	8	-8.37402	-1.17779	0.278516	0.616406
P14115	60S ribosomal protein L27a (L29)	38.5135	7	19.7818	1.17543	0.279399	0.616406
P58710	L-gulonolactone oxidase (LGO) (EC 1.1.3.8) (L-gulono-gamma-lactone oxidase) (GLO)	44.7727	16	2.24192	1.15795	0.285998	0.628804
Q6PFA2	Clathrin light chain	34.8624	8	-17.3469	-1.15484	0.287186	0.629261
Q6ZWX1	MCG1036414 (MCG115732) (MCG121795) (MCG128444) (MCG130125, isoform CRA_a) (MCG133520) (Ribosomal protein L35A) (Rpl35a protein)	20.9091	3	-4.06619	-1.14798	0.289817	0.632866
E9QPR6	Transmembrane protease serine 13	1.45985	1	-2.2266	-1.14463	0.291113	0.633542
Q6IFZ6	Keratin, type II cytoskeletal 1b (Cytokeratin-1B) (CK-1B) (Embryonic type II keratin-1) (Keratin-77) (K77) (Type-II keratin Kb39)	7.16783	1	5.29254	1.13801	0.293684	0.636977
Q3ULG4	VWFA domain-containing protein	37.7309	10	0.74473	1.13165	0.296168	0.637943
Q6ZWV7	60S ribosomal protein L35	13.8211	2	1.38006	1.13144	0.296253	0.637943
P11087	Collagen alpha-1(I) chain (Alpha-1 type I collagen)	1.85822	2	7.2926	1.12926	0.29711	0.637943
Q9EPE9	Manganese-transporting ATPase 13A1 (CATP) (EC 3.6.3.-)	12.5	13	4.50365	1.12575	0.298491	0.638771
Q32P04	Keratin 5	19.3103	5	-6.35704	-1.10648	0.306183	0.653055
Q3U3K9	Ancient ubiquitous protein 1	11.3895	4	0.766933	1.102	0.307994	0.654742
Q3ULC7	Uncharacterized protein	27.1445	19	1.07735	1.09712	0.309976	0.656555
Q5SWU9	Acetyl-CoA carboxylase 1 (ACC1) (EC 6.4.1.2) (ACC-alpha) (Acetyl-CoA carboxylase 265) [Includes: Biotin carboxylase (EC 6.3.4.14)]	12.9638	20	0.596323	1.09487	0.310892	0.656555
Q8BGH2	Sorting and assembly machinery component 50 homolog	15.565	5	1.03749	1.08506	0.314922	0.659522
P99027	60S acidic ribosomal protein P2	76.5217	6	-3.93151	-1.0827	0.315896	0.659522
Q3UNX5	Acyl-coenzyme A synthetase ACSM3, mitochondrial (EC 6.2.1.2) (Acyl-CoA synthetase medium-chain family member 3) (Butyrate--CoA ligase 3) (Butyryl-coenzyme A synthetase 3) (Middle-chain acyl-CoA synthetase 3) (Propionate--CoA ligase) (EC 6.2.1.17) (Protein SA homolog)	12.069	6	-6.57069	-1.07875	0.317532	0.659522
P51660	Peroxisomal multifunctional enzyme type 2 (MFE-2) (17-beta-hydroxysteroid dehydrogenase 4) (17-beta-HSD 4) (D-bifunctional protein) (DBP) (Multifunctional protein 2) (MPF-2) [Cleaved into: (3R)-hydroxyacyl-CoA dehydrogenase (EC 1.1.1.n12); Enoyl-CoA hydratase 2 (EC 4.2.1.107) (EC 4.2.1.119) (3-alpha,7-alpha,12-alpha-trihydroxy-5-beta-cholest-24-enoyl-CoA hydratase)]	28.5714	17	2.99763	1.07784	0.31791	0.659522
P14733	Lamin-B1	16.3265	8	-2.88688	-1.07501	0.319088	0.659522
Q99PV0	Pre-mRNA-processing-splicing factor 8 (Splicing factor Prp8)	12.6767	25	-1.71677	-1.07315	0.319867	0.659522
O08583	THO complex subunit 4 (Tho4) (Ally of AML-1 and LEF-1) (Aly/REF export factor) (REF1-I) (RNA and export factor-binding protein 1) (Transcriptional coactivator Aly/REF)	19.6078	3	-3.61054	-1.07191	0.320384	0.659522
Q3V1M8	Uncharacterized protein	41.0095	44	2.62852	1.07033	0.321046	0.659522
Q570Z8	MKIAA4114 protein (Fragment)	19.2878	9	-1.22496	-1.06914	0.321543	0.659522
Q80XL6	Acyl-CoA dehydrogenase family member 11 (ACAD-11) (EC 1.3.8.-)	25.2888	16	8.22543	1.066	0.322866	0.660127
P03987	Ig gamma-3 chain C region	6.03015	2	1.01169	1.04713	0.330886	0.674377
Q3TIY5	Uncharacterized protein	9.18239	5	4.36263	1.03942	0.33421	0.678997
P62717	60S ribosomal protein L18a	39.7727	8	10.9621	1.03559	0.335869	0.680214
Q564E8	Ribosomal protein L4	41.5274	18	35.5666	1.0327	0.337126	0.680612
Q8VDD5	Myosin-9 (Cellular myosin heavy chain, type A) (Myosin heavy chain 9) (Myosin heavy chain, non-muscle IIa) (Non-muscle myosin heavy chain A) (NMMHC-A) (Non-muscle myosin heavy chain IIa) (NMMHC II-a) (NMMHC-IIA)	51.3776	74	-156.814	-1.02872	0.338867	0.680612
G5E902	MCG10343, isoform CRA_b (Phosphate carrier protein, mitochondrial)	29.6089	10	2.07442	1.02785	0.339246	0.680612
Q60936	Atypical kinase COQ8A, mitochondrial (EC 2.7.-.-) (Chaperone activity of bc1 complex-like) (Chaperone-ABC1-like) (Coenzyme Q protein 8A) (aarF domain-containing protein kinase 3)	10.6977	6	-0.771697	-1.02157	0.342003	0.684006
P61161	Actin-related protein 2 (Actin-like protein 2)	15.736	5	0.824307	1.01588	0.344519	0.685011
P15116	Cadherin-2 (Neural cadherin) (N-cadherin) (CD antigen CD325)	6.29139	4	-3.7306	-1.01561	0.344639	0.685011
Q3UD06	ATP synthase subunit gamma	27.8523	8	-2.22128	-1.00368	0.349961	0.693442
Q9D1R9	60S ribosomal protein L34	34.188	5	10.7611	0.998142	0.352452	0.694426
Q62261	Spectrin beta chain, non-erythrocytic 1 (Beta-II spectrin) (Embryonic liver fodrin) (Fodrin beta chain)	28.777	51	-26.2961	-0.997556	0.352717	0.694426
Q6P5H2	Nestin	0.482833	1	-0.75503	-0.995375	0.353703	0.694426
Q8BH73	Glutaminyl-peptide cyclotransferase-like protein (EC 2.3.2.5) (Golgi-resident glutaminyl-peptide cyclotransferase) (isoQC) (gQC)	7.3107	2	0.860037	0.986804	0.357598	0.699932
A0A068WAQ5	Protein 4.1R (Fragment)	15.6863	10	-4.39456	-0.978254	0.361516	0.700954
Q9ERG0	LIM domain and actin-binding protein 1 (Epithelial protein lost in neoplasm) (mEPLIN)	27.8884	18	-26.7494	-0.977494	0.361866	0.700954
Q9D0E1	Heterogeneous nuclear ribonucleoprotein M (hnRNP M)	23.594	15	4.97925	0.976677	0.362242	0.700954
O88322	Nidogen-2 (NID-2) (Entactin-2)	2.63721	3	-2.6929	-0.976146	0.362487	0.700954
Q8BMS1	Trifunctional enzyme subunit alpha, mitochondrial (Monolysocardiolipin acyltransferase) (EC 2.3.1.-) (TP-alpha) [Includes: Long-chain enoyl-CoA hydratase (EC 4.2.1.17); Long chain 3-hydroxyacyl-CoA dehydrogenase (EC 1.1.1.211)]	45.0852	25	15.178	0.967611	0.366439	0.706469
P47963	60S ribosomal protein L13 (A52)	36.4929	10	14.6258	0.963707	0.368259	0.70785
Q5SWR1	AP complex subunit beta	36.3828	17	-7.98817	-0.960641	0.369692	0.708484
Q6A0F1	MKIAA0002 protein (Fragment)	55.3153	27	1.11102	0.940005	0.379451	0.725022
Q80UT7	Rpl7a protein (Fragment)	48.5185	13	16.2634	0.93488	0.381904	0.727545
Q149Z9	Histone cluster 1, H1d (MCG50184)	27.1493	3	2.92371	0.914068	0.391991	0.744111
P28230	Gap junction beta-1 protein (Connexin-32) (Cx32)	12.7208	4	0.765843	0.912175	0.392919	0.744111
Q64727	Vinculin (Metavinculin)	8.53659	7	-2.96298	-0.90019	0.398828	0.753081
P11679	Keratin, type II cytoskeletal 8 (Cytokeratin endo A) (Cytokeratin-8) (CK-8) (Keratin-8) (K8) (Type-II keratin Kb8)	62.0408	22	128.549	0.874803	0.411562	0.773653
G5E8R1	Tropomyosin 1, alpha, isoform CRA_j (Tropomyosin alpha-1 chain)	23.7903	4	-2.58443	-0.870139	0.413933	0.773653
Q62417	Sorbin and SH3 domain-containing protein 1 (Ponsin) (SH3 domain protein 5) (SH3P12) (c-Cbl-associated protein) (CAP)	5.11628	5	-1.40408	-0.869449	0.414284	0.773653
G3X9T7	Galectin	37.9603	10	-4.17026	-0.868942	0.414543	0.773653
Q60932	Voltage-dependent anion-selective channel protein 1 (VDAC-1) (mVDAC1) (Outer mitochondrial membrane protein porin 1) (Plasmalemmal porin) (Voltage-dependent anion-selective channel protein 5) (VDAC-5) (mVDAC5)	77.7027	16	4.30103	0.861477	0.418364	0.777796
Q9EP71	Ankycorbin (Ankyrin repeat and coiled-coil structure-containing protein) (Novel retinal pigment epithelial cell protein) (Retinoic acid-induced protein 14) (p125)	6.43514	5	0.97136	0.859876	0.419186	0.777796
P50446	Keratin, type II cytoskeletal 6A (Cytokeratin-6A) (CK-6A) (Keratin-6-alpha) (mK6-alpha) (Keratin-6A) (K6A)	18.9873	3	-6.37272	-0.85366	0.422392	0.780138
Q5BLK1	40S ribosomal protein S6	29.7189	7	10.8153	0.852719	0.422878	0.780138
Q9D0I9	Arginine--tRNA ligase, cytoplasmic (EC 6.1.1.19) (Arginyl-tRNA synthetase) (ArgRS)	39.697	23	-1.40901	-0.833451	0.432934	0.796401
Q6ZWN5	40S ribosomal protein S9	37.6289	10	-25.0158	-0.82611	0.43681	0.801235
Q9DCY1	Peptidyl-prolyl cis-trans isomerase (PPIase) (EC 5.2.1.8)	50.463	10	-3.18721	-0.820367	0.439859	0.802233
Q61584	Fragile X mental retardation syndrome-related protein 1 (mFxr1p)	20.2363	12	-0.70941	-0.818627	0.440786	0.802233
P27659	60S ribosomal protein L3 (J1 protein)	34.9876	13	5.35549	0.815979	0.442199	0.802233
P35550	rRNA 2'-O-methyltransferase fibrillarin (EC 2.1.1.-) (Histone-glutamine methyltransferase) (Nucleolar protein 1)	31.1927	10	4.69745	0.815692	0.442353	0.802233
Q69ZW4	MKIAA0899 protein (Fragment)	35.3671	19	-5.18735	-0.808611	0.446148	0.803569
Q99L88	Beta-1-syntrophin (59 kDa dystrophin-associated protein A1 basic component 1) (DAPA1B) (Syntrophin-2)	13.594	5	-1.95743	-0.807622	0.44668	0.803569
Q80WJ7	Protein LYRIC (3D3/LYRIC) (Lysine-rich CEACAM1 co-isolated protein) (Metadherin) (Metastasis adhesion protein)	30.0518	13	-1.72806	-0.807317	0.446845	0.803569
Q3UKA4	Alcohol dehydrogenase 1 (Class I), isoform CRA_c	38.1333	12	-6.76551	-0.800601	0.450469	0.807825
Q8R0Y6	Cytosolic 10-formyltetrahydrofolate dehydrogenase (10-FTHFDH) (FDH) (EC 1.5.1.6) (Aldehyde dehydrogenase family 1 member L1)	58.3149	43	-2.47218	-0.794009	0.454047	0.810425
P25688	Uricase (EC 1.7.3.3) (Urate oxidase)	47.8548	16	-66.0243	-0.79328	0.454444	0.810425
Q76LV0	Glutathione peroxidase	17.3913	4	0.416523	0.783656	0.459706	0.816893
P42669	Transcriptional activator protein Pur-alpha (Purine-rich single-stranded DNA-binding protein alpha)	42.9907	8	-3.54385	-0.774207	0.464913	0.816893
P02535	Keratin, type I cytoskeletal 10 (56 kDa cytokeratin) (Cytokeratin-10) (CK-10) (Keratin, type I cytoskeletal 59 kDa) (Keratin-10) (K10)	10.8772	6	-16.6352	-0.767611	0.468572	0.816893
Q8K0L9	Zinc finger and BTB domain-containing protein 20 (BTB/POZ domain zinc finger factor HOF) (Zinc finger protein 288)	5.39811	3	-0.58548	-0.764875	0.470096	0.816893
Q8CGC7	Bifunctional glutamate/proline--tRNA ligase (Bifunctional aminoacyl-tRNA synthetase) [Includes: Glutamate--tRNA ligase (EC 6.1.1.17) (Glutamyl-tRNA synthetase) (GluRS); Proline--tRNA ligase (EC 6.1.1.15) (Prolyl-tRNA synthetase) (ProRS)]	36.5741	41	1.02072	0.764268	0.470434	0.816893
B1B1A8	Myosin light chain kinase, smooth muscle (Myosin, light polypeptide kinase)	0.564103	1	-0.96406	-0.762253	0.471559	0.816893
Q02257	Junction plakoglobin (Desmoplakin III) (Desmoplakin-3)	18.3893	8	1.0422	0.757032	0.474482	0.816893
Q5M9M5	MCG10806 (Ribosomal protein L23a)	48.7179	10	11.8941	0.753275	0.476592	0.816893
Q3U1S6	Uncharacterized protein	30.9524	21	-1.30681	-0.751713	0.477472	0.816893
Q9CW42	Mitochondrial amidoxime-reducing component 1 (mARC1) (EC 1.-.-.-) (Molybdenum cofactor sulfurase C-terminal domain-containing protein 1) (MOSC domain-containing protein 1) (Moco sulfurase C-terminal domain-containing protein 1)	46.1765	10	-0.920953	-0.743243	0.482259	0.816893
Q3UZG3	Uncharacterized protein	26.9129	10	-2.39286	-0.733632	0.48773	0.816893
F6YVP7	Predicted gene 10260	37.5	6	-14.948	-0.731627	0.488877	0.816893
E9Q3X0	Major vault protein	45.5172	29	-1.24369	-0.718695	0.496316	0.816893
P15105	Glutamine synthetase (GS) (EC 6.3.1.2) (Glutamate--ammonia ligase) (Palmitoyltransferase GLUL) (EC 2.3.1.225)	38.874	12	-5.22377	-0.717969	0.496736	0.816893
Q9R112	Sulfide:quinone oxidoreductase, mitochondrial (SQOR) (EC 1.8.5.-) (Sulfide quinone oxidoreductase)	46	16	1.51227	0.706404	0.503454	0.816893
Q5SWZ5	Myosin phosphatase Rho-interacting protein	2.8647	5	1.48546	0.700016	0.50719	0.816893
O88569	Heterogeneous nuclear ribonucleoproteins A2/B1 (hnRNP A2/B1)	46.4589	13	-8.05485	-0.694958	0.510162	0.816893
E9PZ16	Basement membrane-specific heparan sulfate proteoglycan core protein	5.36162	18	-4.94575	-0.681446	0.518154	0.816893
P47962	60S ribosomal protein L5	37.037	12	-5.9458	-0.643999	0.540716	0.816893
P62082	40S ribosomal protein S7	50.5155	7	-13.2652	-0.640945	0.542583	0.816893
P20918	Plasminogen (EC 3.4.21.7) [Cleaved into: Plasmin heavy chain A; Activation peptide; Angiostatin; Plasmin heavy chain A, short form; Plasmin light chain B]	28.5714	17	-2.36083	-0.636273	0.545446	0.816893
E9PV24	Fibrinogen alpha chain [Cleaved into: Fibrinopeptide A; Fibrinogen alpha chain]	17.1103	12	-1.85557	-0.632382	0.547837	0.816893
P48678	Prelamin-A/C [Cleaved into: Lamin-A/C]	33.8346	19	8.54572	0.631121	0.548614	0.816893
F6T4M4	Serine/arginine repetitive matrix protein 1 (Fragment)	15	1	7.83363	0.630974	0.548704	0.816893
Q62267	Cornifin-B (Small proline-rich protein 1B) (SPR1 B) (SPR1B)	5.22876	1	0.739993	0.630292	0.549124	0.816893
P21619	Lamin-B2	19.4631	9	3.17875	0.628926	0.549967	0.816893
Q60865	Caprin-1 (Cytoplasmic activation- and proliferation-associated protein 1) (GPI-anchored membrane protein 1) (GPI-anchored protein p137) (GPI-p137) (p137GPI) (Membrane component chromosome 11 surface marker 1) (RNA granule protein 105)	10.7496	7	-2.33894	-0.627334	0.550949	0.816893
A0A0A0MQA5	Tubulin alpha chain (Fragment)	39.413	5	-2.30332	-0.618002	0.556731	0.816893
Q99K28	ADP-ribosylation factor GTPase-activating protein 2 (ARF GAP 2) (GTPase-activating protein ZNF289) (Zinc finger protein 289)	3.84615	2	0.66836	0.616382	0.557738	0.816893
E9QNN1	ATP-dependent RNA helicase A	20.6647	22	-1.19393	-0.60746	0.563305	0.816893
P21981	Protein-glutamine gamma-glutamyltransferase 2 (EC 2.3.2.13) (Tissue transglutaminase) (Transglutaminase C) (TG(C)) (TGC) (TGase C) (Transglutaminase-2) (TGase-2)	24.1983	14	4.8593	0.592975	0.572414	0.816893
Q9CY58	Plasminogen activator inhibitor 1 RNA-binding protein (PAI1 RNA-binding protein 1) (PAI-RBP1) (SERPINE1 mRNA-binding protein 1)	30.4668	11	-1.41751	-0.590773	0.573806	0.816893
Q8BH35	Complement component C8 beta chain (Complement component 8 subunit beta)	7.30051	4	1.0655	0.58528	0.577288	0.816893
A1L317	Keratin, type I cytoskeletal 24 (Cytokeratin-24) (CK-24) (Keratin-24) (K24) (Type I keratin-24)	3.125	2	4.35427	0.584369	0.577867	0.816893
Q9EPU0	Regulator of nonsense transcripts 1 (EC 3.6.4.-) (ATP-dependent helicase RENT1) (Nonsense mRNA reducing factor 1) (NORF1) (Up-frameshift suppressor 1 homolog) (mUpf1)	20.9075	18	-0.46775	-0.581361	0.57978	0.816893
P63037	DnaJ homolog subfamily A member 1 (DnaJ protein homolog 2) (Heat shock 40 kDa protein 4) (Heat shock protein J2) (HSJ-2)	26.4484	7	-2.06532	-0.570153	0.58694	0.816893
Q3TML6	Eukaryotic translation initiation factor 2, subunit 3, structural gene X-linked	35.5932	3	-0.277097	-0.54919	0.600465	0.816893
Q5M9K7	MCG21688 (Ribosomal protein S10)	53.3333	9	-2.01854	-0.544055	0.603805	0.816893
A3KGU7	Spectrin alpha chain, non-erythrocytic 1	41.2192	90	-37.3016	-0.543684	0.604046	0.816893
H7BX95	Serine/arginine-rich-splicing factor 1	27.2727	6	-1.07571	-0.536897	0.608477	0.816893
Q91WL5	Cytochrome P450 4A12A (EC 1.14.14.1) (CYPIVA12)	39.9606	8	0.614983	0.529069	0.613609	0.816893
Q60930	Voltage-dependent anion-selective channel protein 2 (VDAC-2) (mVDAC2) (Outer mitochondrial membrane protein porin 2) (Voltage-dependent anion-selective channel protein 6) (VDAC-6) (mVDAC6)	52.2034	11	1.74621	0.526684	0.615178	0.816893
Q80TM2	MKIAA1027 protein (Fragment)	12.4025	24	-1.12614	-0.523564	0.617233	0.816893
Q3TGR2	Fibrinogen, B beta polypeptide, isoform CRA_a	27.8586	9	-0.879983	-0.520299	0.619388	0.816893
G5E924	Heterogeneous nuclear ribonucleoprotein L (Fragment)	24.2276	12	-1.0876	-0.493162	0.637449	0.816893
G3X9Y9	Myosin Vb, isoform CRA_a (Unconventional myosin-Vb)	3.2538	5	-1.22761	-0.49218	0.638108	0.816893
P68033	Actin, alpha cardiac muscle 1 (Alpha-cardiac actin) [Cleaved into: Actin, alpha cardiac muscle 1, intermediate form]	41.9098	4	0.848377	0.485311	0.642725	0.816893
P23116	Eukaryotic translation initiation factor 3 subunit A (eIF3a) (Centrosomin) (Eukaryotic translation initiation factor 3 subunit 10) (eIF-3-theta) (eIF3 p167) (eIF3 p180) (eIF3 p185) (p162)	25	31	0.89175	0.482246	0.644792	0.816893
Q3UK75	Uncharacterized protein (Fragment)	19.1111	4	-0.462067	-0.479911	0.646367	0.816893
B2RWI2	Lactamase, beta	32.4864	17	-4.645	-0.476865	0.648426	0.816893
P50285	Dimethylaniline monooxygenase [N-oxide-forming] 1 (EC 1.14.13.8) (Dimethylaniline oxidase 1) (Hepatic flavin-containing monooxygenase 1) (FMO 1)	34.5865	15	0.973043	0.474961	0.649715	0.816893
P11531	Dystrophin	0.163132	1	1.25277	0.464615	0.65674	0.816893
A0A087WR50	Fibronectin (Fibronectin 1, isoform CRA_d)	19.9497	31	2.32432	0.462721	0.658031	0.816893
E9Q9H0	Disks large homolog 1	6.79825	5	-0.85572	-0.460079	0.659832	0.816893
E9Q5A0	Deleted.	13.4752	6	1.82307	0.452894	0.664745	0.816893
Q6P4T2	U5 small nuclear ribonucleoprotein 200 kDa helicase (EC 3.6.4.13) (BRR2 homolog) (U5 snRNP-specific 200 kDa protein) (U5-200KD)	13.8577	24	-1.1559	-0.449004	0.667412	0.816893
Q03265	ATP synthase subunit alpha, mitochondrial (ATP synthase F1 subunit alpha)	52.4412	24	-2.39681	-0.440461	0.673287	0.816893
Q8K4L3	Supervillin (Archvillin) (p205/p250)	9.30876	15	-0.622097	-0.440328	0.673379	0.816893
Q60605	Myosin light polypeptide 6 (17 kDa myosin light chain) (LC17) (Myosin light chain 3) (MLC-3) (Myosin light chain alkali 3) (Myosin light chain A3) (Smooth muscle and nonmuscle myosin light chain alkali 6)	55.6291	8	-4.92079	-0.436721	0.675867	0.816893
P68369	Tubulin alpha-1A chain (Alpha-tubulin 1) (Alpha-tubulin isotype M-alpha-1) (Tubulin alpha-1 chain) [Cleaved into: Detyrosinated tubulin alpha-1A chain]	41.6851	5	1.67468	0.432212	0.678984	0.816893
Q8C196	Carbamoyl-phosphate synthase [ammonia], mitochondrial (EC 6.3.4.16) (Carbamoyl-phosphate synthetase I) (CPSase I)	53.5333	64	31.26	0.431675	0.679356	0.816893
Q9CZI5	Uncharacterized protein	47.5862	1	-0.710317	-0.427466	0.682272	0.816893
Q9D2G2	Dihydrolipoyllysine-residue succinyltransferase component of 2-oxoglutarate dehydrogenase complex, mitochondrial (EC 2.3.1.61) (2-oxoglutarate dehydrogenase complex component E2) (OGDC-E2) (Dihydrolipoamide succinyltransferase component of 2-oxoglutarate dehydrogenase complex) (E2K)	23.5683	8	-0.227123	-0.412282	0.692841	0.816893
Q5SYD0	Unconventional myosin-Id	9.24453	8	-1.51012	-0.412164	0.692923	0.816893
Q3USU4	Uncharacterized protein	28.9941	14	-0.16447	-0.407775	0.695992	0.816893
Q8BWT1	3-ketoacyl-CoA thiolase, mitochondrial (EC 2.3.1.16) (Acetyl-CoA acetyltransferase) (EC 2.3.1.9) (Acetyl-CoA acyltransferase) (Acyl-CoA hydrolase, mitochondrial) (EC 3.1.2.-) (EC 3.1.2.1) (EC 3.1.2.2) (Beta-ketothiolase) (Mitochondrial 3-oxoacyl-CoA thiolase)	71.7884	1	-0.16447	-0.407775	0.695992	0.816893
Q8R084	UDP-glucuronosyltransferase (EC 2.4.1.17)	35.3497	14	-0.16447	-0.407775	0.695992	0.816893
O08705	Sodium/bile acid cotransporter (Na(+)/bile acid cotransporter) (Na(+)/taurocholate transport protein) (Sodium/taurocholate cotransporting polypeptide) (Solute carrier family 10 member 1)	13.2597	3	-0.16447	-0.407775	0.695992	0.816893
Q921T2	Torsin-1A-interacting protein 1 (Lamina-associated polypeptide 1B) (LAP1B)	11.4286	4	-0.16447	-0.407775	0.695992	0.816893
Q6ZWQ7	Signal peptidase complex subunit 3 (EC 3.4.-.-) (Microsomal signal peptidase 22/23 kDa subunit) (SPC22/23) (SPase 22/23 kDa subunit)	12.7778	2	-0.16447	-0.407775	0.695992	0.816893
Q3UER8	Fibrinogen gamma chain	38.149	12	-0.16447	-0.407775	0.695992	0.816893
O88441	Metaxin-2 (Mitochondrial outer membrane import complex protein 2)	16.3498	3	-0.16447	-0.407775	0.695992	0.816893
Q922Q8	Leucine-rich repeat-containing protein 59 [Cleaved into: Leucine-rich repeat-containing protein 59, N-terminally processed]	50.4886	12	-0.16447	-0.407775	0.695992	0.816893
Q921H8	3-ketoacyl-CoA thiolase A, peroxisomal (EC 2.3.1.16) (Acetyl-CoA acyltransferase A) (Beta-ketothiolase A) (Peroxisomal 3-oxoacyl-CoA thiolase A)	29.2453	3	-0.16447	-0.407775	0.695992	0.816893
Q3UIL6	Pleckstrin homology domain-containing family A member 7 (PH domain-containing family A member 7) (Heart adapter protein 1)	1.07335	1	-0.16447	-0.407775	0.695992	0.816893
Q3TIQ2	Uncharacterized protein	54.5455	6	-0.16447	-0.407775	0.695992	0.816893
O55127	Cytochrome P450 26A1 (EC 1.14.13.-) (Cytochrome P450RAI) (Retinoic acid 4-hydroxylase) (Retinoic acid-metabolizing cytochrome)	2.61569	1	-0.16447	-0.407775	0.695992	0.816893
E9QPD7	Pyruvate carboxylase (EC 6.4.1.1)	40.0339	34	-0.16447	-0.407775	0.695992	0.816893
H9KV00	Protein SON	2.22043	4	-0.16447	-0.407775	0.695992	0.816893
Q8C6F0	Uncharacterized protein	5.37634	2	-0.16447	-0.407775	0.695992	0.816893
Q8R1V4	Transmembrane emp24 domain-containing protein 4 (Endoplasmic reticulum stress-response protein 25) (ERS25) (p24 family protein alpha-3) (p24alpha3) (p26)	23.348	3	-0.16447	-0.407775	0.695992	0.816893
Q02248	Catenin beta-1 (Beta-catenin)	18.3099	8	-0.16447	-0.407775	0.695992	0.816893
Q99JI4	26S proteasome non-ATPase regulatory subunit 6 (26S proteasome regulatory subunit RPN7) (26S proteasome regulatory subunit S10) (p42A)	30.3342	12	-0.16447	-0.407775	0.695992	0.816893
Q61510	E3 ubiquitin/ISG15 ligase TRIM25 (EC 6.3.2.n3) (Estrogen-responsive finger protein) (RING-type E3 ubiquitin transferase) (EC 2.3.2.27) (RING-type E3 ubiquitin transferase TRIM25) (Tripartite motif-containing protein 25) (Ubiquitin/ISG15-conjugating enzyme TRIM25) (Zinc finger protein 147)	34.5426	18	-0.16447	-0.407775	0.695992	0.816893
Q5BL07	Peroxisome biogenesis factor 1 (Peroxin-1)	5.919	7	-0.16447	-0.407775	0.695992	0.816893
X2EXD0	Fatty acid desaturase 1	15.8837	5	-0.16447	-0.407775	0.695992	0.816893
Q6ZPT2	MKIAA1352 protein (Fragment)	26.5289	25	-0.16447	-0.407775	0.695992	0.816893
Q8BQS5	Adiponectin receptor protein 2 (Progestin and adipoQ receptor family member 2) (Progestin and adipoQ receptor family member II)	3.10881	1	-0.16447	-0.407775	0.695992	0.816893
Q9D7S7	60S ribosomal protein L22-like 1	9.83607	1	-0.16447	-0.407775	0.695992	0.816893
Q3TTN3	Uncharacterized protein	55.8304	11	-0.16447	-0.407775	0.695992	0.816893
B2RY56	RNA-binding protein 25 (RNA-binding motif protein 25)	6.08592	4	-0.16447	-0.407775	0.695992	0.816893
B3DFI8	Cisd3 protein (Fragment)	17.0854	3	-0.16447	-0.407775	0.695992	0.816893
P32020	Non-specific lipid-transfer protein (NSL-TP) (EC 2.3.1.176) (Propanoyl-CoA C-acyltransferase) (SCP-chi) (SCPX) (Sterol carrier protein 2) (SCP-2) (Sterol carrier protein X) (SCP-X)	37.66	17	-0.16447	-0.407775	0.695992	0.816893
Q01237	3-hydroxy-3-methylglutaryl-coenzyme A reductase (HMG-CoA reductase) (EC 1.1.1.34)	5.18602	4	-0.16447	-0.407775	0.695992	0.816893
Q8BT90	Uncharacterized protein (Fragment)	53.9007	6	-0.16447	-0.407775	0.695992	0.816893
Q3UQ71	AB hydrolase-1 domain-containing protein	49.639	16	-0.16447	-0.407775	0.695992	0.816893
Q61990	Poly(rC)-binding protein 2 (Alpha-CP2) (CTBP) (CBP) (Putative heterogeneous nuclear ribonucleoprotein X) (hnRNP X)	23.4807	4	-0.16447	-0.407775	0.695992	0.816893
Q9D890	Transmembrane protein 254	8.52713	1	-0.16447	-0.407775	0.695992	0.816893
Q8CHQ9	N-acetyltransferase family 8 member 2 (EC 2.3.1.-) (Camello-like protein 2) (N-acetyltransferase-like protein CML2)	13.0252	3	-0.16447	-0.407775	0.695992	0.816893
Q9Z210	Peroxisomal membrane protein 11B (Peroxin-11B) (Peroxisomal biogenesis factor 11B) (Protein PEX11 homolog beta) (PEX11-beta)	8.10811	2	-0.16447	-0.407775	0.695992	0.816893
Q5F2F2	Protein ABHD15 (EC 3.1.1.-) (Alpha/beta hydrolase domain-containing protein 15) (Abhydrolase domain-containing protein 15)	11.9826	4	-0.16447	-0.407775	0.695992	0.816893
P60335	Poly(rC)-binding protein 1 (Alpha-CP1) (Heterogeneous nuclear ribonucleoprotein E1) (hnRNP E1)	27.2472	4	-0.16447	-0.407775	0.695992	0.816893
Q9R092	17-beta-hydroxysteroid dehydrogenase type 6 (17-beta-HSD 6) (17-beta-HSD6) (EC 1.1.1.105) (EC 1.1.1.239) (EC 1.1.1.62) (17-beta-HSD9) (3-alpha->beta-hydroxysteroid epimerase) (3-alpha->beta-HSE) (Oxidative 3-alpha hydroxysteroid dehydrogenase)	49.8423	8	-0.16447	-0.407775	0.695992	0.816893
Q91Z25	Actin-related protein 2/3 complex subunit	17.0213	5	-0.16447	-0.407775	0.695992	0.816893
Q8BFZ3	Beta-actin-like protein 2 (Kappa-actin)	20.4787	1	-0.16447	-0.407775	0.695992	0.816893
Q3TI79	PUA domain-containing protein	22.2004	7	-0.16447	-0.407775	0.695992	0.816893
Q542A1	Uncharacterized protein	7.5	2	-0.16447	-0.407775	0.695992	0.816893
D3YVN7	Deleted.	37.3894	14	-0.16447	-0.407775	0.695992	0.816893
Q8VCR2	17-beta-hydroxysteroid dehydrogenase 13 (17-beta-HSD 13) (EC 1.1.-.-) (Alcohol dehydrogenase PAN1B-like) (Short-chain dehydrogenase/reductase 9)	33.5526	3	-0.16447	-0.407775	0.695992	0.816893
P52479	Ubiquitin carboxyl-terminal hydrolase 10 (EC 3.4.19.12) (Deubiquitinating enzyme 10) (Ubiquitin thioesterase 10) (Ubiquitin-specific-processing protease 10)	22.3485	13	-0.16447	-0.407775	0.695992	0.816893
D3YW52	Deleted.	33.5766	37	-0.16447	-0.407775	0.695992	0.816893
NA.		NA	NA	-0.16447	-0.407775	0.695992	0.816893
P56480	ATP synthase subunit beta, mitochondrial (EC 7.1.2.2) (ATP synthase F1 subunit beta)	64.8393	24	-0.16447	-0.407775	0.695992	0.816893
Q9CWE0	Mitochondrial fission regulator 1-like	4.15225	1	-0.16447	-0.407775	0.695992	0.816893
P68372	Tubulin beta-4B chain (Tubulin beta-2C chain)	60.6742	4	-0.16447	-0.407775	0.695992	0.816893
Q3UAI4	SAP domain-containing protein	5.92255	5	-0.16447	-0.407775	0.695992	0.816893
Q3UZK0	PlsC domain-containing protein (Fragment)	13.6364	5	-0.16447	-0.407775	0.695992	0.816893
G5E866	Splicing factor 3B subunit 1 (Splicing factor 3b, subunit 1)	13.4202	12	-0.16447	-0.407775	0.695992	0.816893
Q9ERU9	E3 SUMO-protein ligase RanBP2 (EC 2.3.2.-) (Ran-binding protein 2) (RanBP2)	4.1926	10	-0.16447	-0.407775	0.695992	0.816893
Q3UA17	Uncharacterized protein	34.9835	7	-0.16447	-0.407775	0.695992	0.816893
E9Q586	Dynactin subunit 1	11.5416	9	-0.16447	-0.407775	0.695992	0.816893
Q91WT8	RNA-binding protein 47 (RNA-binding motif protein 47)	22.2034	8	-0.16447	-0.407775	0.695992	0.816893
Q3TL44	NLR family member X1	4.41026	4	-0.16447	-0.407775	0.695992	0.816893
Q9CX56	26S proteasome non-ATPase regulatory subunit 8 (26S proteasome regulatory subunit RPN12) (26S proteasome regulatory subunit S14)	18.9802	7	-0.16447	-0.407775	0.695992	0.816893
B2RWU4	Cordon-bleu	0.972326	1	-0.16447	-0.407775	0.695992	0.816893
Q64511	DNA topoisomerase 2-beta (EC 5.6.2.2) (DNA topoisomerase II, beta isozyme)	4.96278	7	-0.16447	-0.407775	0.695992	0.816893
Q8BPF4	GLOBIN domain-containing protein	61.9718	6	-0.16447	-0.407775	0.695992	0.816893
Q9JKN1	Zinc transporter 7 (ZnT-7) (Solute carrier family 30 member 7) (Znt-like transporter 2)	6.61376	2	-0.16447	-0.407775	0.695992	0.816893
Q69ZG4	MKIAA1560 protein (Fragment)	19.3396	11	-0.16447	-0.407775	0.695992	0.816893
Q61102	ATP-binding cassette sub-family B member 7, mitochondrial (ATP-binding cassette transporter 7) (ABC transporter 7 protein)	13.5638	8	-0.16447	-0.407775	0.695992	0.816893
P35576	Glucose-6-phosphatase (G-6-Pase) (G6Pase) (EC 3.1.3.9)	5.32213	2	-0.16447	-0.407775	0.695992	0.816893
Q3UKH3	Uncharacterized protein	71.7884	1	-0.16447	-0.407775	0.695992	0.816893
Q4VAF2	MCG112980, isoform CRA_a (MCG5220) (Ribosomal protein L37a)	51.087	5	-0.16447	-0.407775	0.695992	0.816893
Q61001	Laminin subunit alpha-5 (Laminin-10 subunit alpha) (Laminin-11 subunit alpha) (Laminin-15 subunit alpha)	0.34965	1	-0.16447	-0.407775	0.695992	0.816893
Q64464	Cytochrome P450 3A13 (EC 1.14.14.1) (CYPIIIA13)	24.2545	10	-0.16447	-0.407775	0.695992	0.816893
Q60598	Src substrate cortactin	9.89011	5	-0.16447	-0.407775	0.695992	0.816893
Q9JJI8	60S ribosomal protein L38	50	5	-0.16447	-0.407775	0.695992	0.816893
Q9WVJ2	26S proteasome non-ATPase regulatory subunit 13 (26S proteasome regulatory subunit RPN9) (26S proteasome regulatory subunit S11) (26S proteasome regulatory subunit p40.5)	38.0319	12	-0.16447	-0.407775	0.695992	0.816893
B2RQC6	CAD protein [Includes: Glutamine-dependent carbamoyl-phosphate synthase (EC 6.3.5.5); Aspartate carbamoyltransferase (EC 2.1.3.2); Dihydroorotase (EC 3.5.2.3)]	6.60674	11	-0.16447	-0.407775	0.695992	0.816893
E9PUQ5	Golgin subfamily A member 2	11.9883	10	-0.16447	-0.407775	0.695992	0.816893
O54774	AP-3 complex subunit delta-1 (AP-3 complex subunit delta) (Adaptor-related protein complex 3 subunit delta-1) (Delta-adaptin) (mBLVR1)	12.1768	10	-0.16447	-0.407775	0.695992	0.816893
Q01405	Protein transport protein Sec23A (SEC23-related protein A)	21.6993	13	-0.16447	-0.407775	0.695992	0.816893
Q921Q3	Chitobiosyldiphosphodolichol beta-mannosyltransferase (EC 2.4.1.142) (Asparagine-linked glycosylation protein 1 homolog) (Beta-1,4-mannosyltransferase) (GDP-Man:GlcNAc2-PP-dolichol mannosyltransferase) (GDP-mannose-dolichol diphosphochitobiose mannosyltransferase)	2.48963	1	-0.16447	-0.407775	0.695992	0.816893
Q4VAG4	MCG12304 (MCG130059) (Ribosomal protein L22)	50.7812	4	-0.16447	-0.407775	0.695992	0.816893
Q3UQ44	Ras GTPase-activating-like protein IQGAP2	26.2222	32	-0.16447	-0.407775	0.695992	0.816893
Q6PDG5	SWI/SNF complex subunit SMARCC2 (BRG1-associated factor 170) (BAF170) (SWI/SNF complex 170 kDa subunit) (SWI/SNF-related matrix-associated actin-dependent regulator of chromatin subfamily C member 2)	6.43034	8	-0.16447	-0.407775	0.695992	0.816893
Q8R086	Sulfite oxidase, mitochondrial (EC 1.8.3.1)	26.0073	9	-0.16447	-0.407775	0.695992	0.816893
Q3UKJ7	WD40 repeat-containing protein SMU1 (Smu-1 suppressor of mec-8 and unc-52 protein homolog) [Cleaved into: WD40 repeat-containing protein SMU1, N-terminally processed]	14.0351	5	-0.16447	-0.407775	0.695992	0.816893
Q62452	UDP-glucuronosyltransferase 1-9 (UDPGT 1-9) (UGT1*9) (UGT1-09) (UGT1.9) (EC 2.4.1.17) (UDP-glucuronosyltransferase 1-7) (UDPGT) (UDP-glucuronosyltransferase 1A9) (UGT1A12) (UGTP4)	19.1288	6	-0.16447	-0.407775	0.695992	0.816893
Q9Z1X4	Interleukin enhancer-binding factor 3	12.5835	6	-0.16447	-0.407775	0.695992	0.816893
B2RY19	Cgnl1 protein	2.7735	3	-0.16447	-0.407775	0.695992	0.816893
Q9Z329	Inositol 1,4,5-trisphosphate receptor type 2 (IP3 receptor isoform 2) (IP3R 2) (InsP3R2) (Inositol 1,4,5-trisphosphate type V receptor) (Type 2 inositol 1,4,5-trisphosphate receptor) (Type 2 InsP3 receptor)	2.03628	4	-0.16447	-0.407775	0.695992	0.816893
Q8BUE4	Apoptosis-inducing factor 2 (EC 1.-.-.-) (Apoptosis-inducing factor homologous mitochondrion-associated inducer of death) (Apoptosis-inducing factor-like mitochondrion-associated inducer of death)	2.41287	1	-0.16447	-0.407775	0.695992	0.816893
Q8BSE0	Regulator of microtubule dynamics protein 2 (RMD-2) (mRMD-2) (Protein FAM82A1)	19.2683	7	-0.16447	-0.407775	0.695992	0.816893
Q3UNA3	Melanoma-associated antigen B4	1.97487	1	-0.16447	-0.407775	0.695992	0.816893
Q6WKZ7	Nostrin (Disabled homolog 2-interacting protein 2) (Dab2-interacting protein 2) (Nitric oxide synthase trafficker) (eNOS-trafficking inducer)	10.4743	4	-0.16447	-0.407775	0.695992	0.816893
Q91X77	Cytochrome P450 2C50 (EC 1.14.14.1) (CYPIIC50)	45.5102	5	-0.16447	-0.407775	0.695992	0.816893
C4B4E7	1-acyl-sn-glycerol-3-phosphate acyltransferase gamma (EC 2.3.1.51) (1-acylglycerol-3-phosphate O-acyltransferase 3) (1-AGP acyltransferase 3) (1-AGPAT 3) (Lysophosphatidic acid acyltransferase gamma) (LPAAT-gamma)	15.4255	5	-0.16447	-0.407775	0.695992	0.816893
Q9DD20	Methyltransferase-like protein 7B (EC 2.1.1.-)	61.8852	11	-0.16447	-0.407775	0.695992	0.816893
Q9Z1T1	AP-3 complex subunit beta-1 (Adaptor protein complex AP-3 subunit beta-1) (Adaptor-related protein complex 3 subunit beta-1) (Beta-3A-adaptin) (Clathrin assembly protein complex 3 beta-1 large chain)	5.24887	5	-0.16447	-0.407775	0.695992	0.816893
Q8BJY1	26S proteasome non-ATPase regulatory subunit 5 (26S protease subunit S5 basic) (26S proteasome subunit S5B)	14.881	6	-0.16447	-0.407775	0.695992	0.816893
B2RUJ9	Pde4dip protein	1.94884	4	-0.16447	-0.407775	0.695992	0.816893
Q64FW2	All-trans-retinol 13,14-reductase (EC 1.3.99.23) (All-trans-13,14-dihydroretinol saturase) (RetSat) (PPAR-alpha-regulated and starvation-induced gene protein)	25.6158	11	-0.16447	-0.407775	0.695992	0.816893
Q91X83	S-adenosylmethionine synthase isoform type-1 (AdoMet synthase 1) (EC 2.5.1.6) (Methionine adenosyltransferase 1) (MAT 1)	33.3333	9	-0.16447	-0.407775	0.695992	0.816893
Q91VC3	Eukaryotic initiation factor 4A-III (eIF-4A-III) (eIF4A-III) (EC 3.6.4.13) (ATP-dependent RNA helicase DDX48) (ATP-dependent RNA helicase eIF4A-3) (DEAD box protein 48) (Eukaryotic translation initiation factor 4A isoform 3) [Cleaved into: Eukaryotic initiation factor 4A-III, N-terminally processed]	34.3066	10	-0.16447	-0.407775	0.695992	0.816893
Q3TH64	Cytochrome b5 heme-binding domain-containing protein	55.4795	5	-0.16447	-0.407775	0.695992	0.816893
A6H663	BCL2-associated athanogene 3	7.97227	3	-0.16447	-0.407775	0.695992	0.816893
Q3TUQ5	Pinin	7.30028	5	-0.16447	-0.407775	0.695992	0.816893
E9Q7G0	Nuclear mitotic apparatus protein 1 (Nuclear mitotic apparatus protein) (NuMA protein)	3.82044	5	-0.16447	-0.407775	0.695992	0.816893
Q4V9X1	Ribosome biogenesis protein WDR12 (WD repeat-containing protein 12)	2.83688	1	-0.16447	-0.407775	0.695992	0.816893
Q3TFF0	Uncharacterized protein	23.7864	7	-0.16447	-0.407775	0.695992	0.816893
Q6ZQ61	MCG121979, isoform CRA_c (MKIAA0723 protein) (Fragment)	19.3662	12	-0.16447	-0.407775	0.695992	0.816893
Q9CQ62	2,4-dienoyl-CoA reductase, mitochondrial (EC 1.3.1.34) (2,4-dienoyl-CoA reductase [NADPH]) (4-enoyl-CoA reductase [NADPH])	34.0299	8	-0.16447	-0.407775	0.695992	0.816893
O09173	Homogentisate 1,2-dioxygenase (EC 1.13.11.5) (Homogentisate oxygenase) (Homogentisic acid oxidase) (Homogentisicase)	49.6629	15	-0.16447	-0.407775	0.695992	0.816893
F8WHU5	Sister chromatid cohesion protein PDS5 homolog B	7.24638	9	-0.16447	-0.407775	0.695992	0.816893
P62911	60S ribosomal protein L32	32.5926	4	-0.16447	-0.407775	0.695992	0.816893
B2RY15	Tln2 protein	2.32101	2	-0.16447	-0.407775	0.695992	0.816893
Q3U965	Acyl-CoA thioesterase 8, isoform CRA_c	8.4375	2	-0.16447	-0.407775	0.695992	0.816893
P51885	Lumican (Keratan sulfate proteoglycan lumican) (KSPG lumican)	2.95858	1	-0.16447	-0.407775	0.695992	0.816893
Q63880	Carboxylesterase 3A (EC 3.1.1.1) (ES-male) (Liver carboxylesterase 31) (Esterase-31)	41.1559	8	-0.16447	-0.407775	0.695992	0.816893
Q9CXS4	Centromere protein V (CENP-V) (Proline-rich protein 6)	35.7143	6	-0.16447	-0.407775	0.695992	0.816893
Q8BL97	Serine/arginine-rich splicing factor 7 (Splicing factor, arginine/serine-rich 7)	13.1086	2	-0.16447	-0.407775	0.695992	0.816893
Q3TCI2	Uncharacterized protein	8.13772	3	-0.16447	-0.407775	0.695992	0.816893
Q6ZQK6	Nucleolar and coiled-body phosphoprotein 1 (140 kDa nucleolar phosphoprotein) (Nopp140)	1.42248	1	-0.16447	-0.407775	0.695992	0.816893
Q5DU30	Apoptotic protease-activating factor 1 (APAF-1) (Fragment)	0.959233	1	-0.16447	-0.407775	0.695992	0.816893
Q63886	UDP-glucuronosyltransferase 1-1 (UDPGT 1-1) (UGT1*1) (UGT1-01) (UGT1.1) (EC 2.4.1.17) (UDP-glucuronosyltransferase 1A1) (UGTBR1)	23.1776	7	-0.16447	-0.407775	0.695992	0.816893
E9QN52	Leucine-rich repeat flightless-interacting protein 2	1.92771	1	-0.5949	-0.403959	0.698666	0.816893
Q3U741	DEAD (Asp-Glu-Ala-Asp) box polypeptide 17, isoform CRA_a (Probable ATP-dependent RNA helicase DDX17)	28.9877	13	0.35139	0.40355	0.698952	0.816893
Q5YLW3	Ribosomal protein S3 (Ribosomal protein S3, isoform CRA_g)	63.786	14	-11.1187	-0.402595	0.699622	0.816893
A2AS03	Helicase with zinc finger domain 2	11.4478	27	-0.462387	-0.402298	0.699831	0.816893
Q8C0C7	Phenylalanine--tRNA ligase alpha subunit (EC 6.1.1.20) (Phenylalanyl-tRNA synthetase alpha subunit) (PheRS)	32.0866	14	-1.25787	-0.39841	0.702561	0.818592
Q497E9	40S ribosomal protein S8	46.1538	10	2.57981	0.393445	0.706055	0.821161
P80313	T-complex protein 1 subunit eta (TCP-1-eta) (CCT-eta)	45.9559	20	-0.596893	-0.391645	0.707324	0.821161
Q3TVV6	Uncharacterized protein	23.75	15	3.27431	0.388569	0.709494	0.822193
Q3TFE5	Uncharacterized protein	13.5849	9	-0.50604	-0.38311	0.713352	0.825175
G5E8U1	Sulfate anion transporter 1 (Solute carrier family 26 member 1)	8.47222	5	-0.4647	-0.376117	0.718308	0.829413
G5E8N5	L-lactate dehydrogenase (EC 1.1.1.27)	29.9169	10	-0.824077	-0.372325	0.721002	0.831029
Q8BFZ9	Erlin-2 (Endoplasmic reticulum lipid raft-associated protein 2) (Stomatin-prohibitin-flotillin-HflC/K domain-containing protein 2) (SPFH domain-containing protein 2)	14.7059	4	0.771733	0.370067	0.722608	0.831387
Q3TI05	Chaperonin containing Tcp1, subunit 6a (Zeta) (Chaperonin subunit 6a (Zeta))	32.0151	15	-0.334923	-0.363899	0.727002	0.834947
Q5BLJ9	60S ribosomal protein L27	35.2941	4	0.95747	0.361209	0.728923	0.835658
P35585	AP-1 complex subunit mu-1 (AP-mu chain family member mu1A) (Adaptor protein complex AP-1 subunit mu-1) (Adaptor-related protein complex 1 subunit mu-1) (Clathrin assembly protein complex 1 mu-1 medium chain 1) (Clathrin coat assembly protein AP47) (Clathrin coat-associated protein AP47) (Golgi adaptor HA1/AP1 adaptin mu-1 subunit) (Mu-adaptin 1) (Mu1A-adaptin)	24.5863	8	-0.603253	-0.35135	0.735978	0.841316
Q571F9	MKIAA4115 protein (Fragment)	32.4752	11	-0.80713	-0.350651	0.736479	0.841316
E9Q634	Unconventional myosin-Ie (Unconventional myosin 1E)	15.0858	15	-1.28851	-0.344385	0.740978	0.844471
B9EJ15	Calmin	4.46768	5	0.88955	0.343143	0.741872	0.844471
Q5M9P3	Rps19 protein (Fragment)	45.6954	8	-4.66408	-0.341145	0.74331	0.84461
Q3TSY9	RRM domain-containing protein	15.0573	7	-1.43903	-0.329411	0.751775	0.852306
A0A023T672	RNA-binding protein 8A (RNA-binding motif protein 8A) (Ribonucleoprotein RBM8A)	10.9195	2	-0.375057	-0.325279	0.754765	0.852306
Q58EA6	MCG10725, isoform CRA_a (Ribosomal protein S25)	30.4	5	-9.86366	-0.323419	0.756113	0.852306
Q9WTX2	Interferon-inducible double-stranded RNA-dependent protein kinase activator A (PKR-associated protein X) (PKR-associating protein X) (RAX) (Protein activator of the interferon-induced protein kinase) (Protein kinase, interferon-inducible double-stranded RNA-dependent activator)	25.8786	6	-0.538403	-0.323351	0.756162	0.852306
Q9JJ28	Protein flightless-1 homolog	3.06845	3	-0.372847	-0.322581	0.75672	0.852306
P62855	40S ribosomal protein S26	31.3043	3	-0.65615	-0.31829	0.759833	0.854296
P16015	Carbonic anhydrase 3 (EC 4.2.1.1) (Carbonate dehydratase III) (Carbonic anhydrase III) (CA-III)	65.3846	13	-0.32079	-0.316479	0.761148	0.854296
Q02788	Collagen alpha-2(VI) chain	6.86654	7	0.757037	0.31328	0.763473	0.85448
P35700	Peroxiredoxin-1 (EC 1.11.1.15) (Macrophage 23 kDa stress protein) (Osteoblast-specific factor 3) (OSF-3) (Thioredoxin peroxidase 2) (Thioredoxin-dependent peroxide reductase 2)	56.2814	7	-0.567083	-0.312535	0.764015	0.85448
Q5I0T8	Ribosomal protein L19	18.3673	4	-2.17161	-0.310763	0.765305	0.85448
E9Q557	Desmoplakin (DP)	8.15123	22	-5.76084	-0.307348	0.767793	0.855593
P26516	26S proteasome non-ATPase regulatory subunit 7 (26S proteasome regulatory subunit RPN8) (26S proteasome regulatory subunit S12) (Mov34 protein) (Proteasome subunit p40)	32.0872	8	0.18193	0.305737	0.768967	0.855593
Q3U111	FERM domain-containing protein (Fragment)	33.3837	15	-0.544773	-0.303781	0.770394	0.855697
G3UXL2	Phosphoribosyl pyrophosphate synthetase 1-like 3	30.1887	4	-0.63426	-0.301041	0.772395	0.856438
P26231	Catenin alpha-1 (102 kDa cadherin-associated protein) (Alpha E-catenin) (CAP102)	22.1854	15	2.08997	0.294925	0.776866	0.859911
P43276	Histone H1.5 (H1 VAR.5) (H1b)	14.7982	3	-0.69195	-0.292941	0.778319	0.860036
Q569Z6	Thyroid hormone receptor-associated protein 3 (Thyroid hormone receptor-associated protein complex 150 kDa component) (Trap150)	12.1977	10	0.63382	0.283232	0.785442	0.865168
Q3U536	Uncharacterized protein	26.0274	5	-1.78656	-0.282936	0.785659	0.865168
Q8VCB3	Glycogen [starch] synthase, liver (EC 2.4.1.11)	35.6534	20	-0.27164	-0.280392	0.787529	0.865742
P60710	Actin, cytoplasmic 1 (Beta-actin) [Cleaved into: Actin, cytoplasmic 1, N-terminally processed]	59.2	1	-3.47653	-0.277404	0.789727	0.865984
P05784	Keratin, type I cytoskeletal 18 (Cytokeratin endo B) (Keratin D) (Cytokeratin-18) (CK-18) (Keratin-18) (K18)	64.7754	22	-22.1024	-0.276427	0.790447	0.865984
P19001	Keratin, type I cytoskeletal 19 (Cytokeratin-19) (CK-19) (Keratin-19) (K19)	21.0918	5	-0.92276	-0.270793	0.794598	0.86905
B2RWT4	4930579F01Rik protein	1.84615	1	-0.58107	-0.263079	0.800295	0.872731
Q5XJF6	Ribosomal protein	51.1521	12	1.26387	0.262555	0.800683	0.872731
P39447	Tight junction protein ZO-1 (Tight junction protein 1) (Zona occludens protein 1) (Zonula occludens protein 1)	7.56447	10	1.1346	0.258761	0.80349	0.874306
Q8R0W0	Epiplakin	35.2779	37	10.9789	0.255328	0.806032	0.875588
Q8JZU2	Tricarboxylate transport protein, mitochondrial (Citrate transport protein) (CTP) (Solute carrier family 25 member 1) (Tricarboxylate carrier protein)	30.5466	8	0.961647	0.240563	0.816997	0.886001
Q9DB79	Ribosomal_S17_N domain-containing protein	36.1446	7	-1.7762	-0.236618	0.819934	0.887686
Q6IFX2	Keratin, type I cytoskeletal 42 (Cytokeratin-42) (CK-42) (Keratin-17n) (Keratin-42) (K42) (Type I keratin Ka22)	19.2478	6	-1.31901	-0.232004	0.823373	0.889909
Q9QXS1	Plectin (PCN) (PLTN) (Plectin-1) (Plectin-6)	27.67	109	-29.6002	-0.226831	0.827234	0.892579
P62869	Elongin-B (EloB) (Elongin 18 kDa subunit) (RNA polymerase II transcription factor SIII subunit B) (SIII p18) (Transcription elongation factor B polypeptide 2)	15.2542	2	-0.350603	-0.221771	0.831016	0.895154
Q3UKX8	AP-1 complex subunit gamma	8.72727	8	-0.22988	-0.218462	0.833491	0.896317
Q8C845	EF-hand domain-containing protein D2 (Efhd2 protein)	17.0833	3	0.283507	0.213274	0.837376	0.898332
Q99J09	Methylosome protein 50 (MEP-50) (WD repeat-containing protein 77)	11.6959	3	0.486617	0.212224	0.838163	0.898332
Q921L4	Histone H2B	49.6296	8	12.1156	0.209141	0.840475	0.899308
Q80V08	Rpl17 protein (Fragment)	43.8144	7	0.930407	0.200003	0.847338	0.905143
Q91VR5	ATP-dependent RNA helicase DDX1 (EC 3.6.4.13) (DEAD box protein 1)	35.6757	20	1.06422	0.196998	0.849597	0.90537
Q569X9	Cytochrome P450, family 2, subfamily c, polypeptide 67	40.7332	3	0.513697	0.194761	0.85128	0.90537
Q9QZQ8	Core histone macro-H2A.1 (Histone macroH2A1) (mH2A1) (H2A.y) (H2A/y)	41.9355	10	1.92299	0.194096	0.851781	0.90537
Q3TU64	Fibrillar collagen NC1 domain-containing protein	1.89504	2	0.302827	0.187639	0.856644	0.909034
F8WHL2	Coatomer subunit alpha	27.8994	25	-0.416033	-0.183183	0.860005	0.911095
Q5M9K9	MCG126194, isoform CRA_a (Ribosomal protein L31)	46.4	7	1.86047	0.180921	0.861712	0.911399
Q5CZY9	Rps16 protein	38.9535	9	3.06364	0.172556	0.868032	0.915845
Q7TSH2	Phosphorylase b kinase regulatory subunit beta (Phosphorylase kinase subunit beta)	20.8295	15	0.10333	0.169803	0.870114	0.915845
E9Q0F0	Keratin 78	1.1236	1	-1.89206	-0.169696	0.870195	0.915845
Q571I9	Aldehyde dehydrogenase family 16 member A1	16.5835	11	0.109203	0.165179	0.873614	0.916492
B2RTM0	Histone H4	38.835	4	-1.60133	-0.165111	0.873665	0.916492
P62301	40S ribosomal protein S13	37.0861	6	-0.50871	-0.152873	0.882943	0.924714
Q3UBK2	Uncharacterized protein	12.5581	3	-0.155893	-0.150052	0.885084	0.925446
E9PWQ3	Collagen, type VI, alpha 3	7.18636	20	2.37047	0.143998	0.889683	0.928742
Q5CZX6	Acbd5 protein (Fragment)	14.7287	6	0.285917	0.13435	0.897022	0.934883
Q6ZWU9	40S ribosomal protein S27	39.2857	2	-0.23915	-0.124187	0.904764	0.941424
P62743	AP-2 complex subunit sigma (Adaptor protein complex AP-2 subunit sigma) (Adaptor-related protein complex 2 subunit sigma) (Clathrin assembly protein 2 sigma small chain) (Clathrin coat assembly protein AP17) (Clathrin coat-associated protein AP17) (Plasma membrane adaptor AP-2 17 kDa protein) (Sigma-adaptin 3b) (Sigma2-adaptin)	38.0282	5	-0.09872	-0.114333	0.912282	0.945717
P17426	AP-2 complex subunit alpha-1 (100 kDa coated vesicle protein A) (Adaptor protein complex AP-2 subunit alpha-1) (Adaptor-related protein complex 2 subunit alpha-1) (Alpha-adaptin A) (Alpha1-adaptin) (Clathrin assembly protein complex 2 alpha-A large chain) (Plasma membrane adaptor HA2/AP2 adaptin alpha A subunit)	27.9427	13	-0.150003	-0.111952	0.9141	0.945717
E9QMC1	Cingulin	10.906	12	-1.2307	-0.111698	0.914294	0.945717
E9Q6R7	Utrophin	3.06122	8	-0.11473	-0.111058	0.914783	0.945717
Q3V0Z8	Uncharacterized protein (Fragment)	36.5217	15	-1.08892	-0.106885	0.91797	0.947487
P97351	40S ribosomal protein S3a (Protein TU-11)	54.5455	15	-2.20759	-0.102848	0.921056	0.947849
P01635	Ig kappa chain V-V region K2 (Fragment)	11.3043	1	-0.310343	-0.102563	0.921273	0.947849
P57780	Alpha-actinin-4 (Non-muscle alpha-actinin 4)	53.2895	29	-0.934753	-0.0999676	0.923258	0.948371
Q9CXW4	60S ribosomal protein L11	37.6404	6	-0.28775	-0.0876429	0.93269	0.956528
Q05D44	Eukaryotic translation initiation factor 5B (eIF-5B) (EC 3.6.5.3) (Translation initiation factor IF-2)	24.3421	22	0.336767	0.0792031	0.939155	0.961623
Q3U2W2	MYB binding protein (P160) 1a, isoform CRA_b	21.7262	23	-0.27346	-0.0722531	0.944483	0.965538
Q3TII3	Elongation factor 1-alpha	32.9004	12	-0.46342	-0.0693385	0.946718	0.966285
A2AVJ7	Ribosome-binding protein 1	64.3443	81	-1.6201	-0.0642192	0.950646	0.968753
Q9CQK2	40S ribosomal protein S24	33.5821	5	-0.208767	-0.0501505	0.961446	0.976964
P62830	60S ribosomal protein L23	63.5714	7	0.314023	0.0497597	0.961746	0.976964
O55111	Desmoglein-2	6.06061	6	0.324953	0.042168	0.967578	0.981335
Q80YE7	Death-associated protein kinase 1 (DAP kinase 1) (EC 2.7.11.1)	1.59501	2	0.0285267	0.031559	0.975732	0.987098
Q91ZJ5	UTP--glucose-1-phosphate uridylyltransferase (EC 2.7.7.9) (UDP-glucose pyrophosphorylase) (UDPGP) (UGPase)	36.0236	16	0.0484967	0.0303135	0.976689	0.987098
P38647	Stress-70 protein, mitochondrial (75 kDa glucose-regulated protein) (GRP-75) (Heat shock 70 kDa protein 9) (Mortalin) (Peptide-binding protein 74) (PBP74) (p66 MOT)	44.1826	26	0.0614333	0.0259893	0.980013	0.987098
Q3ULL5	Eif2s2 protein (Eukaryotic translation initiation factor 2, subunit 2 (Beta))	31.4199	12	-0.0469167	-0.0237619	0.981726	0.987098
P14869	60S acidic ribosomal protein P0 (60S ribosomal protein L10E)	47.6341	12	-0.197807	-0.023524	0.981909	0.987098
Q91XT4	Protein transport protein Sec16B (Leucine zipper transcription regulator 2) (Regucalcin gene promoter region-related protein p117) (RGPR-p117) (SEC16 homolog B)	1.8078	2	0.0177067	0.0227736	0.982486	0.987098
E9QAX2	Unconventional myosin-XVIIIa	14.7384	27	-0.519493	-0.0188777	0.985482	0.988561
P14148	60S ribosomal protein L7	45.5556	15	-0.29994	-0.00600662	0.99538	0.996933
Q8K182	Complement component C8 alpha chain (Complement component 8 subunit alpha)	7.6661	4	0.00344333	0.00236192	0.998183	0.998183

## Sheet: S6.5 Flag-Pgrmc1 binding
Supplementary Table S6.5: Stringent quantitative analysis to identify binding partners of Flag-Pgrmc1 from Flag co-immunoprecipitation of AAV8 Flag-Pgrmc1 infected Pgrmc1 KO mouse liver membrane fractions. Protein abundance is compared to AAV8 GFP infected Pgrmc1 KO mouse liver membrane fractions ("log2(Flag-Pgrmc1/GFP)"). Three biological replicates per condition were performed. Statistical anal…
Uniprot	Description	Coverage (%)	No. Unique Peptides	log2(Flag-Pgrmc1/GFP)	t.val	p.val	p.adj.val
O55022	Membrane-associated progesterone receptor component 1 (mPR)	66.6667	12	304.027	5.50867	0.00099665	0.0246096
Q05421	Cytochrome P450 2E1 (EC 1.14.14.-) (4-nitrophenol 2-hydroxylase) (EC 1.14.13.n7) (CYPIIE1) (Cytochrome P450-ALC) (Cytochrome P450-J)	40.3651	17	162.849	9.15189	4.62e-05	0.00211746
Q3UC49	Ferrochelatase (EC 4.99.1.1)	26.3033	9	48.6879	6.61728	0.000341756	0.00953946
Q91YH5	Atlastin-3 (EC 3.6.5.-)	29.5749	12	32.9332	4.91226	0.00188782	0.0389033
Q8K0C4	Lanosterol 14-alpha demethylase (LDM) (EC 1.14.14.154) (CYPLI) (Cytochrome P450 51A1) (Cytochrome P450-14DM) (Cytochrome P45014DM) (Cytochrome P450LI) (Sterol 14-alpha demethylase)	25.2485	10	27.973	7.89073	0.000116971	0.00469346
B1ATI0	Aldehyde dehydrogenase	30.4511	15	19.7691	9.2325	4.37e-05	0.00211746
Q91W64	Cytochrome P450 2C70 (EC 1.14.14.1) (CYPIIC70)	36.6053	12	15.7955	15.0622	1.82e-06	0.00027403
Q3UWB9	UDPGT domain-containing protein	38.817	11	12.5184	19.6798	3.07e-07	0.000196794
Q01853	Transitional endoplasmic reticulum ATPase (TER ATPase) (EC 3.6.4.6) (15S Mg(2+)-ATPase p97 subunit) (Valosin-containing protein) (VCP)	54.0943	33	11.7805	4.97531	0.00176055	0.0389033
H7BX01	Dynamin-like 120 kDa protein, mitochondrial	26.6871	15	7.13455	6.89463	0.000267062	0.00816447
Q99KN2	Probable cytosolic iron-sulfur protein assembly protein CIAO1 (WD repeat-containing protein 39)	5.01475	2	6.62677	16.3514	1.05e-06	0.000225448
E9PW43	Protein transport protein Sec61 subunit beta	8.84956	1	5.99486	14.698	2.13e-06	0.00027403
Q9CQU3	Protein RER1	7.65306	2	5.35109	11.4591	1.09e-05	0.000777885
D3YZZ5	Transmembrane p24-trafficking protein 7	15.625	3	4.82038	13.094	4.57e-06	0.000488622
O70572	Sphingomyelin phosphodiesterase 2 (EC 3.1.4.12) (Lyso-platelet-activating factor-phospholipase C) (Lyso-PAF-PLC) (Neutral sphingomyelinase) (N-SMase) (nSMase)	20.2864	6	4.07151	6.69776	0.000317896	0.00927679
Q3TFU8	GOLD domain-containing protein	17.4721	3	3.61488	9.27912	4.23e-05	0.00211746
Q8BI84	Transport and Golgi organization protein 1 homolog (TANGO1) (Melanoma inhibitory activity protein 3)	21.5026	36	3.32078	9.325	4.1e-05	0.00211746
O35465	Peptidyl-prolyl cis-trans isomerase FKBP8 (PPIase FKBP8) (EC 5.2.1.8) (38 kDa FK506-binding protein) (38 kDa FKBP) (FKBP-38) (mFKBP38) (FK506-binding protein 8) (FKBP-8) (FKBPR38) (Rotamase)	22.1393	7	3.24962	9.62867	3.34e-05	0.00211746
Q9D1M0	Protein SEC13 homolog (GATOR complex protein SEC13) (SEC13-like protein 1) (SEC13-related protein)	13.354	3	3.18983	8.20457	9.18e-05	0.00392855
P41317	Mannose-binding protein C (MBP-C) (Mannan-binding protein) (RA-reactive factor P28A subunit) (RARF/P28A)	29.918	6	3.08253	7.45113	0.000166542	0.00593999
A2AN08	E3 ubiquitin-protein ligase UBR4 (EC 2.3.2.27) (N-recognin-4) (RING-type E3 ubiquitin transferase UBR4) (Zinc finger UBR1-type protein 1) (p600)	11.7761	47	2.79711	7.78947	0.000126704	0.00478493
Q9R0Q3	Transmembrane emp24 domain-containing protein 2 (COPI-coated vesicle membrane protein p24) (Membrane protein p24A) (Sid 394) (p24 family protein beta-1) (p24beta1)	28.8557	5	2.74997	7.34232	0.000182238	0.00615773
Q3UAD6	Heat shock protein 90kDa beta (Grp94), member 1	43.7656	32	2.46944	6.21798	0.000494411	0.0132255
Q99KV1	DnaJ homolog subfamily B member 11 (APOBEC1-binding protein 2) (ABBP-2) (ER-associated DNAJ) (ER-associated Hsp40 co-chaperone) (Endoplasmic reticulum DNA J domain-containing protein 3) (ER-resident protein ERdj3) (ERdj3) (ERj3p)	24.0223	8	1.80276	4.93779	0.00183508	0.0389033

## Sheet: S6.6 GFP binding
Supplementary Table S6.6: Stringent quantitative analysis to identify binding partners of Flag-Pgrmc1 from Flag co-immunoprecipitation of AAV8 Flag-Pgrmc1 infected Pgrmc1 KO mouse liver membrane fractions. Protein abundance is compared to AAV8 GFP infected Pgrmc1 KO mouse liver membrane fractions ("log2(Flag-Pgrmc1/GFP)"). Three biological replicates per condition were performed. Statistical anal…
Uniprot	Description	Coverage (%)	No. Unique Peptides	log2(Flag-Pgrmc1/GFP)	t.val	p.val	p.adj.val
P11352	Glutathione peroxidase 1 (GPx-1) (GSHPx-1) (EC 1.11.1.9) (Cellular glutathione peroxidase) (Selenium-dependent glutathione peroxidase 1)	46.2687	8	-41.9749	-5.21244	0.00136066	0.0311979
Q9D8N0	Elongation factor 1-gamma (EF-1-gamma) (eEF-1B gamma)	31.1213	12	-8.03885	-5.45769	0.00105065	0.0249822
Q8CIG8	Protein arginine N-methyltransferase 5 (EC 2.1.1.320) (Histone-arginine N-methyltransferase PRMT5) (Jak-binding protein 1) (Shk1 kinase-binding protein 1 homolog) (SKB1 homolog)	13.3438	6	-7.07854	-4.88818	0.00193911	0.0389033
B1ASP2	Tyrosine-protein kinase (EC 2.7.10.2)	6.15785	6	-7.06952	-7.09055	0.000225402	0.00723539
Q3UKW2	Calmodulin-1	4.56853	1	-6.90803	-16.8431	8.65e-07	0.000225448
I3RSH5	E3 ubiquitin-protein ligase (EC 2.3.2.26)	2.75862	2	-5.56236	-12.7673	5.39e-06	0.00049422
P54775	26S proteasome regulatory subunit 6B (26S proteasome AAA-ATPase subunit RPT3) (CIP21) (MB67-interacting protein) (MIP224) (Proteasome 26S subunit ATPase 4) (Tat-binding protein 7) (TBP-7)	35.4067	16	-4.99004	-5.66546	0.000849104	0.021805
O70576	Cohesin subunit SA-3 (SCC3 homolog 3) (Stromal antigen 3) (Stromalin-3)	0.645161	1	-4.7511	-11.6418	9.84e-06	0.000777885
Q8BML9	Glutamine--tRNA ligase (EC 6.1.1.18) (Glutaminyl-tRNA synthetase) (GlnRS)	31.0968	20	-2.53515	-4.62543	0.00261189	0.0508132

## Sheet: S6.7 Y113F vs. GFP
Supplementary Table S6.7: Stringent quantitative analysis to identify binding partners of Y113F Flag-Pgrmc1 from Flag co-immunoprecipitation of AAV8 Y113F Flag-Pgrmc1 infected Pgrmc1 KO mouse liver membrane fractions. Protein abundance is compared to AAV8 GFP infected Pgrmc1 KO mouse liver membrane fractions ("log2(Y113F Flag-Pgrmc1/GFP)"). Three biological replicates per condition were performed…
Uniprot ID	Protein names	Coverage (%)	No. Unique Peptides	log2(Y113F Flag-Pgrmc1/GFP)	t.val	p.val	p.adj.val
Q3UWB9	UDPGT domain-containing protein	38.817	11	11.7597	18.487	4.65e-07	0.00020572
Q3UKW2	Calmodulin-1	4.56853	1	-6.99575	-17.057	7.96e-07	0.00020572
E9PW43	Protein transport protein Sec61 subunit beta	8.84956	1	6.71421	16.4616	1.01e-06	0.00020572
Q99KN2	Probable cytosolic iron-sulfur protein assembly protein CIAO1 (WD repeat-containing protein 39)	5.01475	2	6.43376	15.8751	1.28e-06	0.00020572
D3YZZ5	Transmembrane p24-trafficking protein 7	15.625	3	5.61576	15.2545	1.67e-06	0.000214333
Q9D2G2	Dihydrolipoyllysine-residue succinyltransferase component of 2-oxoglutarate dehydrogenase complex, mitochondrial (EC 2.3.1.61) (2-oxoglutarate dehydrogenase complex component E2) (OGDC-E2) (Dihydrolipoamide succinyltransferase component of 2-oxoglutarate dehydrogenase complex) (E2K)	23.5683	8	-7.4786	-13.5754	3.6e-06	0.000373771
Q9CQU3	Protein RER1	7.65306	2	6.09153	13.0447	4.68e-06	0.000373771
I3RSH5	E3 ubiquitin-protein ligase (EC 2.3.2.26)	2.75862	2	-5.65008	-12.9687	4.86e-06	0.000373771
Q6P5H2	Nestin	0.482833	1	-9.63886	-12.7072	5.56e-06	0.000373771
B1ASP2	Tyrosine-protein kinase (EC 2.7.10.2)	6.15785	6	-12.5799	-12.6173	5.82e-06	0.000373771
O70576	Cohesin subunit SA-3 (SCC3 homolog 3) (Stromal antigen 3) (Stromalin-3)	0.645161	1	-4.83882	-11.8568	8.74e-06	0.000509853
Q8BI84	Transport and Golgi organization protein 1 homolog (TANGO1) (Melanoma inhibitory activity protein 3)	21.5026	36	4.05069	11.3746	1.14e-05	0.000612112
Q91W64	Cytochrome P450 2C70 (EC 1.14.14.1) (CYPIIC70)	36.6053	12	11.5331	10.9976	1.42e-05	0.0007029
O35465	Peptidyl-prolyl cis-trans isomerase FKBP8 (PPIase FKBP8) (EC 5.2.1.8) (38 kDa FK506-binding protein) (38 kDa FKBP) (FKBP-38) (mFKBP38) (FK506-binding protein 8) (FKBP-8) (FKBPR38) (Rotamase)	22.1393	7	3.64187	10.7909	1.61e-05	0.000737848
Q3TFU8	GOLD domain-containing protein	17.4721	3	4.13884	10.6241	1.78e-05	0.000761476
Q05421	Cytochrome P450 2E1 (EC 1.14.14.-) (4-nitrophenol 2-hydroxylase) (EC 1.14.13.n7) (CYPIIE1) (Cytochrome P450-ALC) (Cytochrome P450-J)	40.3651	17	181.545	10.2026	2.31e-05	0.000926268
B1ATI0	Aldehyde dehydrogenase	30.4511	15	21.2527	9.92536	2.75e-05	0.00104013
Q9R0Q3	Transmembrane emp24 domain-containing protein 2 (COPI-coated vesicle membrane protein p24) (Membrane protein p24A) (Sid 394) (p24 family protein beta-1) (p24beta1)	28.8557	5	3.39647	9.06844	4.89e-05	0.00167325
Q8CIG8	Protein arginine N-methyltransferase 5 (EC 2.1.1.320) (Histone-arginine N-methyltransferase PRMT5) (Jak-binding protein 1) (Shk1 kinase-binding protein 1 homolog) (SKB1 homolog)	13.3438	6	-13.1072	-9.05136	4.95e-05	0.00167325
P11352	Glutathione peroxidase 1 (GPx-1) (GSHPx-1) (EC 1.11.1.9) (Cellular glutathione peroxidase) (Selenium-dependent glutathione peroxidase 1)	46.2687	8	-72.1659	-8.96156	5.27e-05	0.00169303
Q8K0C4	Lanosterol 14-alpha demethylase (LDM) (EC 1.14.14.154) (CYPLI) (Cytochrome P450 51A1) (Cytochrome P450-14DM) (Cytochrome P45014DM) (Cytochrome P450LI) (Sterol 14-alpha demethylase)	25.2485	10	30.294	8.54543	7.12e-05	0.00217527
A2AN08	E3 ubiquitin-protein ligase UBR4 (EC 2.3.2.27) (N-recognin-4) (RING-type E3 ubiquitin transferase UBR4) (Zinc finger UBR1-type protein 1) (p600)	11.7761	47	2.91798	8.12608	9.75e-05	0.00284389
P26516	26S proteasome non-ATPase regulatory subunit 7 (26S proteasome regulatory subunit RPN8) (26S proteasome regulatory subunit S12) (Mov34 protein) (Proteasome subunit p40)	32.0872	8	-4.67743	-7.8605	0.000119785	0.00334355
Q7TSH2	Phosphorylase b kinase regulatory subunit beta (Phosphorylase kinase subunit beta)	20.8295	15	-4.69406	-7.71381	0.000134577	0.00359994
Q99KV1	DnaJ homolog subfamily B member 11 (APOBEC1-binding protein 2) (ABBP-2) (ER-associated DNAJ) (ER-associated Hsp40 co-chaperone) (Endoplasmic reticulum DNA J domain-containing protein 3) (ER-resident protein ERdj3) (ERdj3) (ERj3p)	24.0223	8	2.77302	7.59535	0.000148043	0.00380174
Q3UV17	Keratin, type II cytoskeletal 2 oral (Keratin-76) (K76) (Type-II keratin Kb9)	7.40741	1	-31.6448	-7.45147	0.000166496	0.00411116
Q3TML6	Eukaryotic translation initiation factor 2, subunit 3, structural gene X-linked	35.5932	3	-3.68861	-7.31061	0.000187123	0.00430958
Q3ULG4	VWFA domain-containing protein	37.7309	10	-4.77463	-7.25528	0.000196004	0.00430958
E9Q1Z0	Keratin 90	13.9405	2	-33.4529	-7.23102	0.000200048	0.00430958
O35490	Betaine--homocysteine S-methyltransferase 1 (EC 2.1.1.5)	60.9337	17	-41.7801	-7.22314	0.000201382	0.00430958
P11031	Activated RNA polymerase II transcriptional coactivator p15 (Positive cofactor 4) (PC4) (SUB1 homolog) (Single-stranded DNA-binding protein p9) (p14)	18.8976	2	-7.95377	-6.92862	0.000259248	0.00536894
Q5U458	DnaJ homolog subfamily C member 11	23.6136	9	5.42859	6.28941	0.000462215	0.009011
Q8BML9	Glutamine--tRNA ligase (EC 6.1.1.18) (Glutaminyl-tRNA synthetase) (GlnRS)	31.0968	20	-3.44594	-6.28718	0.000463182	0.009011
P11714	Cytochrome P450 2D9 (EC 1.14.14.1) (CYPIID9) (Cytochrome P450-16-alpha) (Cytochrome P450CA) (Testosterone 16-alpha hydroxylase)	33.3333	12	19.3468	6.25373	0.000477993	0.00902563
Q8K232	Adducin 1 (Alpha)	5.17007	3	-7.7189	-6.20152	0.000502183	0.00921147
Q99NF7	Ppm1b protein (Protein phosphatase 1B) (Protein phosphatase 1B2 53 kDa isoform)	16.9811	7	-19.1788	-6.10057	0.000552968	0.00986126
Q91W87	Cytochrome P450, family 2, subfamily d, polypeptide 22	38.8	11	21.9061	5.94583	0.00064242	0.0111469
Q91YH5	Atlastin-3 (EC 3.6.5.-)	29.5749	12	39.6043	5.90732	0.000667138	0.0112711
Q3U505	Dolichyl-diphosphooligosaccharide--protein glycosyltransferase subunit 2 (Ribophorin-2) (Fragment)	32.17	14	13.331	5.60189	0.000905754	0.0149101
Q58EW0	MCG132477, isoform CRA_a (Rpl18 protein)	23.4043	4	8.90122	5.5488	0.000956324	0.0150453
Q9CRB9	MICOS complex subunit Mic19 (Coiled-coil-helix-coiled-coil-helix domain-containing protein 3)	31.7181	7	4.66583	5.54422	0.000960836	0.0150453
O70303	Cell death activator CIDE-B (Cell death-inducing DFFA-like effector B)	5.93607	1	2.98563	5.49803	0.00100766	0.0151767
P19096	Fatty acid synthase (EC 2.3.1.85) [Includes: [Acyl-carrier-protein] S-acetyltransferase (EC 2.3.1.38); [Acyl-carrier-protein] S-malonyltransferase (EC 2.3.1.39); 3-oxoacyl-[acyl-carrier-protein] synthase (EC 2.3.1.41); 3-oxoacyl-[acyl-carrier-protein] reductase (EC 1.1.1.100); 3-hydroxyacyl-[acyl-carrier-protein] dehydratase (EC 4.2.1.59); Enoyl-[acyl-carrier-protein] reductase (EC 1.3.1.39); Ole…	40.7348	71	-12.2444	-5.48958	0.00101651	0.0151767
Q9DBG1	Sterol 26-hydroxylase, mitochondrial (EC 1.14.15.15) (5-beta-cholestane-3-alpha,7-alpha,12-alpha-triol 26-hydroxylase) (Cytochrome P-450C27/25) (Cytochrome P450 27) (Sterol 27-hydroxylase) (Vitamin D(3) 25-hydroxylase)	35.0844	16	4.53904	5.35495	0.00116973	0.0170392
H7BX01	Dynamin-like 120 kDa protein, mitochondrial	26.6871	15	5.52083	5.33517	0.00119434	0.0170392
Q571I9	Aldehyde dehydrogenase family 16 member A1	16.5835	11	-3.4681	-5.24581	0.00131302	0.0183252
E9QA15	Caldesmon 1	5.20833	4	-12.25	-5.19083	0.00139255	0.0190216
Q64458	Cytochrome P450 2C29 (EC 1.14.14.1) (Aldehyde oxygenase) (CYPIIC29) (Cytochrome P-450 MUT-2)	46.9388	15	86.6816	5.1417	0.0014682	0.0196372
Q52L67	Gpsn2 protein (Very-long-chain enoyl-CoA reductase)	10.4972	4	4.59236	5.1122	0.00151581	0.0198602
Q8VCP4	Cytochrome P450, family 2, subfamily c, polypeptide 68	34.8269	2	6.34137	5.087	0.00155785	0.0200029
P20918	Plasminogen (EC 3.4.21.7) [Cleaved into: Plasmin heavy chain A; Activation peptide; Angiostatin; Plasmin heavy chain A, short form; Plasmin light chain B]	28.5714	17	-18.7522	-5.05394	0.001615	0.0203301
Q9CR67	Transmembrane protein 33 (Protein DB83)	6.88259	2	4.86037	4.98913	0.00173393	0.0214074
Q62267	Cornifin-B (Small proline-rich protein 1B) (SPR1 B) (SPR1B)	5.22876	1	-5.74625	-4.89439	0.00192574	0.0233268
Q3TI05	Chaperonin containing Tcp1, subunit 6a (Zeta) (Chaperonin subunit 6a (Zeta))	32.0151	15	-4.43314	-4.81668	0.00210079	0.024976
Q6ZWZ6	40S ribosomal protein S12	53.0303	6	4.58111	4.7752	0.00220141	0.0256965
Q9D379	Epoxide hydrolase 1 (EC 3.3.2.9) (Epoxide hydratase) (Microsomal epoxide hydrolase) (mEH)	44.3956	20	13.6645	4.71848	0.00234777	0.026564
P20152	Vimentin	48.0687	18	-144.968	-4.71449	0.00235848	0.026564
Q8K0L9	Zinc finger and BTB domain-containing protein 20 (BTB/POZ domain zinc finger factor HOF) (Zinc finger protein 288)	5.39811	3	-3.58397	-4.68212	0.00244728	0.0270888
P56654	Cytochrome P450 2C37 (EC 1.14.14.1) (CYPIIC37)	52.6531	7	2.7755	4.6548	0.00252514	0.0274769
P16015	Carbonic anhydrase 3 (EC 4.2.1.1) (Carbonate dehydratase III) (Carbonic anhydrase III) (CA-III)	65.3846	13	-4.70131	-4.63814	0.00257395	0.0275413
Q69ZX3	MKIAA0866 protein (Fragment)	18.0948	15	-38.2396	-4.53291	0.00290758	0.0305585
P31001	Desmin	35.8209	12	-63.0922	-4.50805	0.00299321	0.0305585
Q8VCG4	Complement component C8 gamma chain	30.198	4	-3.9071	-4.49388	0.00304329	0.0305585
Q3UH59	Myosin-10	22.6031	24	-50.0602	-4.49303	0.00304633	0.0305585
P17879	Heat shock 70 kDa protein 1B (Heat shock 70 kDa protein 1) (HSP70.1)	42.0561	14	-3.31514	-4.36891	0.0035272	0.0345183
Q8K4L3	Supervillin (Archvillin) (p205/p250)	9.30876	15	-6.16523	-4.36383	0.00354861	0.0345183
Q61409	cGMP-inhibited 3',5'-cyclic phosphodiesterase B (EC 3.1.4.17) (CGIPDE1) (Cyclic GMP-inhibited phosphodiesterase B) (CGI-PDE B)	4.36364	4	8.04049	4.32736	0.00370648	0.0350673
B2RSR0	Cytochrome P450, family 4, subfamily v, polypeptide 3 (MCG1050379)	28.1905	12	6.16549	4.31374	0.00376741	0.0350673
B2RTP7	Krt2 protein	5.94059	3	-15.6628	-4.31341	0.00376892	0.0350673
Q8K441	ATP-binding cassette sub-family A member 6	22.2906	27	-3.21797	-4.21444	0.00424662	0.0388225
Q3THE2	Myosin regulatory light chain 12B (Myosin regulatory light chain 2-B, smooth muscle isoform) (Myosin regulatory light chain 20 kDa) (MLC20) (Myosin regulatory light chain MRLC2)	30.814	5	-68.6132	-4.2054	0.00429345	0.0388225
P50544	Very long-chain specific acyl-CoA dehydrogenase, mitochondrial (EC 1.3.8.9) (MVLCAD) (VLCAD)	45.122	23	2.86857	4.15282	0.00457753	0.0399024
P55096	ATP-binding cassette sub-family D member 3 (68 kDa peroxisomal membrane protein) (PMP68) (70 kDa peroxisomal membrane protein) (PMP70)	27.7693	15	19.5825	4.15078	0.00458895	0.0399024
Q99ME9	Nucleolar GTP-binding protein 1 (Chronic renal failure gene protein) (GTP-binding protein NGB)	10.4101	6	-2.84169	-4.14893	0.00459934	0.0399024
P27773	Protein disulfide-isomerase A3 (EC 5.3.4.1) (58 kDa glucose-regulated protein) (58 kDa microsomal protein) (p58) (Disulfide isomerase ER-60) (Endoplasmic reticulum resident protein 57) (ER protein 57) (ERp57) (Endoplasmic reticulum resident protein 60) (ER protein 60) (ERp60)	56.6337	26	9.91106	4.07412	0.00504215	0.0431608
Q8CIM7	Cytochrome P450 2D26 (EC 1.14.14.1) (CYPIID26)	46.2	15	81.4625	4.0537	0.00517106	0.0436819
Q80TM2	MKIAA1027 protein (Fragment)	12.4025	24	-8.6586	-4.02553	0.00535476	0.0446462
Q8BTI8	Serine/arginine repetitive matrix protein 2	1.47984	4	-2.04556	-3.99469	0.0055642	0.0457976
P52430	Serum paraoxonase/arylesterase 1 (PON 1) (EC 3.1.1.2) (EC 3.1.1.81) (EC 3.1.8.1) (Aromatic esterase 1) (A-esterase 1) (Serum aryldialkylphosphatase 1)	43.662	9	6.23236	3.93918	0.00596418	0.0484485
P29341	Polyadenylate-binding protein 1 (PABP-1) (Poly(A)-binding protein 1)	38.0503	15	-15.9181	-3.91615	0.0061393	0.0484485
Q9CX98	Cytochrome P450 2U1 (EC 1.14.14.1)	11.5094	5	4.29279	3.91403	0.00615572	0.0484485
Q3U4U6	T-complex protein 1 subunit gamma	52.2936	24	-7.61021	-3.90828	0.00620045	0.0484485
Q546G4	Albumin 1 (Serum albumin)	62.8289	34	-40.2135	-3.90024	0.00626359	0.0484485
P20852	Cytochrome P450 2A5 (EC 1.14.14.1) (CYPIIA5) (Coumarin 7-hydroxylase) (Cytochrome P450-15-COH) (Cytochrome P450-IIA3.2)	42.7126	4	12.7672	3.86698	0.00653229	0.0489818
Q9JHU4	Cytoplasmic dynein 1 heavy chain 1 (Cytoplasmic dynein heavy chain 1) (Dynein heavy chain, cytosolic)	21.447	80	2.98619	3.84646	0.00670439	0.0489818
Q3TJ01	tRNA-splicing ligase RtcB homolog (EC 6.5.1.3)	40.198	15	13.7707	3.84072	0.00675339	0.0489818
P98078	Disabled homolog 2 (Adaptor molecule disabled-2) (Differentially expressed in ovarian carcinoma 2) (DOC-2) (Mitogen-responsive phosphoprotein)	4.047	2	-7.89382	-3.83636	0.00679093	0.0489818
Q9D1D4	Transmembrane emp24 domain-containing protein 10 (21 kDa transmembrane-trafficking protein) (Transmembrane protein Tmp21) (p24 family protein delta-1) (p24delta1)	30.5936	5	10.5297	3.83501	0.00680257	0.0489818
P97872	Dimethylaniline monooxygenase [N-oxide-forming] 5 (EC 1.14.13.8) (Dimethylaniline oxidase 5) (Hepatic flavin-containing monooxygenase 5) (FMO 5)	45.2158	21	69.5154	3.82956	0.00684987	0.0489818
Q3ULD5	Methylcrotonoyl-CoA carboxylase beta chain, mitochondrial (MCCase subunit beta) (EC 6.4.1.4) (3-methylcrotonyl-CoA carboxylase 2) (3-methylcrotonyl-CoA carboxylase non-biotin-containing subunit) (3-methylcrotonyl-CoA:carbon dioxide ligase subunit beta)	33.0373	15	-3.53357	-3.8235	0.00690289	0.0489818
P01899	H-2 class I histocompatibility antigen, D-B alpha chain (H-2D(B))	25.6906	3	2.82565	3.81895	0.0069429	0.0489818
D3Z041	Long-chain-fatty-acid--CoA ligase 1	47.4964	28	36.8365	3.80304	0.00708515	0.0490611
Q3U6C7	Succinate-CoA ligase subunit beta (EC 6.2.1.-) (Fragment)	26.5957	11	-3.8576	-3.80062	0.00710698	0.0490611
Q6DFW4	Nucleolar protein 58 (MSSP) (Nucleolar protein 5) (SIK-similar protein)	20.1493	8	3.48322	3.77536	0.00734013	0.0501315
Q8K2C9	Very-long-chain (3R)-3-hydroxyacyl-CoA dehydratase 3 (EC 4.2.1.134) (3-hydroxyacyl-CoA dehydratase 3) (HACD3) (Butyrate-induced protein 1) (B-ind1) (Protein-tyrosine phosphatase-like A domain-containing protein 1)	16.8508	5	13.7704	3.74068	0.00767386	0.0518591
P14685	26S proteasome non-ATPase regulatory subunit 3 (26S proteasome regulatory subunit RPN3) (26S proteasome regulatory subunit S3) (Proteasome subunit p58) (Transplantation antigen P91A) (Tum-P91A antigen)	40.566	18	-4.27873	-3.701	0.00807614	0.0540092
P11983	T-complex protein 1 subunit alpha (TCP-1-alpha) (CCT-alpha) (Tailless complex polypeptide 1A) (TCP-1-A) (Tailless complex polypeptide 1B) (TCP-1-B)	61.1511	25	3.36534	3.66176	0.00849674	0.0551275
Q8CD26	Solute carrier family 35 member E1	6.11247	2	2.71493	3.65524	0.0085689	0.0551275
Q5HZI1	Microtubule-associated tumor suppressor 1 homolog (AT2 receptor-binding protein) (Angiotensin-II type 2 receptor-interacting protein) (Coiled-coiled tumor suppressor gene 1 protein) (Mitochondrial tumor suppressor 1 homolog)	11.6529	12	3.15084	3.64979	0.00862969	0.0551275
Q7TMM9	Tubulin beta-2A chain	41.3483	1	-4.32385	-3.64651	0.00866658	0.0551275
O09158	Cytochrome P450 3A25 (EC 1.14.14.1) (CYPIIIA25)	21.2724	11	22.4371	3.64596	0.00867271	0.0551275
Q8BH35	Complement component C8 beta chain (Complement component 8 subunit beta)	7.30051	4	-6.60727	-3.62939	0.00886165	0.0557763
Q3V3Z6	Uncharacterized protein	3.26895	2	5.77047	3.59095	0.00931725	0.0571262
Q9WU79	Proline dehydrogenase 1, mitochondrial (EC 1.5.5.2) (Proline oxidase)	39.7329	17	3.10795	3.5874	0.00936052	0.0571262
Q3TSY9	RRM domain-containing protein	15.0573	7	-15.648	-3.58201	0.00942679	0.0571262
Q3UEN8	MCG15287	42.0635	12	75.6026	3.58006	0.0094509	0.0571262
Q149Z9	Histone cluster 1, H1d (MCG50184)	27.1493	3	11.433	3.57441	0.00952103	0.0571262
O88962	7-alpha-hydroxycholest-4-en-3-one 12-alpha-hydroxylase (EC 1.14.18.8) (7-alpha-hydroxy-4-cholesten-3-one 12-alpha-hydroxylase) (CYPVIIIB1) (Cytochrome P450 8B1) (Sterol 12-alpha-hydroxylase)	32	17	12.7642	3.5414	0.00994244	0.0577615
Q3UKS0	AMP-binding domain-containing protein	42.6061	20	9.53426	3.54133	0.00994338	0.0577615
P53395	Lipoamide acyltransferase component of branched-chain alpha-keto acid dehydrogenase complex, mitochondrial (EC 2.3.1.168) (Branched-chain alpha-keto acid dehydrogenase complex component E2) (BCKAD-E2) (BCKADE2) (Dihydrolipoamide acetyltransferase component of branched-chain alpha-keto acid dehydrogenase complex) (Dihydrolipoamide branched chain transacylase) (Dihydrolipoyllysine-residue (2-methyl…	53.3195	21	-4.4062	-3.53744	0.00999437	0.0577615
K3W4R2	Myosin-14	19.1	25	-41.6205	-3.53443	0.010034	0.0577615
Q570Z8	MKIAA4114 protein (Fragment)	19.2878	9	-4.03838	-3.5247	0.0101634	0.0577615
O35488	Very long-chain acyl-CoA synthetase (VLACS) (VLCS) (EC 6.2.1.-) (Fatty acid transport protein 2) (FATP-2) (Fatty-acid-coenzyme A ligase, very long-chain 1) (Long-chain-fatty-acid--CoA ligase) (EC 6.2.1.3) (Solute carrier family 27 member 2) (THCA-CoA ligase) (Very long-chain-fatty-acid-CoA ligase)	44.3548	25	41.886	3.52445	0.0101667	0.0577615
Q3TXS7	26S proteasome non-ATPase regulatory subunit 1 (26S proteasome regulatory subunit RPN2) (26S proteasome regulatory subunit S1)	34.7324	28	3.89677	3.50073	0.0104897	0.0590737
A0A0A0MQA5	Tubulin alpha chain (Fragment)	39.413	5	-13.0139	-3.49174	0.0106151	0.0592599
Q60936	Atypical kinase COQ8A, mitochondrial (EC 2.7.-.-) (Chaperone activity of bc1 complex-like) (Chaperone-ABC1-like) (Coenzyme Q protein 8A) (aarF domain-containing protein kinase 3)	10.6977	6	-2.6213	-3.47008	0.0109237	0.0601567
P56593	Cytochrome P450 2A12 (EC 1.14.14.1) (CYPIIA12) (Steroid hormones 7-alpha-hydroxylase) (Testosterone 7-alpha-hydroxylase)	53.8618	23	24.2694	3.46737	0.0109631	0.0601567
P33267	Cytochrome P450 2F2 (EC 1.14.14.-) (CYPIIF2) (Cytochrome P450-NAH-2) (Naphthalene dehydrogenase) (Naphthalene hydroxylase)	36.4562	14	31.9368	3.45722	0.0111116	0.0604546
Q91YM4	FAST kinase domain-containing protein 4 (Protein TBRG4) (Transforming growth factor beta regulator 4)	14.127	6	4.03631	3.43329	0.0114706	0.0618834
Q99PV0	Pre-mRNA-processing-splicing factor 8 (Splicing factor Prp8)	12.6767	25	-5.41744	-3.38643	0.0122104	0.0653255
P02463	Collagen alpha-1(IV) chain [Cleaved into: Arresten]	2.33673	3	-7.53559	-3.33387	0.0131019	0.069516
Q9EQD6	Keratin intermediate filament 16a	16.0338	4	11.6623	3.3232	0.0132914	0.0699434
B2M1R6	Heterogeneous nuclear ribonucleoprotein K	44.3182	16	-28.3328	-3.3163	0.0134155	0.0700223
O55022	Membrane-associated progesterone receptor component 1 (mPR)	66.6667	12	182.363	3.30424	0.0136353	0.0705956
P20029	Endoplasmic reticulum chaperone BiP (EC 3.6.4.10) (78 kDa glucose-regulated protein) (GRP-78) (Binding-immunoglobulin protein) (BiP) (Heat shock protein 70 family protein 5) (HSP70 family protein 5) (Heat shock protein family A member 5) (Immunoglobulin heavy chain-binding protein)	55.4198	31	24.7352	3.28833	0.0139314	0.0715518
P28230	Gap junction beta-1 protein (Connexin-32) (Cx32)	12.7208	4	2.75082	3.27643	0.0141572	0.0721345
Q3UJZ7	Nop domain-containing protein	16.3793	7	9.44691	3.26484	0.014381	0.0726978
Q3UKA4	Alcohol dehydrogenase 1 (Class I), isoform CRA_c	38.1333	12	-27.468	-3.25045	0.0146643	0.0735508
O54749	Cytochrome P450 2J5 (EC 1.14.14.1) (Arachidonic acid epoxygenase) (CYPIIJ5)	32.3353	12	23.9563	3.23729	0.0149287	0.0742963
P63017	Heat shock cognate 71 kDa protein (Heat shock 70 kDa protein 8)	56.9659	26	70.5136	3.21824	0.0153203	0.0756587
Q80YE7	Death-associated protein kinase 1 (DAP kinase 1) (EC 2.7.11.1)	1.59501	2	-2.87406	-3.17957	0.0161498	0.0791461
Q01853	Transitional endoplasmic reticulum ATPase (TER ATPase) (EC 3.6.4.6) (15S Mg(2+)-ATPase p97 subunit) (Valosin-containing protein) (VCP)	54.0943	33	7.50374	3.1691	0.0163826	0.0796789
P51658	Estradiol 17-beta-dehydrogenase 2 (EC 1.1.1.62) (17-beta-hydroxysteroid dehydrogenase type 2) (17-beta-HSD 2) (Testosterone 17-beta-dehydrogenase) (EC 1.1.1.239)	30.9711	9	26.3496	3.16351	0.0165083	0.0796865
Q8C0C7	Phenylalanine--tRNA ligase alpha subunit (EC 6.1.1.20) (Phenylalanyl-tRNA synthetase alpha subunit) (PheRS)	32.0866	14	-9.91637	-3.14085	0.0170287	0.0815855
P08032	Spectrin alpha chain, erythrocytic 1 (Erythroid alpha-spectrin)	34.5756	63	-35.3882	-3.12031	0.0175157	0.083297
P00186	Cytochrome P450 1A2 (EC 1.14.14.-) (CYPIA2) (Cholesterol 25-hydroxylase) (Cytochrome P450-P2) (Cytochrome P450-P3) (Hydroperoxy icosatetraenoate dehydratase) (EC 4.2.1.152)	61.2086	25	161.283	3.0895	0.0182741	0.0862647
B2RVP5	Histone H2A	7.8125	1	10.6921	3.02315	0.0200296	0.0935743
P14733	Lamin-B1	16.3265	8	-8.11033	-3.02012	0.0201141	0.0935743
Q69ZN1	MKIAA1252 protein (Fragment)	8.54701	4	3.02309	3.01312	0.0203103	0.0937401
Q925I1	ATPase family AAA domain-containing protein 3 (AAA-ATPase TOB3)	20.9814	9	1.55916	3.00847	0.0204418	0.0937401
O70572	Sphingomyelin phosphodiesterase 2 (EC 3.1.4.12) (Lyso-platelet-activating factor-phospholipase C) (Lyso-PAF-PLC) (Neutral sphingomyelinase) (N-SMase) (nSMase)	20.2864	6	1.81905	2.99239	0.0209036	0.095178
Q8R0Y6	Cytosolic 10-formyltetrahydrofolate dehydrogenase (10-FTHFDH) (FDH) (EC 1.5.1.6) (Aldehyde dehydrogenase family 1 member L1)	58.3149	43	-9.29446	-2.98517	0.0211146	0.0954619
E9Q3X0	Major vault protein	45.5172	29	-5.08966	-2.94118	0.0224502	0.100529
Q61694	NADPH-dependent 3-keto-steroid reductase Hsd3b5 (3 beta-hydroxysteroid dehydrogenase type 5) (3 beta-hydroxysteroid dehydrogenase type V) (3 beta-HSD V) (EC 1.1.1.270) (Dihydrotestosterone 3-ketoreductase) (EC 1.1.1.210)	39.1421	12	1.89704	2.93805	0.0225485	0.100529
E9PVS5	MICOS complex subunit MIC60 (Mitofilin) (Fragment)	48.4043	2	2.80386	2.93067	0.0227825	0.100871
Q6PFA2	Clathrin light chain	34.8624	8	-43.7158	-2.91029	0.0234413	0.103078
Q8VCB3	Glycogen [starch] synthase, liver (EC 2.4.1.11)	35.6534	20	-2.81405	-2.90471	0.0236253	0.10318
E9PVY8	Microtubule-actin cross-linking factor 1	1.80829	11	-11.16	-2.89239	0.0240371	0.103761
E9Q634	Unconventional myosin-Ie (Unconventional myosin 1E)	15.0858	15	-10.8169	-2.89107	0.0240815	0.103761
P61620	Protein transport protein Sec61 subunit alpha isoform 1 (Sec61 alpha-1)	9.87395	5	23.2539	2.85939	0.0251775	0.10776
Q5SWU9	Acetyl-CoA carboxylase 1 (ACC1) (EC 6.4.1.2) (ACC-alpha) (Acetyl-CoA carboxylase 265) [Includes: Biotin carboxylase (EC 6.3.4.14)]	12.9638	20	-1.53755	-2.823	0.0265015	0.112675
D3Z1N9	60S ribosomal protein L29	11.875	2	9.00484	2.78267	0.0280556	0.118498
E9QAZ2	Deleted.	26.9608	5	8.87607	2.77676	0.028291	0.118594
Q91XD4	Formimidoyltransferase-cyclodeaminase (Formiminotransferase-cyclodeaminase) (FTCD) [Includes: Glutamate formimidoyltransferase (EC 2.1.2.5) (Glutamate formiminotransferase) (Glutamate formyltransferase); Formimidoyltetrahydrofolate cyclodeaminase (EC 4.3.1.4) (Formiminotetrahydrofolate cyclodeaminase)]	54.8983	23	-2.51704	-2.77286	0.0284477	0.118594
Q8VDD5	Myosin-9 (Cellular myosin heavy chain, type A) (Myosin heavy chain 9) (Myosin heavy chain, non-muscle IIa) (Non-muscle myosin heavy chain A) (NMMHC-A) (Non-muscle myosin heavy chain IIa) (NMMHC II-a) (NMMHC-IIA)	51.3776	74	-421.877	-2.76755	0.0286624	0.118718
Q5FWI9	Adaptor protein complex AP-2, mu1	44.5977	16	-21.3758	-2.75321	0.0292513	0.12038
Q4VBD2	Transmembrane anterior posterior transformation protein 1	20.0355	8	18.9121	2.72542	0.0304284	0.124427
Q8BW75	Amine oxidase [flavin-containing] B (EC 1.4.3.4) (Monoamine oxidase type B) (MAO-B)	48.2692	17	24.034	2.69441	0.0318005	0.129215
Q3U547	Uncharacterized protein	16.8659	12	6.53614	2.68132	0.0323995	0.130821
P68369	Tubulin alpha-1A chain (Alpha-tubulin 1) (Alpha-tubulin isotype M-alpha-1) (Tubulin alpha-1 chain) [Cleaved into: Detyrosinated tubulin alpha-1A chain]	41.6851	5	-10.2827	-2.65383	0.0336955	0.135203
Q5M9J8	MCG13936 (MCG20926, isoform CRA_a) (Ribosomal protein L28)	29.1971	6	15.2487	2.64119	0.0343093	0.136064
Q04857	Collagen alpha-1(VI) chain	7.60976	6	6.42915	2.64069	0.0343339	0.136064
Q80U89	MKIAA0034 protein (Fragment)	46.9121	64	-133.136	-2.62057	0.0353364	0.139178
P24456	Cytochrome P450 2D10 (EC 1.14.14.1) (CYPIID10) (Cytochrome P450-16-alpha) (Cytochrome P450CB) (Testosterone 16-alpha hydroxylase)	31.5476	11	18.0184	2.59485	0.0366626	0.143521
Q9QZS3	Protein numb homolog (m-Nb) (m-Numb)	11.9449	6	-3.209	-2.58906	0.0369681	0.143839
Q5SWR1	AP complex subunit beta	36.3828	17	-21.4581	-2.58051	0.0374244	0.144738
Q8VCH6	Delta(24)-sterol reductase (EC 1.3.1.72) (24-dehydrocholesterol reductase) (3-beta-hydroxysterol Delta-24-reductase)	9.49612	5	4.89374	2.56738	0.0381361	0.145482
E9Q5K4	Cytochrome P450, family 2, subfamily c, polypeptide 23	47.3684	18	55.3524	2.56652	0.0381831	0.145482
P50172	Corticosteroid 11-beta-dehydrogenase isozyme 1 (EC 1.1.1.146) (11-beta-hydroxysteroid dehydrogenase 1) (11-DH) (11-beta-HSD1) (11beta-HSD1A)	26.3699	8	-2.53637	-2.56445	0.0382968	0.145482
O88822	Lathosterol oxidase (EC 1.14.19.20) (C-5 sterol desaturase) (Delta(7)-sterol 5-desaturase) (Delta(7)-sterol C5(6)-desaturase) (Lathosterol 5-desaturase) (Sterol-C5-desaturase)	10.7023	4	13.8885	2.55277	0.0389449	0.147074
Q3U9U5	Uncharacterized protein	35.9184	7	9.9092	2.54756	0.0392375	0.147119
Q80UU9	Membrane-associated progesterone receptor component 2	28.1106	3	3.96006	2.54084	0.0396187	0.147119
Q9CQB5	CDGSH iron-sulfur domain-containing protein 2 (MitoNEET-related 1 protein) (Miner1) (Nervous system overexpressed protein 70)	25.1852	3	3.54713	2.54039	0.0396442	0.147119
P03987	Ig gamma-3 chain C region	6.03015	2	-2.43917	-2.52462	0.0405541	0.148488
Q8K3M1	Cis-retinol/3alpha hydroxysterol short-chain dehydrogenase-like protein (RDH16 family member 2)	42.1384	8	15.9799	2.52181	0.0407182	0.148488
P27659	60S ribosomal protein L3 (J1 protein)	34.9876	13	16.546	2.521	0.0407661	0.148488
A8DUK4	Beta-globin (Globin a1) (Hemoglobin, beta adult s chain) (Hemoglobin, beta adult t chain)	72.1088	5	-2.64884	-2.51436	0.0411576	0.148488
Q8R2P8	Lysine--tRNA ligase (EC 6.1.1.6) (Lysyl-tRNA synthetase)	30.7692	16	-2.31245	-2.51416	0.0411696	0.148488
O08914	Fatty-acid amide hydrolase 1 (EC 3.5.1.99) (Anandamide amidohydrolase 1) (Oleamide hydrolase 1)	23.1434	8	-2.91519	-2.49052	0.0425964	0.150841
Q8VCW8	Medium-chain acyl-CoA ligase ACSF2, mitochondrial (EC 6.2.1.2)	22.1138	11	-2.01384	-2.48351	0.0430291	0.150841
P58710	L-gulonolactone oxidase (LGO) (EC 1.1.3.8) (L-gulono-gamma-lactone oxidase) (GLO)	44.7727	16	4.80749	2.48306	0.0430571	0.150841
Q8K154	UDP-glucuronosyltransferase (EC 2.4.1.17)	23.1203	9	-2.94393	-2.48205	0.0431198	0.150841
P08101	Low affinity immunoglobulin gamma Fc region receptor II (Fc gamma receptor IIB) (Fc-gamma RII) (Fc-gamma-RIIB) (FcRII) (IgG Fc receptor II beta) (Lymphocyte antigen 17) (Ly-17) (CD antigen CD32)	13.6364	4	-3.77684	-2.47654	0.0434635	0.150841
Q8CGC7	Bifunctional glutamate/proline--tRNA ligase (Bifunctional aminoacyl-tRNA synthetase) [Includes: Glutamate--tRNA ligase (EC 6.1.1.17) (Glutamyl-tRNA synthetase) (GluRS); Proline--tRNA ligase (EC 6.1.1.15) (Prolyl-tRNA synthetase) (ProRS)]	36.5741	41	-3.3047	-2.47441	0.0435977	0.150841
Q6ZWY3	40S ribosomal protein S27-like	39.2857	2	-4.05679	-2.47106	0.043809	0.150841
Q80X90	Filamin-B (FLN-B) (ABP-280-like protein) (Actin-binding-like protein) (Beta-filamin)	8.10915	15	-7.4225	-2.47091	0.0438182	0.150841
P47963	60S ribosomal protein L13 (A52)	36.4929	10	37.4718	2.46904	0.0439366	0.150841
Q5DTI2	ATPase, Ca++ transporting, cardiac muscle, slow twitch 2, isoform CRA_b (MKIAA4195 protein) (Fragment)	30.9142	28	55.3744	2.45887	0.0445866	0.152259
P43274	Histone H1.4 (H1 VAR.2) (H1e)	26.9406	3	6.59842	2.4492	0.0452141	0.153584
Q8K2A8	Dol-P-Man:Man(5)GlcNAc(2)-PP-Dol alpha-1,3-mannosyltransferase (EC 2.4.1.258) (Asparagine-linked glycosylation protein 3 homolog) (Dol-P-Man-dependent alpha(1-3)-mannosyltransferase) (Dolichyl-P-Man:Man(5)GlcNAc(2)-PP-dolichyl mannosyltransferase) (Dolichyl-phosphate-mannose--glycolipid alpha-mannosyltransferase) (Not56-like protein)	2.28311	1	-2.43388	-2.43909	0.0458792	0.154687
O70503	Very-long-chain 3-oxoacyl-CoA reductase (EC 1.1.1.330) (17-beta-hydroxysteroid dehydrogenase 12) (17-beta-HSD 12) (3-ketoacyl-CoA reductase) (KAR) (Estradiol 17-beta-dehydrogenase 12) (EC 1.1.1.62) (KIK-I)	41.3462	10	-3.50872	-2.43518	0.0461394	0.154687
Q8CC88	von Willebrand factor A domain-containing protein 8	13.3333	21	-4.42683	-2.43016	0.046476	0.154687
Q5EBQ6	MCG10266, isoform CRA_a (Ribosomal protein L9)	66.6667	12	9.84439	2.42976	0.0465026	0.154687
Q3U741	DEAD (Asp-Glu-Ala-Asp) box polypeptide 17, isoform CRA_a (Probable ATP-dependent RNA helicase DDX17)	28.9877	13	-2.10954	-2.42268	0.0469812	0.155474
Q3TU64	Fibrillar collagen NC1 domain-containing protein	1.89504	2	-3.89213	-2.41167	0.0477357	0.157161
Q9D0I9	Arginine--tRNA ligase, cytoplasmic (EC 6.1.1.19) (Arginyl-tRNA synthetase) (ArgRS)	39.697	23	-4.06481	-2.4044	0.0482405	0.158012
Q9QXY1	Tight junction protein ZO-3 (Tight junction protein 3) (Zona occludens protein 3) (Zonula occludens protein 3)	4.0884	3	-3.91057	-2.39465	0.0489264	0.159445
P17426	AP-2 complex subunit alpha-1 (100 kDa coated vesicle protein A) (Adaptor protein complex AP-2 subunit alpha-1) (Adaptor-related protein complex 2 subunit alpha-1) (Alpha-adaptin A) (Alpha1-adaptin) (Clathrin assembly protein complex 2 alpha-A large chain) (Plasma membrane adaptor HA2/AP2 adaptin alpha A subunit)	27.9427	13	-3.17664	-2.37083	0.0506451	0.163438
Q9WTI7	Unconventional myosin-Ic (Myosin I beta) (MMI-beta) (MMIb)	25.9643	22	-39.1686	-2.36747	0.0508917	0.163438
Q3TFA9	Uncharacterized protein	30.9659	9	-27.2235	-2.36716	0.0509153	0.163438
Q9EP69	Phosphatidylinositide phosphatase SAC1 (EC 3.1.3.-) (Suppressor of actin mutations 1-like protein)	30.3237	17	-1.50395	-2.34642	0.0524696	0.166908
Q3TF87	AA_TRNA_LIGASE_II domain-containing protein	42.1158	19	4.7881	2.34581	0.0525162	0.166908
O88451	Retinol dehydrogenase 7 (EC 1.1.1.105) (Cis-retinol/3alpha-hydroxysterol short-chain dehydrogenase isozyme 2) (Cis-retinol/androgen dehydrogenase type 2) (CRAD-2)	56.6456	8	27.0006	2.34057	0.0529173	0.167354
B2RY27	MCG125789, isoform CRA_a (Taok3 protein)	3.34076	3	2.49279	2.31395	0.0550027	0.173097
Q3UXQ6	40S ribosomal protein S4	50.5703	5	-12.8598	-2.30176	0.0559856	0.175331
Q99K28	ADP-ribosylation factor GTPase-activating protein 2 (ARF GAP 2) (GTPase-activating protein ZNF289) (Zinc finger protein 289)	3.84615	2	-2.48916	-2.29558	0.0564904	0.176053
P47911	60S ribosomal protein L6 (TAX-responsive enhancer element-binding protein 107) (TAXREB107)	30.7432	11	47.261	2.27726	0.058015	0.17993
Q9EPE9	Manganese-transporting ATPase 13A1 (CATP) (EC 3.6.3.-)	12.5	13	9.00661	2.25134	0.0602446	0.185866
Q3U1J4	DNA damage-binding protein 1 (DDB p127 subunit) (Damage-specific DNA-binding protein 1) (UV-damaged DNA-binding factor)	14.0351	16	6.48541	2.24834	0.0605077	0.185866
P10922	Histone H1.0 (Histone H1') (Histone H1(0)) (MyD196) [Cleaved into: Histone H1.0, N-terminally processed]	15.9794	3	-3.72418	-2.2383	0.061399	0.187705
Q8BGH2	Sorting and assembly machinery component 50 homolog	15.565	5	2.12869	2.22628	0.0624828	0.190113
Q543E2	Solute carrier family 25 (Mitochondrial carrier ornithine transporter), member 15, isoform CRA_b	44.8505	12	3.2517	2.19768	0.0651402	0.19657
P13020	Gelsolin (Actin-depolymerizing factor) (ADF) (Brevin)	8.84615	5	-7.64862	-2.19686	0.0652172	0.19657
Q3TVK4	F-actin-capping protein subunit beta	26.1029	8	-21.9543	-2.18876	0.0659913	0.197974
G5E8N5	L-lactate dehydrogenase (EC 1.1.1.27)	29.9169	10	-4.8344	-2.18422	0.0664294	0.198361
Q9Z0R9	Acyl-CoA 6-desaturase (EC 1.14.19.3) (Delta(6) fatty acid desaturase) (D6D) (Delta(6) desaturase) (Delta-6 desaturase) (Fatty acid desaturase 2)	15.991	6	9.29496	2.17661	0.0671703	0.199645
P61211	ADP-ribosylation factor-like protein 1	23.7569	3	2.95189	2.16678	0.0681394	0.200986
Q8BWQ1	UDP-glucuronosyltransferase 2A3 (UDPGT 2A3) (EC 2.4.1.17)	26.2172	9	3.00563	2.16569	0.0682475	0.200986
B1B1A8	Myosin light chain kinase, smooth muscle (Myosin, light polypeptide kinase)	0.564103	1	-2.73171	-2.15988	0.0688278	0.201769
Q3UK75	Uncharacterized protein (Fragment)	19.1111	4	-2.06774	-2.1476	0.0700717	0.20256
Q9JJ28	Protein flightless-1 homolog	3.06845	3	-2.48155	-2.147	0.0701328	0.20256
Q3UW40	TRASH domain-containing protein	30	6	42.6748	2.14546	0.0702898	0.20256
Q3TXM1	Uncharacterized protein	11.1111	6	4.2943	2.14478	0.0703596	0.20256
Q00897	Alpha-1-antitrypsin 1-4 (Alpha-1 protease inhibitor 4) (Serine protease inhibitor 1-4) (Serine protease inhibitor A1d) (Serpin A1d)	27.845	4	11.1716	2.12696	0.0722119	0.205584
P51881	ADP/ATP translocase 2 (ADP,ATP carrier protein 2) (Adenine nucleotide translocator 2) (ANT 2) (Solute carrier family 25 member 5) [Cleaved into: ADP/ATP translocase 2, N-terminally processed]	51.0067	13	2.3613	2.1237	0.0725557	0.205584
Q3UKX8	AP-1 complex subunit gamma	8.72727	8	-2.23461	-2.12362	0.0725645	0.205584
G5E8U1	Sulfate anion transporter 1 (Solute carrier family 26 member 1)	8.47222	5	-2.62229	-2.12242	0.0726908	0.205584
Q62417	Sorbin and SH3 domain-containing protein 1 (Ponsin) (SH3 domain protein 5) (SH3P12) (c-Cbl-associated protein) (CAP)	5.11628	5	-3.41713	-2.11599	0.0733756	0.20661
E9Q5J6	Major intrinsically disordered NOTCH2-binding receptor 1-like homolog (Membrane integral NOTCH2-associated receptor 2)	3.62694	1	3.95969	2.10743	0.0742971	0.208256
Q99JY0	Trifunctional enzyme subunit beta, mitochondrial (TP-beta) [Includes: 3-ketoacyl-CoA thiolase (EC 2.3.1.155) (EC 2.3.1.16) (Acetyl-CoA acyltransferase) (Beta-ketothiolase)]	31.5789	13	21.4583	2.10429	0.0746384	0.208256
Q80UT7	Rpl7a protein (Fragment)	48.5185	13	36.5597	2.10158	0.0749333	0.208256
Q9EP71	Ankycorbin (Ankyrin repeat and coiled-coil structure-containing protein) (Novel retinal pigment epithelial cell protein) (Retinoic acid-induced protein 14) (p125)	6.43514	5	2.37059	2.09851	0.0752696	0.208289
Q61584	Fragile X mental retardation syndrome-related protein 1 (mFxr1p)	20.2363	12	-1.80811	-2.08648	0.0766017	0.211066
P35585	AP-1 complex subunit mu-1 (AP-mu chain family member mu1A) (Adaptor protein complex AP-1 subunit mu-1) (Adaptor-related protein complex 1 subunit mu-1) (Clathrin assembly protein complex 1 mu-1 medium chain 1) (Clathrin coat assembly protein AP47) (Clathrin coat-associated protein AP47) (Golgi adaptor HA1/AP1 adaptin mu-1 subunit) (Mu-adaptin 1) (Mu1A-adaptin)	24.5863	8	-3.54519	-2.06481	0.0790607	0.21691
P62196	26S proteasome regulatory subunit 8 (26S proteasome AAA-ATPase subunit RPT6) (Proteasome 26S subunit ATPase 5) (Proteasome subunit p45) (p45/SUG) (mSUG1)	42.6108	13	-5.73278	-2.04967	0.0808256	0.219997
Q8BVQ9	26S proteasome regulatory subunit 7	43.1579	18	2.92946	2.04868	0.0809426	0.219997
Q3ULC7	Uncharacterized protein	27.1445	19	2.0095	2.04638	0.0812137	0.219997
O54734	Dolichyl-diphosphooligosaccharide--protein glycosyltransferase 48 kDa subunit (DDOST 48 kDa subunit) (Oligosaccharyl transferase 48 kDa subunit)	27.4376	9	7.75879	2.04216	0.0817151	0.220425
Q9Z204	Heterogeneous nuclear ribonucleoproteins C1/C2 (hnRNP C1/C2)	30.6709	9	2.91738	2.03734	0.0822911	0.22105
Q3TGR2	Fibrinogen, B beta polypeptide, isoform CRA_a	27.8586	9	-3.42752	-2.02655	0.0835957	0.222958
A3KGU7	Spectrin alpha chain, non-erythrocytic 1	41.2192	90	-138.928	-2.02492	0.0837952	0.222958
Q9CWK0	Ribosomal_L14e domain-containing protein	20.7048	4	32.5158	2.02228	0.0841177	0.222958
Q03265	ATP synthase subunit alpha, mitochondrial (ATP synthase F1 subunit alpha)	52.4412	24	-10.9445	-2.01126	0.0854797	0.222958
Q60972	Histone-binding protein RBBP4 (Chromatin assembly factor 1 subunit C) (CAF-1 subunit C) (Chromatin assembly factor I p48 subunit) (CAF-I 48 kDa subunit) (CAF-I p48) (Nucleosome-remodeling factor subunit RBAP48) (Retinoblastoma-binding protein 4) (RBBP-4) (Retinoblastoma-binding protein p48)	12.4706	2	2.49863	2.01016	0.0856166	0.222958
Q9EP75	Leukotriene-B4 omega-hydroxylase 3 (EC 1.14.14.94) (Cyp4f-14) (Cytochrome P450 4F14) (Cytochrome P450-LTB-omega) (Leukotriene-B4 20-monooxygenase 3)	18.5115	6	1.68838	2.00994	0.0856442	0.222958
G3X9Y9	Myosin Vb, isoform CRA_a (Unconventional myosin-Vb)	3.2538	5	-5.00844	-2.00801	0.0858856	0.222958
G3UXL2	Phosphoribosyl pyrophosphate synthetase 1-like 3	30.1887	4	4.22922	2.00733	0.0859711	0.222958
Q99JR5	Tubulointerstitial nephritis antigen-like (Adrenocortical zonation factor 1) (AZ-1) (Androgen-regulated gene 1 protein) (Tubulointerstitial nephritis antigen-related protein) (TARP)	7.93991	3	5.46797	2.00462	0.086311	0.222958
Q9ES97	Reticulon-3	2.80083	3	4.02493	2.00067	0.0868092	0.222958
E9QN52	Leucine-rich repeat flightless-interacting protein 2	1.92771	1	-2.9462	-2.00057	0.0868217	0.222958
V9GX76	Unconventional myosin-VI	38.0989	1	-4.57351	-1.99031	0.0881306	0.224891
Q3UAT2	Translocating chain-associated membrane protein	12.0321	4	1.70638	1.98876	0.0883291	0.224891
Q80WJ7	Protein LYRIC (3D3/LYRIC) (Lysine-rich CEACAM1 co-isolated protein) (Metadherin) (Metastasis adhesion protein)	30.0518	13	-4.24798	-1.98458	0.0888692	0.224891
H7BX95	Serine/arginine-rich-splicing factor 1	27.2727	6	-3.96894	-1.98094	0.0893416	0.224891
P11087	Collagen alpha-1(I) chain (Alpha-1 type I collagen)	1.85822	2	12.7614	1.9761	0.0899729	0.224891
D3Z5I1	Zinc finger CCCH-type antiviral protein 1	15.4618	12	2.46479	1.97523	0.0900876	0.224891
Q3UKX3	Uncharacterized protein (Fragment)	20.777	9	2.97223	1.97427	0.0902141	0.224891
Q91V99	40S ribosomal protein S30 (Fragment)	7.29927	1	2.99446	1.97022	0.0907472	0.224891
Q6IFZ6	Keratin, type II cytoskeletal 1b (Cytokeratin-1B) (CK-1B) (Embryonic type II keratin-1) (Keratin-77) (K77) (Type-II keratin Kb39)	7.16783	1	9.15859	1.96929	0.0908705	0.224891
Q922Q1	Mitochondrial amidoxime reducing component 2 (mARC2) (EC 1.-.-.-) (Molybdenum cofactor sulfurase C-terminal domain-containing protein 2) (MOSC domain-containing protein 2) (Moco sulfurase C-terminal domain-containing protein 2)	35.7988	9	3.40545	1.96773	0.0910774	0.224891
P21981	Protein-glutamine gamma-glutamyltransferase 2 (EC 2.3.2.13) (Tissue transglutaminase) (Transglutaminase C) (TG(C)) (TGC) (TGase C) (Transglutaminase-2) (TGase-2)	24.1983	14	16.0097	1.95365	0.092964	0.227747
E9PZW8	Unconventional myosin-IXb	0.93985	2	1.88731	1.95324	0.0930192	0.227747
Q58E56	Igh protein	12.1593	3	3.30648	1.95119	0.0932982	0.227747
Q8BM55	Transmembrane protein 214	14.7016	9	5.67806	1.94678	0.0938991	0.228345
B2RSV4	Splicing factor 3b, subunit 3	9.6138	9	2.40965	1.9365	0.0953139	0.230911
P53798	Squalene synthase (SQS) (SS) (EC 2.5.1.21) (FPP:FPP farnesyltransferase) (Farnesyl-diphosphate farnesyltransferase)	20.1923	7	0.845123	1.93012	0.0962032	0.23219
Q8VED5	Keratin, type II cytoskeletal 79 (Cytokeratin-79) (CK-79) (Keratin-79) (K79) (Type-II keratin Kb38)	7.34463	1	2.3206	1.91992	0.0976425	0.234036
P67778	Prohibitin (B-cell receptor-associated protein 32) (BAP 32)	65.8088	14	4.44651	1.91953	0.0976971	0.234036
Q80UY2	E3 ubiquitin-protein ligase KCMF1 (EC 2.3.2.27) (Differentially expressed in branching tubulogenesis 91) (Debt-91) (RING-type E3 ubiquitin transferase KCMF1)	5.24934	2	3.1714	1.9091	0.0991916	0.236428
Q5I0T8	Ribosomal protein L19	18.3673	4	-13.3291	-1.90743	0.0994323	0.236428
Q3U3K9	Ancient ubiquitous protein 1	11.3895	4	1.32111	1.89829	0.100763	0.238708
D4AFX7	DnaJ heat shock protein family (Hsp40) member C13 (Receptor mediated endocytosis-8)	8.85231	16	2.40703	1.87888	0.103647	0.244088
Q6NZJ6	Eukaryotic translation initiation factor 4 gamma 1 (eIF-4-gamma 1) (eIF-4G 1) (eIF-4G1)	14.5	18	2.68051	1.87789	0.103795	0.244088
O35643	AP-1 complex subunit beta-1 (Adaptor protein complex AP-1 subunit beta-1) (Adaptor-related protein complex 1 subunit beta-1) (Beta-1-adaptin) (Beta-adaptin 1) (Clathrin assembly protein complex 1 beta large chain) (Golgi adaptor HA1/AP1 adaptin beta subunit)	32.0255	13	1.64432	1.85373	0.107501	0.251248
Q60865	Caprin-1 (Cytoplasmic activation- and proliferation-associated protein 1) (GPI-anchored membrane protein 1) (GPI-anchored protein p137) (GPI-p137) (p137GPI) (Membrane component chromosome 11 surface marker 1) (RNA granule protein 105)	10.7496	7	6.90855	1.85296	0.107622	0.251248
B2RWT4	4930579F01Rik protein	1.84615	1	-4.0797	-1.84708	0.108544	0.252247
Q99MR8	Methylcrotonoyl-CoA carboxylase subunit alpha, mitochondrial (MCCase subunit alpha) (EC 6.4.1.4) (3-methylcrotonyl-CoA carboxylase 1) (3-methylcrotonyl-CoA carboxylase biotin-containing subunit) (3-methylcrotonyl-CoA:carbon dioxide ligase subunit alpha)	32.357	16	-2.24838	-1.84524	0.108835	0.252247
Q9D1R9	60S ribosomal protein L34	34.188	5	19.6536	1.82296	0.11241	0.259593
Q8JZU2	Tricarboxylate transport protein, mitochondrial (Citrate transport protein) (CTP) (Solute carrier family 25 member 1) (Tricarboxylate carrier protein)	30.5466	8	-7.27656	-1.82028	0.112847	0.259668
Q6A0F1	MKIAA0002 protein (Fragment)	55.3153	27	-2.14498	-1.81482	0.113744	0.260799
Q9Z0U1	Tight junction protein ZO-2 (Tight junction protein 2) (Zona occludens protein 2) (Zonula occludens protein 2)	8.48329	9	-6.90458	-1.8084	0.114806	0.262297
P16460	Argininosuccinate synthase (EC 6.3.4.5) (Citrulline--aspartate ligase)	56.068	3	13.1491	1.80293	0.11572	0.263449
Q564E8	Ribosomal protein L4	41.5274	18	61.6031	1.78869	0.11813	0.267449
Q3UGX2	Spectrin beta chain	29.3259	56	-26.4542	-1.78764	0.118311	0.267449
P14115	60S ribosomal protein L27a (L29)	38.5135	7	30.0061	1.78296	0.119115	0.268152
Q3TZU7	Sorting nexin	9.41176	4	2.39023	1.78097	0.119457	0.268152
P21619	Lamin-B2	19.4631	9	-8.97795	-1.77632	0.120265	0.269024
Q60932	Voltage-dependent anion-selective channel protein 1 (VDAC-1) (mVDAC1) (Outer mitochondrial membrane protein porin 1) (Plasmalemmal porin) (Voltage-dependent anion-selective channel protein 5) (VDAC-5) (mVDAC5)	77.7027	16	8.81163	1.76493	0.122261	0.272054
A1L317	Keratin, type I cytoskeletal 24 (Cytokeratin-24) (CK-24) (Keratin-24) (K24) (Type I keratin-24)	3.125	2	13.1422	1.76377	0.122467	0.272054
E9Q5F4	Actin, cytoplasmic 1 (Fragment)	59.2453	1	2.65986	1.75816	0.123463	0.273323
Q80XL6	Acyl-CoA dehydrogenase family member 11 (ACAD-11) (EC 1.3.8.-)	25.2888	16	13.4782	1.74674	0.125516	0.276912
Q91WN4	Kynurenine 3-monooxygenase (EC 1.14.13.9) (Kynurenine 3-hydroxylase)	45.3027	17	2.37238	1.73911	0.126907	0.279022
Q60930	Voltage-dependent anion-selective channel protein 2 (VDAC-2) (mVDAC2) (Outer mitochondrial membrane protein porin 2) (Voltage-dependent anion-selective channel protein 6) (VDAC-6) (mVDAC6)	52.2034	11	5.70697	1.72131	0.130207	0.284532
Q6ZWV7	60S ribosomal protein L35	13.8211	2	2.09895	1.72082	0.1303	0.284532
E9PV24	Fibrinogen alpha chain [Cleaved into: Fibrinopeptide A; Fibrinogen alpha chain]	17.1103	12	-4.99966	-1.70389	0.133516	0.290567
P42669	Transcriptional activator protein Pur-alpha (Purine-rich single-stranded DNA-binding protein alpha)	42.9907	8	-7.72819	-1.68834	0.136537	0.296138
Q91XE8	Transmembrane protein 205	22.2222	4	6.40347	1.67655	0.138871	0.300186
Q3UBK2	Uncharacterized protein	12.5581	3	-1.73774	-1.67263	0.139655	0.300867
Q9CY58	Plasminogen activator inhibitor 1 RNA-binding protein (PAI1 RNA-binding protein 1) (PAI-RBP1) (SERPINE1 mRNA-binding protein 1)	30.4668	11	4.00253	1.66812	0.140562	0.300915
Q3V235	Prohibitin 2	45.4849	12	17.7086	1.66593	0.141005	0.300915
P23116	Eukaryotic translation initiation factor 3 subunit A (eIF3a) (Centrosomin) (Eukaryotic translation initiation factor 3 subunit 10) (eIF-3-theta) (eIF3 p167) (eIF3 p180) (eIF3 p185) (p162)	25	31	3.07987	1.66555	0.141083	0.300915
Q3TSV1	Decorin (Bone proteoglycan II)	12.7119	4	-5.59324	-1.65569	0.143093	0.304191
P60710	Actin, cytoplasmic 1 (Beta-actin) [Cleaved into: Actin, cytoplasmic 1, N-terminally processed]	59.2	1	-20.4105	-1.62863	0.148752	0.315177
Q9ERG0	LIM domain and actin-binding protein 1 (Epithelial protein lost in neoplasm) (mEPLIN)	27.8884	18	-43.799	-1.60053	0.154847	0.327013
Q9DCY1	Peptidyl-prolyl cis-trans isomerase (PPIase) (EC 5.2.1.8)	50.463	10	-6.12907	-1.57758	0.159999	0.336785
P68033	Actin, alpha cardiac muscle 1 (Alpha-cardiac actin) [Cleaved into: Actin, alpha cardiac muscle 1, intermediate form]	41.9098	4	-2.7437	-1.56953	0.161844	0.339555
Q5M9L1	60S ribosomal protein L36	29.5238	4	7.80362	1.56323	0.163301	0.341496
Q9D0M3	Cytochrome c1, heme protein, mitochondrial (Complex III subunit 4) (Complex III subunit IV) (Cytochrome b-c1 complex subunit 4) (Ubiquinol-cytochrome-c reductase complex cytochrome c1 subunit) (Cytochrome c-1)	33.8462	8	2.21496	1.54981	0.166446	0.346943
Q8BMS1	Trifunctional enzyme subunit alpha, mitochondrial (Monolysocardiolipin acyltransferase) (EC 2.3.1.-) (TP-alpha) [Includes: Long-chain enoyl-CoA hydratase (EC 4.2.1.17); Long chain 3-hydroxyacyl-CoA dehydrogenase (EC 1.1.1.211)]	45.0852	25	23.9899	1.52938	0.171341	0.354297
Q3U2W2	MYB binding protein (P160) 1a, isoform CRA_b	21.7262	23	5.78676	1.52897	0.171441	0.354297
E9PUL7	N-acetyltransferase 8 (GCN5-related) family member 1	20.2586	5	4.28932	1.52819	0.17163	0.354297
Q9D8N0	Elongation factor 1-gamma (EF-1-gamma) (eEF-1B gamma)	31.1213	12	-2.23614	-1.51815	0.174088	0.35822
Q01279	Epidermal growth factor receptor (EC 2.7.10.1)	24.2975	25	4.69403	1.51168	0.175688	0.360357
Q8BGS1	Band 4.1-like protein 5	14.0903	7	1.44443	1.50426	0.177542	0.363
A0A087WR50	Fibronectin (Fibronectin 1, isoform CRA_d)	19.9497	31	7.54458	1.50196	0.178119	0.363023
Q6IFX2	Keratin, type I cytoskeletal 42 (Cytokeratin-42) (CK-42) (Keratin-17n) (Keratin-42) (K42) (Type I keratin Ka22)	19.2478	6	8.51317	1.4974	0.179269	0.364212
Q8C845	EF-hand domain-containing protein D2 (Efhd2 protein)	17.0833	3	1.95614	1.47155	0.185924	0.376539
Q91WL5	Cytochrome P450 4A12A (EC 1.14.14.1) (CYPIVA12)	39.9606	8	1.69671	1.45967	0.189055	0.381676
P19001	Keratin, type I cytoskeletal 19 (Cytokeratin-19) (CK-19) (Keratin-19) (K19)	21.0918	5	-4.95508	-1.45412	0.190535	0.383459
Q69ZW4	MKIAA0899 protein (Fragment)	35.3671	19	-9.2306	-1.43888	0.194653	0.390522
Q91VR5	ATP-dependent RNA helicase DDX1 (EC 3.6.4.13) (DEAD box protein 1)	35.6757	20	7.74701	1.43405	0.195974	0.391949
Q8CFE4	SCY1-like protein 2 (Coated vesicle-associated kinase of 104 kDa)	2.58065	2	1.49863	1.39971	0.205604	0.409931
P35550	rRNA 2'-O-methyltransferase fibrillarin (EC 2.1.1.-) (Histone-glutamine methyltransferase) (Nucleolar protein 1)	31.1927	10	8.0383	1.39582	0.206723	0.410519
Q3TFE5	Uncharacterized protein	13.5849	9	1.84161	1.39424	0.207178	0.410519
Q58EU8	Igk protein	41.841	1	105.083	1.38789	0.209015	0.412886
P43276	Histone H1.5 (H1 VAR.5) (H1b)	14.7982	3	3.27215	1.38528	0.209777	0.413119
Q3U2W5	Galectin (Fragment)	8.81459	3	-2.4189	-1.38148	0.210887	0.414034
P54775	26S proteasome regulatory subunit 6B (26S proteasome AAA-ATPase subunit RPT3) (CIP21) (MB67-interacting protein) (MIP224) (Proteasome 26S subunit ATPase 4) (Tat-binding protein 7) (TBP-7)	35.4067	16	1.21436	1.37873	0.211696	0.414356
Q5M9K7	MCG21688 (Ribosomal protein S10)	53.3333	9	-5.10079	-1.37481	0.212852	0.415352
Q5SWZ5	Myosin phosphatase Rho-interacting protein	2.8647	5	-2.88361	-1.35889	0.217602	0.423334
Q3TII3	Elongation factor 1-alpha	32.9004	12	-9.00271	-1.34702	0.221206	0.429046
P63037	DnaJ homolog subfamily A member 1 (DnaJ protein homolog 2) (Heat shock 40 kDa protein 4) (Heat shock protein J2) (HSJ-2)	26.4484	7	-4.81436	-1.32905	0.226759	0.437449
Q6XVG2	Cytochrome P450 2C54 (EC 1.14.14.1) (CYPIIC54)	43.0612	10	9.29946	1.3286	0.226901	0.437449
Q6ZQ58	La-related protein 1 (La ribonucleoprotein domain family member 1)	30.6903	23	-0.978423	-1.31899	0.229924	0.441949
Q3UZG3	Uncharacterized protein	26.9129	10	-4.24708	-1.30212	0.235313	0.450959
Q6ZWX1	MCG1036414 (MCG115732) (MCG121795) (MCG128444) (MCG130125, isoform CRA_a) (MCG133520) (Ribosomal protein L35A) (Rpl35a protein)	20.9091	3	4.55846	1.28696	0.240251	0.458019
Q3TPZ5	Dynactin 2	26.8657	8	-1.44737	-1.28644	0.240425	0.458019
Q3UA52	Arp2/3 complex 34 kDa subunit (Fragment)	13.577	5	-4.18557	-1.28093	0.242241	0.460114
Q9D0E1	Heterogeneous nuclear ribonucleoprotein M (hnRNP M)	23.594	15	6.50281	1.27552	0.244037	0.462159
B6ZHD0	Erythrocyte protein band 4.1-like 2	7.08502	6	-1.46854	-1.25708	0.250249	0.472529
Q5RJV5	Polypyrimidine tract binding protein 1	37.2973	11	-1.36794	-1.25017	0.252611	0.475591
Q5BLK1	40S ribosomal protein S6	29.7189	7	15.6256	1.23198	0.258921	0.486044
P15105	Glutamine synthetase (GS) (EC 6.3.1.2) (Glutamate--ammonia ligase) (Palmitoyltransferase GLUL) (EC 2.3.1.225)	38.874	12	-8.8341	-1.21418	0.265224	0.495033
Q3UD06	ATP synthase subunit gamma	27.8523	8	-2.68699	-1.21411	0.265251	0.495033
Q3TIY5	Uncharacterized protein	9.18239	5	5.04432	1.20183	0.269673	0.501761
Q02788	Collagen alpha-2(VI) chain	6.86654	7	-2.89329	-1.19732	0.271316	0.501761
P62717	60S ribosomal protein L18a	39.7727	8	12.6532	1.19535	0.272034	0.501761
Q8K1M3	Protein kinase, cAMP dependent regulatory, type II alpha (Protein kinase, cAMP dependent regulatory, type II alpha, isoform CRA_b) (cAMP-dependent protein kinase type II-alpha regulatory chain) (cAMP-dependent protein kinase type II-alpha regulatory subunit)	24.6269	7	0.95055	1.19449	0.272349	0.501761
P62245	40S ribosomal protein S15a	45.3846	5	1.6226	1.19223	0.273178	0.501761
Q8VC26	TLC domain-containing protein 2	6.45161	2	1.62129	1.19122	0.273546	0.501761
Q62261	Spectrin beta chain, non-erythrocytic 1 (Beta-II spectrin) (Embryonic liver fodrin) (Fodrin beta chain)	28.777	51	-31.2219	-1.18442	0.276055	0.504922
Q8BH73	Glutaminyl-peptide cyclotransferase-like protein (EC 2.3.2.5) (Golgi-resident glutaminyl-peptide cyclotransferase) (isoQC) (gQC)	7.3107	2	-1.02646	-1.17775	0.278531	0.508003
Q5SYD0	Unconventional myosin-Id	9.24453	8	-4.24014	-1.15728	0.286251	0.520605
P26369	Splicing factor U2AF 65 kDa subunit (U2 auxiliary factor 65 kDa subunit) (U2 snRNP auxiliary factor large subunit)	10.9474	4	1.06279	1.14562	0.290728	0.527252
Q8BWJ3	Phosphorylase b kinase regulatory subunit alpha, liver isoform (Phosphorylase kinase alpha L subunit)	5.82996	5	0.93613	1.13143	0.296258	0.535768
Q497E9	40S ribosomal protein S8	46.1538	10	7.11542	1.08517	0.314876	0.567838
P83882	60S ribosomal protein L36a (60S ribosomal protein L44)	24.5283	4	6.30564	1.07755	0.318031	0.571921
H3BJS0	Melanoma inhibitory activity protein 2	25.3416	19	2.50339	1.06479	0.323374	0.579905
Q05D44	Eukaryotic translation initiation factor 5B (eIF-5B) (EC 3.6.5.3) (Translation initiation factor IF-2)	24.3421	22	-4.45334	-1.04737	0.330784	0.590854
P47962	60S ribosomal protein L5	37.037	12	-9.65842	-1.04612	0.33132	0.590854
P62743	AP-2 complex subunit sigma (Adaptor protein complex AP-2 subunit sigma) (Adaptor-related protein complex 2 subunit sigma) (Clathrin assembly protein 2 sigma small chain) (Clathrin coat assembly protein AP17) (Clathrin coat-associated protein AP17) (Plasma membrane adaptor AP-2 17 kDa protein) (Sigma-adaptin 3b) (Sigma2-adaptin)	38.0282	5	0.889473	1.03015	0.338242	0.601527
P02535	Keratin, type I cytoskeletal 10 (56 kDa cytokeratin) (Cytokeratin-10) (CK-10) (Keratin, type I cytoskeletal 59 kDa) (Keratin-10) (K10)	10.8772	6	-22.1577	-1.02244	0.341622	0.60586
Q8K182	Complement component C8 alpha chain (Complement component 8 subunit alpha)	7.6661	4	1.46168	1.00262	0.350435	0.619777
E9QPR6	Transmembrane protease serine 13	1.45985	1	-1.92791	-0.991082	0.35565	0.627272
P14148	60S ribosomal protein L7	45.5556	15	49.3553	0.988393	0.356873	0.627706
Q6P4T2	U5 small nuclear ribonucleoprotein 200 kDa helicase (EC 3.6.4.13) (BRR2 homolog) (U5 snRNP-specific 200 kDa protein) (U5-200KD)	13.8577	24	-2.53045	-0.982938	0.359365	0.630362
Q3TVV6	Uncharacterized protein	23.75	15	7.95035	0.943484	0.377792	0.660878
Q99L88	Beta-1-syntrophin (59 kDa dystrophin-associated protein A1 basic component 1) (DAPA1B) (Syntrophin-2)	13.594	5	-2.23524	-0.922246	0.388004	0.663917
P51660	Peroxisomal multifunctional enzyme type 2 (MFE-2) (17-beta-hydroxysteroid dehydrogenase 4) (17-beta-HSD 4) (D-bifunctional protein) (DBP) (Multifunctional protein 2) (MPF-2) [Cleaved into: (3R)-hydroxyacyl-CoA dehydrogenase (EC 1.1.1.n12); Enoyl-CoA hydratase 2 (EC 4.2.1.107) (EC 4.2.1.119) (3-alpha,7-alpha,12-alpha-trihydroxy-5-beta-cholest-24-enoyl-CoA hydratase)]	28.5714	17	2.52905	0.909354	0.394303	0.663917
Q5BLJ9	60S ribosomal protein L27	35.2941	4	2.3785	0.897298	0.400263	0.663917
Q80V08	Rpl17 protein (Fragment)	43.8144	7	4.16797	0.895959	0.400929	0.663917
Q642L7	MCG13441 (MCG15222) (Ribosomal protein S27A)	42.3077	6	18.0172	0.883841	0.406994	0.663917
Q8BSY0	Aspartyl/asparaginyl beta-hydroxylase (EC 1.14.11.16) (Aspartate beta-hydroxylase) (ASP beta-hydroxylase) (Peptide-aspartate beta-dioxygenase)	13.7652	9	1.04966	0.883733	0.407049	0.663917
Q50HX4	RAB14 protein (RAB14, member RAS oncogene family, isoform CRA_b) (Rab14)	80.4651	12	1.28337	0.878423	0.409727	0.663917
Q8BTM8	Filamin-A (FLN-A) (Actin-binding protein 280) (ABP-280) (Alpha-filamin) (Endothelial actin-binding protein) (Filamin-1) (Non-muscle filamin)	5.59124	10	1.12914	0.878275	0.409803	0.663917
P62082	40S ribosomal protein S7	50.5155	7	-18.0905	-0.874093	0.411922	0.663917
P14106	Complement C1q subcomponent subunit B	10.2767	2	-1.189	-0.867481	0.415289	0.663917
A2AS89	Agmatinase, mitochondrial (EC 3.5.3.11) (Agmatine ureohydrolase) (AUH)	44.4134	8	-6.09597	-0.85739	0.420466	0.663917
Q8CCK0	Core histone macro-H2A.2 (Histone macroH2A2) (mH2A2)	6.72043	1	-1.32706	-0.829549	0.434991	0.663917
Q569X9	Cytochrome P450, family 2, subfamily c, polypeptide 67	40.7332	3	2.18505	0.828433	0.435581	0.663917
E9Q0F0	Keratin 78	1.1236	1	9.19027	0.82426	0.437791	0.663917
G5E8R1	Tropomyosin 1, alpha, isoform CRA_j (Tropomyosin alpha-1 chain)	23.7903	4	-2.43012	-0.818185	0.441022	0.663917
Q8BFZ9	Erlin-2 (Endoplasmic reticulum lipid raft-associated protein 2) (Stomatin-prohibitin-flotillin-HflC/K domain-containing protein 2) (SPFH domain-containing protein 2)	14.7059	4	1.70092	0.81564	0.442381	0.663917
P50285	Dimethylaniline monooxygenase [N-oxide-forming] 1 (EC 1.14.13.8) (Dimethylaniline oxidase 1) (Hepatic flavin-containing monooxygenase 1) (FMO 1)	34.5865	15	1.66963	0.81498	0.442733	0.663917
O08583	THO complex subunit 4 (Tho4) (Ally of AML-1 and LEF-1) (Aly/REF export factor) (REF1-I) (RNA and export factor-binding protein 1) (Transcriptional coactivator Aly/REF)	19.6078	3	2.71525	0.806111	0.447494	0.663917
Q5M9P3	Rps19 protein (Fragment)	45.6954	8	-10.9597	-0.801627	0.449914	0.663917
P11679	Keratin, type II cytoskeletal 8 (Cytokeratin endo A) (Cytokeratin-8) (CK-8) (Keratin-8) (K8) (Type-II keratin Kb8)	62.0408	22	116.265	0.791208	0.455573	0.663917
Q7TPR4	Alpha-actinin-1 (Alpha-actinin cytoskeletal isoform) (F-actin cross-linking protein) (Non-muscle alpha-actinin-1)	19.7309	5	-1.5658	-0.780283	0.46156	0.663917
E9Q5A0	Deleted.	13.4752	6	3.11954	0.774967	0.464493	0.663917
Q5XJF6	Ribosomal protein	51.1521	12	3.72183	0.773169	0.465488	0.663917
E9Q557	Desmoplakin (DP)	8.15123	22	-14.4537	-0.771125	0.466621	0.663917
E9Q035	Predicted gene 20425	46.2168	7	1.29874	0.768425	0.46812	0.663917
E9QAX2	Unconventional myosin-XVIIIa	14.7384	27	-21.0114	-0.763525	0.470849	0.663917
F8VPL2	Phosphatidylinositol 4-phosphate 3-kinase C2 domain-containing subunit alpha	7.17675	10	-1.82566	-0.763234	0.471011	0.663917
P62830	60S ribosomal protein L23	63.5714	7	-4.77733	-0.757008	0.474495	0.663917
F8WHL2	Coatomer subunit alpha	27.8994	25	-1.67125	-0.735863	0.486457	0.663917
Q9CXW4	60S ribosomal protein L11	37.6404	6	-2.41409	-0.735283	0.486788	0.663917
Q921L4	Histone H2B	49.6296	8	42.289	0.729999	0.48981	0.663917
A0A023T672	RNA-binding protein 8A (RNA-binding motif protein 8A) (Ribonucleoprotein RBM8A)	10.9195	2	-0.835023	-0.7242	0.49314	0.663917
P97742	Carnitine O-palmitoyltransferase 1, liver isoform (CPT1-L) (EC 2.3.1.21) (Carnitine O-palmitoyltransferase I, liver isoform) (CPT I) (CPTI-L) (Carnitine palmitoyltransferase 1A)	26.0026	17	-5.39511	-0.723202	0.493715	0.663917
G3X9T7	Galectin	37.9603	10	-3.44906	-0.718669	0.496331	0.663917
P99027	60S acidic ribosomal protein P2	76.5217	6	-2.59933	-0.71583	0.497974	0.663917
P80313	T-complex protein 1 subunit eta (TCP-1-eta) (CCT-eta)	45.9559	20	-1.08611	-0.712641	0.499823	0.663917
G5E902	MCG10343, isoform CRA_b (Phosphate carrier protein, mitochondrial)	29.6089	10	1.42964	0.708369	0.502308	0.663917
Q5SUH6	Clathrin interactor 1 (MCG22297, isoform CRA_b)	18.0967	9	2.42512	0.702772	0.505576	0.663917
P48678	Prelamin-A/C [Cleaved into: Lamin-A/C]	33.8346	19	9.11201	0.672943	0.523224	0.663917
P05784	Keratin, type I cytoskeletal 18 (Cytokeratin endo B) (Keratin D) (Cytokeratin-18) (CK-18) (Keratin-18) (K18)	64.7754	22	-52.3455	-0.654668	0.534227	0.663917
Q9D1M0	Protein SEC13 homolog (GATOR complex protein SEC13) (SEC13-like protein 1) (SEC13-related protein)	13.354	3	-0.25219	-0.648659	0.537876	0.663917
P50446	Keratin, type II cytoskeletal 6A (Cytokeratin-6A) (CK-6A) (Keratin-6-alpha) (mK6-alpha) (Keratin-6A) (K6A)	18.9873	3	4.80521	0.643684	0.540908	0.663917
Q3UAD6	Heat shock protein 90kDa beta (Grp94), member 1	43.7656	32	-0.25219	-0.635008	0.546222	0.663917
O35728	Cytochrome P450 4A14 (CYPIVA14) (Cytochrome P450-LA-omega 3) (Lauric acid omega-hydroxylase 3) (Long-chain fatty acid omega-monooxygenase) (EC 1.14.14.80)	12.0316	4	0.842637	0.634418	0.546585	0.663917
Q3V0Z8	Uncharacterized protein (Fragment)	36.5217	15	-6.40466	-0.628663	0.550129	0.663917
Q3USU4	Uncharacterized protein	28.9941	14	-0.25219	-0.625262	0.55223	0.663917
Q8BWT1	3-ketoacyl-CoA thiolase, mitochondrial (EC 2.3.1.16) (Acetyl-CoA acetyltransferase) (EC 2.3.1.9) (Acetyl-CoA acyltransferase) (Acyl-CoA hydrolase, mitochondrial) (EC 3.1.2.-) (EC 3.1.2.1) (EC 3.1.2.2) (Beta-ketothiolase) (Mitochondrial 3-oxoacyl-CoA thiolase)	71.7884	1	-0.25219	-0.625262	0.55223	0.663917
Q8R084	UDP-glucuronosyltransferase (EC 2.4.1.17)	35.3497	14	-0.25219	-0.625262	0.55223	0.663917
O08705	Sodium/bile acid cotransporter (Na(+)/bile acid cotransporter) (Na(+)/taurocholate transport protein) (Sodium/taurocholate cotransporting polypeptide) (Solute carrier family 10 member 1)	13.2597	3	-0.25219	-0.625262	0.55223	0.663917
Q921T2	Torsin-1A-interacting protein 1 (Lamina-associated polypeptide 1B) (LAP1B)	11.4286	4	-0.25219	-0.625262	0.55223	0.663917
Q6ZWQ7	Signal peptidase complex subunit 3 (EC 3.4.-.-) (Microsomal signal peptidase 22/23 kDa subunit) (SPC22/23) (SPase 22/23 kDa subunit)	12.7778	2	-0.25219	-0.625262	0.55223	0.663917
Q3UER8	Fibrinogen gamma chain	38.149	12	-0.25219	-0.625262	0.55223	0.663917
O88441	Metaxin-2 (Mitochondrial outer membrane import complex protein 2)	16.3498	3	-0.25219	-0.625262	0.55223	0.663917
Q922Q8	Leucine-rich repeat-containing protein 59 [Cleaved into: Leucine-rich repeat-containing protein 59, N-terminally processed]	50.4886	12	-0.25219	-0.625262	0.55223	0.663917
Q921H8	3-ketoacyl-CoA thiolase A, peroxisomal (EC 2.3.1.16) (Acetyl-CoA acyltransferase A) (Beta-ketothiolase A) (Peroxisomal 3-oxoacyl-CoA thiolase A)	29.2453	3	-0.25219	-0.625262	0.55223	0.663917
Q3UIL6	Pleckstrin homology domain-containing family A member 7 (PH domain-containing family A member 7) (Heart adapter protein 1)	1.07335	1	-0.25219	-0.625262	0.55223	0.663917
Q3TIQ2	Uncharacterized protein	54.5455	6	-0.25219	-0.625262	0.55223	0.663917
O55127	Cytochrome P450 26A1 (EC 1.14.13.-) (Cytochrome P450RAI) (Retinoic acid 4-hydroxylase) (Retinoic acid-metabolizing cytochrome)	2.61569	1	-0.25219	-0.625262	0.55223	0.663917
E9QPD7	Pyruvate carboxylase (EC 6.4.1.1)	40.0339	34	-0.25219	-0.625262	0.55223	0.663917
H9KV00	Protein SON	2.22043	4	-0.25219	-0.625262	0.55223	0.663917
Q8C6F0	Uncharacterized protein	5.37634	2	-0.25219	-0.625262	0.55223	0.663917
Q8R1V4	Transmembrane emp24 domain-containing protein 4 (Endoplasmic reticulum stress-response protein 25) (ERS25) (p24 family protein alpha-3) (p24alpha3) (p26)	23.348	3	-0.25219	-0.625262	0.55223	0.663917
Q02248	Catenin beta-1 (Beta-catenin)	18.3099	8	-0.25219	-0.625262	0.55223	0.663917
Q99JI4	26S proteasome non-ATPase regulatory subunit 6 (26S proteasome regulatory subunit RPN7) (26S proteasome regulatory subunit S10) (p42A)	30.3342	12	-0.25219	-0.625262	0.55223	0.663917
Q61510	E3 ubiquitin/ISG15 ligase TRIM25 (EC 6.3.2.n3) (Estrogen-responsive finger protein) (RING-type E3 ubiquitin transferase) (EC 2.3.2.27) (RING-type E3 ubiquitin transferase TRIM25) (Tripartite motif-containing protein 25) (Ubiquitin/ISG15-conjugating enzyme TRIM25) (Zinc finger protein 147)	34.5426	18	-0.25219	-0.625262	0.55223	0.663917
Q5BL07	Peroxisome biogenesis factor 1 (Peroxin-1)	5.919	7	-0.25219	-0.625262	0.55223	0.663917
X2EXD0	Fatty acid desaturase 1	15.8837	5	-0.25219	-0.625262	0.55223	0.663917
Q6ZPT2	MKIAA1352 protein (Fragment)	26.5289	25	-0.25219	-0.625262	0.55223	0.663917
Q8BQS5	Adiponectin receptor protein 2 (Progestin and adipoQ receptor family member 2) (Progestin and adipoQ receptor family member II)	3.10881	1	-0.25219	-0.625262	0.55223	0.663917
Q9D7S7	60S ribosomal protein L22-like 1	9.83607	1	-0.25219	-0.625262	0.55223	0.663917
Q3TTN3	Uncharacterized protein	55.8304	11	-0.25219	-0.625262	0.55223	0.663917
B2RY56	RNA-binding protein 25 (RNA-binding motif protein 25)	6.08592	4	-0.25219	-0.625262	0.55223	0.663917
B3DFI8	Cisd3 protein (Fragment)	17.0854	3	-0.25219	-0.625262	0.55223	0.663917
P32020	Non-specific lipid-transfer protein (NSL-TP) (EC 2.3.1.176) (Propanoyl-CoA C-acyltransferase) (SCP-chi) (SCPX) (Sterol carrier protein 2) (SCP-2) (Sterol carrier protein X) (SCP-X)	37.66	17	-0.25219	-0.625262	0.55223	0.663917
Q01237	3-hydroxy-3-methylglutaryl-coenzyme A reductase (HMG-CoA reductase) (EC 1.1.1.34)	5.18602	4	-0.25219	-0.625262	0.55223	0.663917
Q8BT90	Uncharacterized protein (Fragment)	53.9007	6	-0.25219	-0.625262	0.55223	0.663917
Q3UQ71	AB hydrolase-1 domain-containing protein	49.639	16	-0.25219	-0.625262	0.55223	0.663917
Q61990	Poly(rC)-binding protein 2 (Alpha-CP2) (CTBP) (CBP) (Putative heterogeneous nuclear ribonucleoprotein X) (hnRNP X)	23.4807	4	-0.25219	-0.625262	0.55223	0.663917
Q9D890	Transmembrane protein 254	8.52713	1	-0.25219	-0.625262	0.55223	0.663917
Q8CHQ9	N-acetyltransferase family 8 member 2 (EC 2.3.1.-) (Camello-like protein 2) (N-acetyltransferase-like protein CML2)	13.0252	3	-0.25219	-0.625262	0.55223	0.663917
Q9Z210	Peroxisomal membrane protein 11B (Peroxin-11B) (Peroxisomal biogenesis factor 11B) (Protein PEX11 homolog beta) (PEX11-beta)	8.10811	2	-0.25219	-0.625262	0.55223	0.663917
Q5F2F2	Protein ABHD15 (EC 3.1.1.-) (Alpha/beta hydrolase domain-containing protein 15) (Abhydrolase domain-containing protein 15)	11.9826	4	-0.25219	-0.625262	0.55223	0.663917
P60335	Poly(rC)-binding protein 1 (Alpha-CP1) (Heterogeneous nuclear ribonucleoprotein E1) (hnRNP E1)	27.2472	4	-0.25219	-0.625262	0.55223	0.663917
Q9R092	17-beta-hydroxysteroid dehydrogenase type 6 (17-beta-HSD 6) (17-beta-HSD6) (EC 1.1.1.105) (EC 1.1.1.239) (EC 1.1.1.62) (17-beta-HSD9) (3-alpha->beta-hydroxysteroid epimerase) (3-alpha->beta-HSE) (Oxidative 3-alpha hydroxysteroid dehydrogenase)	49.8423	8	-0.25219	-0.625262	0.55223	0.663917
Q91Z25	Actin-related protein 2/3 complex subunit	17.0213	5	-0.25219	-0.625262	0.55223	0.663917
Q8BFZ3	Beta-actin-like protein 2 (Kappa-actin)	20.4787	1	-0.25219	-0.625262	0.55223	0.663917
Q3TI79	PUA domain-containing protein	22.2004	7	-0.25219	-0.625262	0.55223	0.663917
Q542A1	Uncharacterized protein	7.5	2	-0.25219	-0.625262	0.55223	0.663917
D3YVN7	Deleted.	37.3894	14	-0.25219	-0.625262	0.55223	0.663917
Q8VCR2	17-beta-hydroxysteroid dehydrogenase 13 (17-beta-HSD 13) (EC 1.1.-.-) (Alcohol dehydrogenase PAN1B-like) (Short-chain dehydrogenase/reductase 9)	33.5526	3	-0.25219	-0.625262	0.55223	0.663917
P52479	Ubiquitin carboxyl-terminal hydrolase 10 (EC 3.4.19.12) (Deubiquitinating enzyme 10) (Ubiquitin thioesterase 10) (Ubiquitin-specific-processing protease 10)	22.3485	13	-0.25219	-0.625262	0.55223	0.663917
D3YW52	Deleted.	33.5766	37	-0.25219	-0.625262	0.55223	0.663917
NA.		NA	NA	-0.25219	-0.625262	0.55223	0.663917
P56480	ATP synthase subunit beta, mitochondrial (EC 7.1.2.2) (ATP synthase F1 subunit beta)	64.8393	24	-0.25219	-0.625262	0.55223	0.663917
Q9CWE0	Mitochondrial fission regulator 1-like	4.15225	1	-0.25219	-0.625262	0.55223	0.663917
P68372	Tubulin beta-4B chain (Tubulin beta-2C chain)	60.6742	4	-0.25219	-0.625262	0.55223	0.663917
Q3UAI4	SAP domain-containing protein	5.92255	5	-0.25219	-0.625262	0.55223	0.663917
Q3UZK0	PlsC domain-containing protein (Fragment)	13.6364	5	-0.25219	-0.625262	0.55223	0.663917
G5E866	Splicing factor 3B subunit 1 (Splicing factor 3b, subunit 1)	13.4202	12	-0.25219	-0.625262	0.55223	0.663917
Q9ERU9	E3 SUMO-protein ligase RanBP2 (EC 2.3.2.-) (Ran-binding protein 2) (RanBP2)	4.1926	10	-0.25219	-0.625262	0.55223	0.663917
Q3UA17	Uncharacterized protein	34.9835	7	-0.25219	-0.625262	0.55223	0.663917
E9Q586	Dynactin subunit 1	11.5416	9	-0.25219	-0.625262	0.55223	0.663917
Q91WT8	RNA-binding protein 47 (RNA-binding motif protein 47)	22.2034	8	-0.25219	-0.625262	0.55223	0.663917
Q3TL44	NLR family member X1	4.41026	4	-0.25219	-0.625262	0.55223	0.663917
Q9CX56	26S proteasome non-ATPase regulatory subunit 8 (26S proteasome regulatory subunit RPN12) (26S proteasome regulatory subunit S14)	18.9802	7	-0.25219	-0.625262	0.55223	0.663917
B2RWU4	Cordon-bleu	0.972326	1	-0.25219	-0.625262	0.55223	0.663917
Q64511	DNA topoisomerase 2-beta (EC 5.6.2.2) (DNA topoisomerase II, beta isozyme)	4.96278	7	-0.25219	-0.625262	0.55223	0.663917
Q8BPF4	GLOBIN domain-containing protein	61.9718	6	-0.25219	-0.625262	0.55223	0.663917
Q9JKN1	Zinc transporter 7 (ZnT-7) (Solute carrier family 30 member 7) (Znt-like transporter 2)	6.61376	2	-0.25219	-0.625262	0.55223	0.663917
Q69ZG4	MKIAA1560 protein (Fragment)	19.3396	11	-0.25219	-0.625262	0.55223	0.663917
Q61102	ATP-binding cassette sub-family B member 7, mitochondrial (ATP-binding cassette transporter 7) (ABC transporter 7 protein)	13.5638	8	-0.25219	-0.625262	0.55223	0.663917
P35576	Glucose-6-phosphatase (G-6-Pase) (G6Pase) (EC 3.1.3.9)	5.32213	2	-0.25219	-0.625262	0.55223	0.663917
Q3UKH3	Uncharacterized protein	71.7884	1	-0.25219	-0.625262	0.55223	0.663917
Q4VAF2	MCG112980, isoform CRA_a (MCG5220) (Ribosomal protein L37a)	51.087	5	-0.25219	-0.625262	0.55223	0.663917
Q61001	Laminin subunit alpha-5 (Laminin-10 subunit alpha) (Laminin-11 subunit alpha) (Laminin-15 subunit alpha)	0.34965	1	-0.25219	-0.625262	0.55223	0.663917
Q64464	Cytochrome P450 3A13 (EC 1.14.14.1) (CYPIIIA13)	24.2545	10	-0.25219	-0.625262	0.55223	0.663917
Q60598	Src substrate cortactin	9.89011	5	-0.25219	-0.625262	0.55223	0.663917
Q9JJI8	60S ribosomal protein L38	50	5	-0.25219	-0.625262	0.55223	0.663917
Q9WVJ2	26S proteasome non-ATPase regulatory subunit 13 (26S proteasome regulatory subunit RPN9) (26S proteasome regulatory subunit S11) (26S proteasome regulatory subunit p40.5)	38.0319	12	-0.25219	-0.625262	0.55223	0.663917
B2RQC6	CAD protein [Includes: Glutamine-dependent carbamoyl-phosphate synthase (EC 6.3.5.5); Aspartate carbamoyltransferase (EC 2.1.3.2); Dihydroorotase (EC 3.5.2.3)]	6.60674	11	-0.25219	-0.625262	0.55223	0.663917
E9PUQ5	Golgin subfamily A member 2	11.9883	10	-0.25219	-0.625262	0.55223	0.663917
O54774	AP-3 complex subunit delta-1 (AP-3 complex subunit delta) (Adaptor-related protein complex 3 subunit delta-1) (Delta-adaptin) (mBLVR1)	12.1768	10	-0.25219	-0.625262	0.55223	0.663917
Q01405	Protein transport protein Sec23A (SEC23-related protein A)	21.6993	13	-0.25219	-0.625262	0.55223	0.663917
Q921Q3	Chitobiosyldiphosphodolichol beta-mannosyltransferase (EC 2.4.1.142) (Asparagine-linked glycosylation protein 1 homolog) (Beta-1,4-mannosyltransferase) (GDP-Man:GlcNAc2-PP-dolichol mannosyltransferase) (GDP-mannose-dolichol diphosphochitobiose mannosyltransferase)	2.48963	1	-0.25219	-0.625262	0.55223	0.663917
Q4VAG4	MCG12304 (MCG130059) (Ribosomal protein L22)	50.7812	4	-0.25219	-0.625262	0.55223	0.663917
Q3UQ44	Ras GTPase-activating-like protein IQGAP2	26.2222	32	-0.25219	-0.625262	0.55223	0.663917
Q6PDG5	SWI/SNF complex subunit SMARCC2 (BRG1-associated factor 170) (BAF170) (SWI/SNF complex 170 kDa subunit) (SWI/SNF-related matrix-associated actin-dependent regulator of chromatin subfamily C member 2)	6.43034	8	-0.25219	-0.625262	0.55223	0.663917
Q8R086	Sulfite oxidase, mitochondrial (EC 1.8.3.1)	26.0073	9	-0.25219	-0.625262	0.55223	0.663917
Q3UKJ7	WD40 repeat-containing protein SMU1 (Smu-1 suppressor of mec-8 and unc-52 protein homolog) [Cleaved into: WD40 repeat-containing protein SMU1, N-terminally processed]	14.0351	5	-0.25219	-0.625262	0.55223	0.663917
Q62452	UDP-glucuronosyltransferase 1-9 (UDPGT 1-9) (UGT1*9) (UGT1-09) (UGT1.9) (EC 2.4.1.17) (UDP-glucuronosyltransferase 1-7) (UDPGT) (UDP-glucuronosyltransferase 1A9) (UGT1A12) (UGTP4)	19.1288	6	-0.25219	-0.625262	0.55223	0.663917
Q9Z1X4	Interleukin enhancer-binding factor 3	12.5835	6	-0.25219	-0.625262	0.55223	0.663917
B2RY19	Cgnl1 protein	2.7735	3	-0.25219	-0.625262	0.55223	0.663917
Q9Z329	Inositol 1,4,5-trisphosphate receptor type 2 (IP3 receptor isoform 2) (IP3R 2) (InsP3R2) (Inositol 1,4,5-trisphosphate type V receptor) (Type 2 inositol 1,4,5-trisphosphate receptor) (Type 2 InsP3 receptor)	2.03628	4	-0.25219	-0.625262	0.55223	0.663917
Q8BUE4	Apoptosis-inducing factor 2 (EC 1.-.-.-) (Apoptosis-inducing factor homologous mitochondrion-associated inducer of death) (Apoptosis-inducing factor-like mitochondrion-associated inducer of death)	2.41287	1	-0.25219	-0.625262	0.55223	0.663917
Q8BSE0	Regulator of microtubule dynamics protein 2 (RMD-2) (mRMD-2) (Protein FAM82A1)	19.2683	7	-0.25219	-0.625262	0.55223	0.663917
Q3UNA3	Melanoma-associated antigen B4	1.97487	1	-0.25219	-0.625262	0.55223	0.663917
Q6WKZ7	Nostrin (Disabled homolog 2-interacting protein 2) (Dab2-interacting protein 2) (Nitric oxide synthase trafficker) (eNOS-trafficking inducer)	10.4743	4	-0.25219	-0.625262	0.55223	0.663917
Q91X77	Cytochrome P450 2C50 (EC 1.14.14.1) (CYPIIC50)	45.5102	5	-0.25219	-0.625262	0.55223	0.663917
C4B4E7	1-acyl-sn-glycerol-3-phosphate acyltransferase gamma (EC 2.3.1.51) (1-acylglycerol-3-phosphate O-acyltransferase 3) (1-AGP acyltransferase 3) (1-AGPAT 3) (Lysophosphatidic acid acyltransferase gamma) (LPAAT-gamma)	15.4255	5	-0.25219	-0.625262	0.55223	0.663917
Q9DD20	Methyltransferase-like protein 7B (EC 2.1.1.-)	61.8852	11	-0.25219	-0.625262	0.55223	0.663917
Q9Z1T1	AP-3 complex subunit beta-1 (Adaptor protein complex AP-3 subunit beta-1) (Adaptor-related protein complex 3 subunit beta-1) (Beta-3A-adaptin) (Clathrin assembly protein complex 3 beta-1 large chain)	5.24887	5	-0.25219	-0.625262	0.55223	0.663917
Q8BJY1	26S proteasome non-ATPase regulatory subunit 5 (26S protease subunit S5 basic) (26S proteasome subunit S5B)	14.881	6	-0.25219	-0.625262	0.55223	0.663917
B2RUJ9	Pde4dip protein	1.94884	4	-0.25219	-0.625262	0.55223	0.663917
Q64FW2	All-trans-retinol 13,14-reductase (EC 1.3.99.23) (All-trans-13,14-dihydroretinol saturase) (RetSat) (PPAR-alpha-regulated and starvation-induced gene protein)	25.6158	11	-0.25219	-0.625262	0.55223	0.663917
Q91X83	S-adenosylmethionine synthase isoform type-1 (AdoMet synthase 1) (EC 2.5.1.6) (Methionine adenosyltransferase 1) (MAT 1)	33.3333	9	-0.25219	-0.625262	0.55223	0.663917
Q91VC3	Eukaryotic initiation factor 4A-III (eIF-4A-III) (eIF4A-III) (EC 3.6.4.13) (ATP-dependent RNA helicase DDX48) (ATP-dependent RNA helicase eIF4A-3) (DEAD box protein 48) (Eukaryotic translation initiation factor 4A isoform 3) [Cleaved into: Eukaryotic initiation factor 4A-III, N-terminally processed]	34.3066	10	-0.25219	-0.625262	0.55223	0.663917
Q3TH64	Cytochrome b5 heme-binding domain-containing protein	55.4795	5	-0.25219	-0.625262	0.55223	0.663917
A6H663	BCL2-associated athanogene 3	7.97227	3	-0.25219	-0.625262	0.55223	0.663917
Q3TUQ5	Pinin	7.30028	5	-0.25219	-0.625262	0.55223	0.663917
E9Q7G0	Nuclear mitotic apparatus protein 1 (Nuclear mitotic apparatus protein) (NuMA protein)	3.82044	5	-0.25219	-0.625262	0.55223	0.663917
Q4V9X1	Ribosome biogenesis protein WDR12 (WD repeat-containing protein 12)	2.83688	1	-0.25219	-0.625262	0.55223	0.663917
Q3TFF0	Uncharacterized protein	23.7864	7	-0.25219	-0.625262	0.55223	0.663917
Q6ZQ61	MCG121979, isoform CRA_c (MKIAA0723 protein) (Fragment)	19.3662	12	-0.25219	-0.625262	0.55223	0.663917
Q9CQ62	2,4-dienoyl-CoA reductase, mitochondrial (EC 1.3.1.34) (2,4-dienoyl-CoA reductase [NADPH]) (4-enoyl-CoA reductase [NADPH])	34.0299	8	-0.25219	-0.625262	0.55223	0.663917
O09173	Homogentisate 1,2-dioxygenase (EC 1.13.11.5) (Homogentisate oxygenase) (Homogentisic acid oxidase) (Homogentisicase)	49.6629	15	-0.25219	-0.625262	0.55223	0.663917
F8WHU5	Sister chromatid cohesion protein PDS5 homolog B	7.24638	9	-0.25219	-0.625262	0.55223	0.663917
P62911	60S ribosomal protein L32	32.5926	4	-0.25219	-0.625262	0.55223	0.663917
B2RY15	Tln2 protein	2.32101	2	-0.25219	-0.625262	0.55223	0.663917
Q3U965	Acyl-CoA thioesterase 8, isoform CRA_c	8.4375	2	-0.25219	-0.625262	0.55223	0.663917
P51885	Lumican (Keratan sulfate proteoglycan lumican) (KSPG lumican)	2.95858	1	-0.25219	-0.625262	0.55223	0.663917
Q63880	Carboxylesterase 3A (EC 3.1.1.1) (ES-male) (Liver carboxylesterase 31) (Esterase-31)	41.1559	8	-0.25219	-0.625262	0.55223	0.663917
Q9CXS4	Centromere protein V (CENP-V) (Proline-rich protein 6)	35.7143	6	-0.25219	-0.625262	0.55223	0.663917
Q8BL97	Serine/arginine-rich splicing factor 7 (Splicing factor, arginine/serine-rich 7)	13.1086	2	-0.25219	-0.625262	0.55223	0.663917
Q3TCI2	Uncharacterized protein	8.13772	3	-0.25219	-0.625262	0.55223	0.663917
Q6ZQK6	Nucleolar and coiled-body phosphoprotein 1 (140 kDa nucleolar phosphoprotein) (Nopp140)	1.42248	1	-0.25219	-0.625262	0.55223	0.663917
Q5DU30	Apoptotic protease-activating factor 1 (APAF-1) (Fragment)	0.959233	1	-0.25219	-0.625262	0.55223	0.663917
Q63886	UDP-glucuronosyltransferase 1-1 (UDPGT 1-1) (UGT1*1) (UGT1-01) (UGT1.1) (EC 2.4.1.17) (UDP-glucuronosyltransferase 1A1) (UGTBR1)	23.1776	7	-0.25219	-0.625262	0.55223	0.663917
E9Q6R7	Utrophin	3.06122	8	0.63497	0.614645	0.558819	0.670583
Q3U536	Uncharacterized protein	26.0274	5	3.86561	0.612194	0.560348	0.671163
P41317	Mannose-binding protein C (MBP-C) (Mannan-binding protein) (RA-reactive factor P28A subunit) (RARF/P28A)	29.918	6	-0.25219	-0.609596	0.561969	0.671852
Q6ZWU9	40S ribosomal protein S27	39.2857	2	1.14085	0.59243	0.572759	0.682852
Q5M9M5	MCG10806 (Ribosomal protein L23a)	48.7179	10	9.34089	0.591577	0.573298	0.682852
Q8BMR3	Dolichyl-diphosphooligosaccharide--protein glycosyltransferase subunit 1	48.6842	25	-0.963507	-0.588713	0.575111	0.683743
Q99J09	Methylosome protein 50 (MEP-50) (WD repeat-containing protein 77)	11.6959	3	1.32717	0.578808	0.581406	0.689206
A0A068WAQ5	Protein 4.1R (Fragment)	15.6863	10	-2.597	-0.578107	0.581853	0.689206
P14869	60S acidic ribosomal protein P0 (60S ribosomal protein L10E)	47.6341	12	4.77474	0.567833	0.588428	0.69571
Q9R112	Sulfide:quinone oxidoreductase, mitochondrial (SQOR) (EC 1.8.5.-) (Sulfide quinone oxidoreductase)	46	16	-1.2052	-0.562968	0.591556	0.698123
D3Z2H9	Tropomyosin 3, related sequence 7	15.7258	2	-0.25219	-0.557222	0.595262	0.701208
B9EKB5	Baz2b protein	0.417053	1	-0.646317	-0.512246	0.624719	0.73456
Q80ZU5	Coiled-coil domain-containing protein 181	1.17878	1	0.644613	0.509564	0.6265	0.735307
E9Q8Z8	Catenin delta-1	13.9607	10	-1.93491	-0.506429	0.628585	0.736408
Q9DB79	Ribosomal_S17_N domain-containing protein	36.1446	7	3.77658	0.503101	0.630802	0.73766
Q3TI98	B5 domain-containing protein	23.7691	13	0.289553	0.497377	0.634626	0.740782
Q569Z6	Thyroid hormone receptor-associated protein 3 (Thyroid hormone receptor-associated protein complex 150 kDa component) (Trap150)	12.1977	10	1.10595	0.494211	0.636746	0.741415
Q5CZY9	Rps16 protein	38.9535	9	8.75505	0.493119	0.637478	0.741415
P97351	40S ribosomal protein S3a (Protein TU-11)	54.5455	15	-10.4787	-0.488185	0.640792	0.743921
P01635	Ig kappa chain V-V region K2 (Fragment)	11.3043	1	1.46789	0.485115	0.642858	0.744972
Q02257	Junction plakoglobin (Desmoplakin III) (Desmoplakin-3)	18.3893	8	0.66378	0.482157	0.644851	0.745936
Q3UC49	Ferrochelatase (EC 4.99.1.1)	26.3033	9	3.51089	0.477173	0.648218	0.748242
Q76LV0	Glutathione peroxidase	17.3913	4	-0.25219	-0.474476	0.650044	0.748242
E9QMC1	Cingulin	10.906	12	-5.22301	-0.474037	0.650341	0.748242
D6Q0F5	Cytoplasmic dynein intermediate chain 2 isoform 2.1	10.687	4	0.304003	0.470731	0.652583	0.749478
Q58EA6	MCG10725, isoform CRA_a (Ribosomal protein S25)	30.4	5	-14.019	-0.459669	0.660112	0.756771
O88569	Heterogeneous nuclear ribonucleoproteins A2/B1 (hnRNP A2/B1)	46.4589	13	5.27492	0.455111	0.663228	0.758988
Q9WV69	Dematin (Dematin actin-binding protein) (Erythrocyte membrane protein band 4.9)	2.96296	1	-0.25219	-0.450217	0.66658	0.760851
A2AIX1	Protein transport protein Sec16A (SEC16 homolog A) (p250)	2.01935	4	-0.25219	-0.449275	0.667226	0.760851
Q5YLW3	Ribosomal protein S3 (Ribosomal protein S3, isoform CRA_g)	63.786	14	12.0576	0.436591	0.675957	0.76944
A2AS03	Helicase with zinc finger domain 2	11.4478	27	0.494323	0.430084	0.680457	0.773192
Q6A0A9	Constitutive coactivator of PPAR-gamma-like protein 1 (Oxidative stress-associated Src activator) (Protein FAM120A)	32.7338	27	0.825373	0.423574	0.684974	0.776127
Q8C196	Carbamoyl-phosphate synthase [ammonia], mitochondrial (EC 6.3.4.16) (Carbamoyl-phosphate synthetase I) (CPSase I)	53.5333	64	30.6229	0.422878	0.685458	0.776127
P57780	Alpha-actinin-4 (Non-muscle alpha-actinin 4)	53.2895	29	3.87684	0.41461	0.691215	0.781268
B9EJ15	Calmin	4.46768	5	-1.06212	-0.409712	0.694637	0.782681
Q5M9K9	MCG126194, isoform CRA_a (Ribosomal protein L31)	46.4	7	4.20927	0.40933	0.694904	0.782681
P25688	Uricase (EC 1.7.3.3) (Urate oxidase)	47.8548	16	33.8881	0.407164	0.69642	0.783015
Q9EPU0	Regulator of nonsense transcripts 1 (EC 3.6.4.-) (ATP-dependent helicase RENT1) (Nonsense mRNA reducing factor 1) (NORF1) (Up-frameshift suppressor 1 homolog) (mUpf1)	20.9075	18	0.32171	0.399849	0.70155	0.787404
G5E8T9	Hydroxyacyl glutathione hydrolase (Hydroxyacylglutathione hydrolase, mitochondrial)	19.4175	4	-0.25219	-0.396406	0.70397	0.788505
Q14AQ1	Proteasome (Prosome, macropain) 26S subunit, ATPase, 6 (Proteasome (Prosome, macropain) 26S subunit, ATPase, 6, isoform CRA_b)	34.7044	12	-0.25219	-0.394961	0.704987	0.788505
P62869	Elongin-B (EloB) (Elongin 18 kDa subunit) (RNA polymerase II transcription factor SIII subunit B) (SIII p18) (Transcription elongation factor B polypeptide 2)	15.2542	2	0.611617	0.386873	0.710692	0.793503
E9PWQ3	Collagen, type VI, alpha 3	7.18636	20	-6.10837	-0.371063	0.721899	0.803832
P24270	Catalase (EC 1.11.1.6)	54.8387	24	-0.25219	-0.370294	0.722447	0.803832
O70194	Eukaryotic translation initiation factor 3 subunit D (eIF3d) (Eukaryotic translation initiation factor 3 subunit 7) (eIF-3-zeta) (eIF3 p66)	30.1095	11	-0.25219	-0.367111	0.724713	0.804958
B2RTM0	Histone H4	38.835	4	3.46215	0.356977	0.731947	0.811589
A0A0A0MQF6	Glyceraldehyde-3-phosphate dehydrogenase (EC 1.2.1.12)	33.9833	9	-0.25219	-0.352851	0.734902	0.812409
O88322	Nidogen-2 (NID-2) (Entactin-2)	2.63721	3	0.972197	0.352411	0.735218	0.812409
P35700	Peroxiredoxin-1 (EC 1.11.1.15) (Macrophage 23 kDa stress protein) (Osteoblast-specific factor 3) (OSF-3) (Thioredoxin peroxidase 2) (Thioredoxin-dependent peroxide reductase 2)	56.2814	7	-0.62736	-0.345756	0.739993	0.815427
Q9CPN9	RIKEN cDNA 2210010C04 gene (RIKEN cDNA 2210010C04, isoform CRA_b) (Trypsinogen 7)	4.8583	1	-0.715557	-0.345066	0.740489	0.815427
Q2KHL4	Cytochrome P450, family 3, subfamily a, polypeptide 16	13.0952	1	-0.25219	-0.340668	0.743653	0.817509
Q91ZJ5	UTP--glucose-1-phosphate uridylyltransferase (EC 2.7.7.9) (UDP-glucose pyrophosphorylase) (UDPGP) (UGPase)	36.0236	16	0.537873	0.336205	0.746869	0.819641
Q8R1B4	Eukaryotic translation initiation factor 3 subunit C (eIF3c) (Eukaryotic translation initiation factor 3 subunit 8) (eIF3 p110)	17.5631	15	-0.25219	-0.33179	0.750056	0.821734
Q6ZWN5	40S ribosomal protein S9	37.6289	10	9.83917	0.324924	0.755023	0.824482
Q5BLK2	MCG3574 (Ribosomal protein S20)	32.7731	4	0.871413	0.324772	0.755133	0.824482
Q61781	Keratin, type I cytoskeletal 14 (Cytokeratin-14) (CK-14) (Keratin-14) (K14)	15.4959	2	-0.710157	-0.320438	0.758274	0.826506
Q99N19	Cytochrome P450 CYP4F13 (Cytochrome P450, family 4, subfamily f, polypeptide 13)	19.1205	7	-0.25219	-0.313277	0.763476	0.829108
Q9QZQ8	Core histone macro-H2A.1 (Histone macroH2A1) (mH2A1) (H2A.y) (H2A/y)	41.9355	10	-3.10227	-0.313126	0.763586	0.829108
Q148V8	Protein FAM83H	4.63193	4	-0.621297	-0.311821	0.764536	0.829108
Q91W69	Epsin-3 (EPS-15-interacting protein 3)	1.88679	1	-0.25219	-0.300831	0.772548	0.835724
P26231	Catenin alpha-1 (102 kDa cadherin-associated protein) (Alpha E-catenin) (CAP102)	22.1854	15	2.12511	0.299884	0.77324	0.835724
Q9QXS1	Plectin (PCN) (PLTN) (Plectin-1) (Plectin-6)	27.67	109	-37.4476	-0.286967	0.782698	0.843453
B2RWW6	eIF-2-alpha kinase activator GCN1 (GCN1 eIF-2-alpha kinase activator homolog) (GCN1-like protein 1) (General control of amino-acid synthesis 1-like protein 1) (Translational activator GCN1)	8.19918	20	0.592963	0.286531	0.783019	0.843453
B7ZNU9	Beta-2-syntrophin (Sntb2 protein)	5.46139	2	0.193987	0.283252	0.785427	0.84463
O55111	Desmoglein-2	6.06061	6	-1.84679	-0.239651	0.817676	0.87784
P38647	Stress-70 protein, mitochondrial (75 kDa glucose-regulated protein) (GRP-75) (Heat shock 70 kDa protein 9) (Mortalin) (Peptide-binding protein 74) (PBP74) (p66 MOT)	44.1826	26	-0.56193	-0.237724	0.81911	0.877911
Q0VGY9	Ank1 protein (Ankyrin-1)	16.3752	23	-0.203027	-0.227667	0.82661	0.883482
Q9CQK2	40S ribosomal protein S24	33.5821	5	0.945223	0.227064	0.82706	0.883482
Q8BQ46	TAF15 RNA polymerase II, TATA box binding protein (TBP)-associated factor (TATA-box-binding protein-associated factor 15)	5.56553	1	-0.28962	-0.195577	0.850667	0.904877
G5E924	Heterogeneous nuclear ribonucleoprotein L (Fragment)	24.2276	12	-0.430283	-0.195107	0.85102	0.904877
Q8R0W0	Epiplakin	35.2779	37	8.37244	0.194713	0.851317	0.904877
Q792Z1	MCG140784 (Trypsin 10) (Trypsinogen 10)	14.6341	2	-0.92038	-0.191593	0.853666	0.905873
F6T4M4	Serine/arginine repetitive matrix protein 1 (Fragment)	15	1	-2.26139	-0.182147	0.860787	0.911923
P04104	Keratin, type II cytoskeletal 1 (67 kDa cytokeratin) (Cytokeratin-1) (CK-1) (Keratin-1) (K1) (Type-II keratin Kb1)	6.12245	2	-1.84942	-0.178546	0.863505	0.912742
P61255	60S ribosomal protein L26 (Silica-induced gene 20 protein) (SIG-20)	27.5862	5	-0.25219	-0.177357	0.864404	0.912742
Q5CZX6	Acbd5 protein (Fragment)	14.7287	6	0.361223	0.169736	0.870165	0.917317
Q3TJ95	Clathrin light chain	32.2275	8	0.769597	0.165711	0.873211	0.919019
Q3U111	FERM domain-containing protein (Fragment)	33.3837	15	0.270797	0.151004	0.884362	0.927683
Q3U6B1	Uncharacterized protein (Fragment)	25.4545	11	-0.739143	-0.148274	0.886435	0.927683
A2AVJ7	Ribosome-binding protein 1	64.3443	81	3.73248	0.147952	0.886679	0.927683
E9QJW0	Microsomal glutathione S-transferase 1	16.5939	4	-0.25219	-0.147236	0.887223	0.927683
O70569	Ribosomal protein S14	29.1391	4	0.26892	0.142305	0.890971	0.930086
E9PZ16	Basement membrane-specific heparan sulfate proteoglycan core protein	5.36162	18	0.932927	0.128542	0.901445	0.937417
Q9CW42	Mitochondrial amidoxime-reducing component 1 (mARC1) (EC 1.-.-.-) (Molybdenum cofactor sulfurase C-terminal domain-containing protein 1) (MOSC domain-containing protein 1) (Moco sulfurase C-terminal domain-containing protein 1)	46.1765	10	-0.158247	-0.127711	0.902079	0.937417
Q9CZI5	Uncharacterized protein	47.5862	1	0.211117	0.127049	0.902583	0.937417
B2RWI2	Lactamase, beta	32.4864	17	1.22156	0.125407	0.903834	0.937417
Q3U1S6	Uncharacterized protein	30.9524	21	-0.214397	-0.123327	0.90542	0.937548
Q3UNX5	Acyl-coenzyme A synthetase ACSM3, mitochondrial (EC 6.2.1.2) (Acyl-CoA synthetase medium-chain family member 3) (Butyrate--CoA ligase 3) (Butyryl-coenzyme A synthetase 3) (Middle-chain acyl-CoA synthetase 3) (Propionate--CoA ligase) (EC 6.2.1.17) (Protein SA homolog)	12.069	6	-0.666193	-0.109373	0.916069	0.947048
Q9Z1R9	MCG124046 (Protease, serine 1 (trypsin 1)) (Protease, serine, 1 (Trypsin 1)) (Trypsinogen 16)	12.1951	2	-0.49359	-0.104952	0.919447	0.949012
Q3V1M8	Uncharacterized protein	41.0095	44	0.226753	0.0923335	0.929099	0.955997
P11531	Dystrophin	0.163132	1	0.24772	0.0918722	0.929452	0.955997
P61161	Actin-related protein 2 (Actin-like protein 2)	15.736	5	0.0717133	0.08838	0.932125	0.955997
Q32P04	Keratin 5	19.3103	5	0.50742	0.0883193	0.932172	0.955997
F6YVP7	Predicted gene 10260	37.5	6	-1.76101	-0.0861923	0.933801	0.95614
E9QPX1	Collagen alpha-1(XVIII) chain	3.72041	4	-0.204313	-0.0811077	0.937696	0.9586
E9QNN1	ATP-dependent RNA helicase A	20.6647	22	0.155157	0.078942	0.939355	0.958716
Q60605	Myosin light polypeptide 6 (17 kDa myosin light chain) (LC17) (Myosin light chain 3) (MLC-3) (Myosin light chain alkali 3) (Myosin light chain A3) (Smooth muscle and nonmuscle myosin light chain alkali 6)	55.6291	8	0.86831	0.0770627	0.940796	0.958716
P15116	Cadherin-2 (Neural cadherin) (N-cadherin) (CD antigen CD325)	6.29139	4	-0.25351	-0.0690149	0.946967	0.963475
P62301	40S ribosomal protein S13	37.0861	6	0.210673	0.0633096	0.951344	0.966397
Q3ULL5	Eif2s2 protein (Eukaryotic translation initiation factor 2, subunit 2 (Beta))	31.4199	12	0.113747	0.0576094	0.955719	0.969307
Q9WTX2	Interferon-inducible double-stranded RNA-dependent protein kinase activator A (PKR-associated protein X) (PKR-associating protein X) (RAX) (Protein activator of the interferon-induced protein kinase) (Protein kinase, interferon-inducible double-stranded RNA-dependent activator)	25.8786	6	0.0770633	0.0462823	0.964417	0.975998
P62855	40S ribosomal protein S26	31.3043	3	0.09289	0.0450598	0.965356	0.975998
Q64727	Vinculin (Metavinculin)	8.53659	7	-0.13388	-0.0406743	0.968726	0.977022
E9QB02	Methionine--tRNA ligase, cytoplasmic	28.5714	21	0.0265233	0.0397798	0.969413	0.977022
Q571F9	MKIAA4115 protein (Fragment)	32.4752	11	-0.0822433	-0.0357299	0.972526	0.978623
B9EK92	Ras interacting protein 1	2.18522	2	0.02142	0.0205965	0.98416	0.98878
E9Q9H0	Disks large homolog 1	6.79825	5	-0.0282333	-0.0151797	0.988325	0.990173
Q91XT4	Protein transport protein Sec16B (Leucine zipper transcription regulator 2) (Regucalcin gene promoter region-related protein p117) (RGPR-p117) (SEC16 homolog B)	1.8078	2	0.0114933	0.0147822	0.988631	0.990173
P39447	Tight junction protein ZO-1 (Tight junction protein 1) (Zona occludens protein 1) (Zonula occludens protein 1)	7.56447	10	0.05048	0.0115126	0.991145	0.991145

## Sheet: S6.8 Y113F binding
Supplementary Table S6.8: Stringent quantitative analysis to identify binding partners of Y113F Flag-Pgrmc1 from Flag co-immunoprecipitation of AAV8 Y113F Flag-Pgrmc1 infected Pgrmc1 KO mouse liver membrane fractions. Protein abundance is compared to AAV8 GFP infected Pgrmc1 KO mouse liver membrane fractions ("log2(Y113F Flag-Pgrmc1/GFP)"). Three biological replicates per condition were performed…
Uniprot ID	Protein names	Coverage (%)	No. Unique Peptides	log2(Y113F Flag-Pgrmc1/GFP)	t.val	p.val	p.adj.val
Q05421	Cytochrome P450 2E1 (EC 1.14.14.-) (4-nitrophenol 2-hydroxylase) (EC 1.14.13.n7) (CYPIIE1) (Cytochrome P450-ALC) (Cytochrome P450-J)	40.3651	17	181.545	10.2026	2.31e-05	0.000926268
Q64458	Cytochrome P450 2C29 (EC 1.14.14.1) (Aldehyde oxygenase) (CYPIIC29) (Cytochrome P-450 MUT-2)	46.9388	15	86.6816	5.1417	0.0014682	0.0196372
Q8CIM7	Cytochrome P450 2D26 (EC 1.14.14.1) (CYPIID26)	46.2	15	81.4625	4.0537	0.00517106	0.0436819
P97872	Dimethylaniline monooxygenase [N-oxide-forming] 5 (EC 1.14.13.8) (Dimethylaniline oxidase 5) (Hepatic flavin-containing monooxygenase 5) (FMO 5)	45.2158	21	69.5154	3.82956	0.00684987	0.0489818
Q91YH5	Atlastin-3 (EC 3.6.5.-)	29.5749	12	39.6043	5.90732	0.000667138	0.0112711
D3Z041	Long-chain-fatty-acid--CoA ligase 1	47.4964	28	36.8365	3.80304	0.00708515	0.0490611
Q8K0C4	Lanosterol 14-alpha demethylase (LDM) (EC 1.14.14.154) (CYPLI) (Cytochrome P450 51A1) (Cytochrome P450-14DM) (Cytochrome P45014DM) (Cytochrome P450LI) (Sterol 14-alpha demethylase)	25.2485	10	30.294	8.54543	7.12e-05	0.00217527
Q91W87	Cytochrome P450, family 2, subfamily d, polypeptide 22	38.8	11	21.9061	5.94583	0.00064242	0.0111469
B1ATI0	Aldehyde dehydrogenase	30.4511	15	21.2527	9.92536	2.75e-05	0.00104013
P55096	ATP-binding cassette sub-family D member 3 (68 kDa peroxisomal membrane protein) (PMP68) (70 kDa peroxisomal membrane protein) (PMP70)	27.7693	15	19.5825	4.15078	0.00458895	0.0399024
P11714	Cytochrome P450 2D9 (EC 1.14.14.1) (CYPIID9) (Cytochrome P450-16-alpha) (Cytochrome P450CA) (Testosterone 16-alpha hydroxylase)	33.3333	12	19.3468	6.25373	0.000477993	0.00902563
Q3TJ01	tRNA-splicing ligase RtcB homolog (EC 6.5.1.3)	40.198	15	13.7707	3.84072	0.00675339	0.0489818
Q9D379	Epoxide hydrolase 1 (EC 3.3.2.9) (Epoxide hydratase) (Microsomal epoxide hydrolase) (mEH)	44.3956	20	13.6645	4.71848	0.00234777	0.026564
Q3U505	Dolichyl-diphosphooligosaccharide--protein glycosyltransferase subunit 2 (Ribophorin-2) (Fragment)	32.17	14	13.331	5.60189	0.000905754	0.0149101
P20852	Cytochrome P450 2A5 (EC 1.14.14.1) (CYPIIA5) (Coumarin 7-hydroxylase) (Cytochrome P450-15-COH) (Cytochrome P450-IIA3.2)	42.7126	4	12.7672	3.86698	0.00653229	0.0489818
Q3UWB9	UDPGT domain-containing protein	38.817	11	11.7597	18.487	4.65e-07	0.00020572
Q91W64	Cytochrome P450 2C70 (EC 1.14.14.1) (CYPIIC70)	36.6053	12	11.5331	10.9976	1.42e-05	0.0007029
Q9D1D4	Transmembrane emp24 domain-containing protein 10 (21 kDa transmembrane-trafficking protein) (Transmembrane protein Tmp21) (p24 family protein delta-1) (p24delta1)	30.5936	5	10.5297	3.83501	0.00680257	0.0489818
P27773	Protein disulfide-isomerase A3 (EC 5.3.4.1) (58 kDa glucose-regulated protein) (58 kDa microsomal protein) (p58) (Disulfide isomerase ER-60) (Endoplasmic reticulum resident protein 57) (ER protein 57) (ERp57) (Endoplasmic reticulum resident protein 60) (ER protein 60) (ERp60)	56.6337	26	9.91106	4.07412	0.00504215	0.0431608
Q58EW0	MCG132477, isoform CRA_a (Rpl18 protein)	23.4043	4	8.90122	5.5488	0.000956324	0.0150453
Q61409	cGMP-inhibited 3',5'-cyclic phosphodiesterase B (EC 3.1.4.17) (CGIPDE1) (Cyclic GMP-inhibited phosphodiesterase B) (CGI-PDE B)	4.36364	4	8.04049	4.32736	0.00370648	0.0350673
E9PW43	Protein transport protein Sec61 subunit beta	8.84956	1	6.71421	16.4616	1.01e-06	0.00020572
Q99KN2	Probable cytosolic iron-sulfur protein assembly protein CIAO1 (WD repeat-containing protein 39)	5.01475	2	6.43376	15.8751	1.28e-06	0.00020572
Q8VCP4	Cytochrome P450, family 2, subfamily c, polypeptide 68	34.8269	2	6.34137	5.087	0.00155785	0.0200029
P52430	Serum paraoxonase/arylesterase 1 (PON 1) (EC 3.1.1.2) (EC 3.1.1.81) (EC 3.1.8.1) (Aromatic esterase 1) (A-esterase 1) (Serum aryldialkylphosphatase 1)	43.662	9	6.23236	3.93918	0.00596418	0.0484485
B2RSR0	Cytochrome P450, family 4, subfamily v, polypeptide 3 (MCG1050379)	28.1905	12	6.16549	4.31374	0.00376741	0.0350673
Q9CQU3	Protein RER1	7.65306	2	6.09153	13.0447	4.68e-06	0.000373771
D3YZZ5	Transmembrane p24-trafficking protein 7	15.625	3	5.61576	15.2545	1.67e-06	0.000214333
H7BX01	Dynamin-like 120 kDa protein, mitochondrial	26.6871	15	5.52083	5.33517	0.00119434	0.0170392
Q5U458	DnaJ homolog subfamily C member 11	23.6136	9	5.42859	6.28941	0.000462215	0.009011
Q9CR67	Transmembrane protein 33 (Protein DB83)	6.88259	2	4.86037	4.98913	0.00173393	0.0214074
Q9CRB9	MICOS complex subunit Mic19 (Coiled-coil-helix-coiled-coil-helix domain-containing protein 3)	31.7181	7	4.66583	5.54422	0.000960836	0.0150453
Q52L67	Gpsn2 protein (Very-long-chain enoyl-CoA reductase)	10.4972	4	4.59236	5.1122	0.00151581	0.0198602
Q6ZWZ6	40S ribosomal protein S12	53.0303	6	4.58111	4.7752	0.00220141	0.0256965
Q9DBG1	Sterol 26-hydroxylase, mitochondrial (EC 1.14.15.15) (5-beta-cholestane-3-alpha,7-alpha,12-alpha-triol 26-hydroxylase) (Cytochrome P-450C27/25) (Cytochrome P450 27) (Sterol 27-hydroxylase) (Vitamin D(3) 25-hydroxylase)	35.0844	16	4.53904	5.35495	0.00116973	0.0170392
Q9CX98	Cytochrome P450 2U1 (EC 1.14.14.1)	11.5094	5	4.29279	3.91403	0.00615572	0.0484485
Q3TFU8	GOLD domain-containing protein	17.4721	3	4.13884	10.6241	1.78e-05	0.000761476
Q8BI84	Transport and Golgi organization protein 1 homolog (TANGO1) (Melanoma inhibitory activity protein 3)	21.5026	36	4.05069	11.3746	1.14e-05	0.000612112
O35465	Peptidyl-prolyl cis-trans isomerase FKBP8 (PPIase FKBP8) (EC 5.2.1.8) (38 kDa FK506-binding protein) (38 kDa FKBP) (FKBP-38) (mFKBP38) (FK506-binding protein 8) (FKBP-8) (FKBPR38) (Rotamase)	22.1393	7	3.64187	10.7909	1.61e-05	0.000737848
Q6DFW4	Nucleolar protein 58 (MSSP) (Nucleolar protein 5) (SIK-similar protein)	20.1493	8	3.48322	3.77536	0.00734013	0.0501315
Q9R0Q3	Transmembrane emp24 domain-containing protein 2 (COPI-coated vesicle membrane protein p24) (Membrane protein p24A) (Sid 394) (p24 family protein beta-1) (p24beta1)	28.8557	5	3.39647	9.06844	4.89e-05	0.00167325
Q9JHU4	Cytoplasmic dynein 1 heavy chain 1 (Cytoplasmic dynein heavy chain 1) (Dynein heavy chain, cytosolic)	21.447	80	2.98619	3.84646	0.00670439	0.0489818
O70303	Cell death activator CIDE-B (Cell death-inducing DFFA-like effector B)	5.93607	1	2.98563	5.49803	0.00100766	0.0151767
A2AN08	E3 ubiquitin-protein ligase UBR4 (EC 2.3.2.27) (N-recognin-4) (RING-type E3 ubiquitin transferase UBR4) (Zinc finger UBR1-type protein 1) (p600)	11.7761	47	2.91798	8.12608	9.75e-05	0.00284389
P50544	Very long-chain specific acyl-CoA dehydrogenase, mitochondrial (EC 1.3.8.9) (MVLCAD) (VLCAD)	45.122	23	2.86857	4.15282	0.00457753	0.0399024
P01899	H-2 class I histocompatibility antigen, D-B alpha chain (H-2D(B))	25.6906	3	2.82565	3.81895	0.0069429	0.0489818
P56654	Cytochrome P450 2C37 (EC 1.14.14.1) (CYPIIC37)	52.6531	7	2.7755	4.6548	0.00252514	0.0274769
Q99KV1	DnaJ homolog subfamily B member 11 (APOBEC1-binding protein 2) (ABBP-2) (ER-associated DNAJ) (ER-associated Hsp40 co-chaperone) (Endoplasmic reticulum DNA J domain-containing protein 3) (ER-resident protein ERdj3) (ERdj3) (ERj3p)	24.0223	8	2.77302	7.59535	0.000148043	0.00380174

## Sheet: S6.9 GFP binding
Supplementary Table S6.9: Stringent quantitative analysis to identify binding partners of Y113F Flag-Pgrmc1 from Flag co-immunoprecipitation of AAV8 Y113F Flag-Pgrmc1 infected Pgrmc1 KO mouse liver membrane fractions. Protein abundance is compared to AAV8 GFP infected Pgrmc1 KO mouse liver membrane fractions ("log2(Y113F Flag-Pgrmc1/GFP)"). Three biological replicates per condition were performed…
Uniprot ID	Protein names	Coverage (%)	No. Unique Peptides	log2(Y113F Flag-Pgrmc1/GFP)	t.val	p.val	p.adj.val
P20152	Vimentin	48.0687	18	-144.968	-4.71449	0.00235848	0.026564
P11352	Glutathione peroxidase 1 (GPx-1) (GSHPx-1) (EC 1.11.1.9) (Cellular glutathione peroxidase) (Selenium-dependent glutathione peroxidase 1)	46.2687	8	-72.1659	-8.96156	5.27e-05	0.00169303
Q3THE2	Myosin regulatory light chain 12B (Myosin regulatory light chain 2-B, smooth muscle isoform) (Myosin regulatory light chain 20 kDa) (MLC20) (Myosin regulatory light chain MRLC2)	30.814	5	-68.6132	-4.2054	0.00429345	0.0388225
P31001	Desmin	35.8209	12	-63.0922	-4.50805	0.00299321	0.0305585
Q3UH59	Myosin-10	22.6031	24	-50.0602	-4.49303	0.00304633	0.0305585
O35490	Betaine--homocysteine S-methyltransferase 1 (EC 2.1.1.5)	60.9337	17	-41.7801	-7.22314	0.000201382	0.00430958
Q546G4	Albumin 1 (Serum albumin)	62.8289	34	-40.2135	-3.90024	0.00626359	0.0484485
Q69ZX3	MKIAA0866 protein (Fragment)	18.0948	15	-38.2396	-4.53291	0.00290758	0.0305585
E9Q1Z0	Keratin 90	13.9405	2	-33.4529	-7.23102	0.000200048	0.00430958
Q3UV17	Keratin, type II cytoskeletal 2 oral (Keratin-76) (K76) (Type-II keratin Kb9)	7.40741	1	-31.6448	-7.45147	0.000166496	0.00411116
Q99NF7	Ppm1b protein (Protein phosphatase 1B) (Protein phosphatase 1B2 53 kDa isoform)	16.9811	7	-19.1788	-6.10057	0.000552968	0.00986126
P20918	Plasminogen (EC 3.4.21.7) [Cleaved into: Plasmin heavy chain A; Activation peptide; Angiostatin; Plasmin heavy chain A, short form; Plasmin light chain B]	28.5714	17	-18.7522	-5.05394	0.001615	0.0203301
P29341	Polyadenylate-binding protein 1 (PABP-1) (Poly(A)-binding protein 1)	38.0503	15	-15.9181	-3.91615	0.0061393	0.0484485
B2RTP7	Krt2 protein	5.94059	3	-15.6628	-4.31341	0.00376892	0.0350673
Q8CIG8	Protein arginine N-methyltransferase 5 (EC 2.1.1.320) (Histone-arginine N-methyltransferase PRMT5) (Jak-binding protein 1) (Shk1 kinase-binding protein 1 homolog) (SKB1 homolog)	13.3438	6	-13.1072	-9.05136	4.95e-05	0.00167325
B1ASP2	Tyrosine-protein kinase (EC 2.7.10.2)	6.15785	6	-12.5799	-12.6173	5.82e-06	0.000373771
E9QA15	Caldesmon 1	5.20833	4	-12.25	-5.19083	0.00139255	0.0190216
P19096	Fatty acid synthase (EC 2.3.1.85) [Includes: [Acyl-carrier-protein] S-acetyltransferase (EC 2.3.1.38); [Acyl-carrier-protein] S-malonyltransferase (EC 2.3.1.39); 3-oxoacyl-[acyl-carrier-protein] synthase (EC 2.3.1.41); 3-oxoacyl-[acyl-carrier-protein] reductase (EC 1.1.1.100); 3-hydroxyacyl-[acyl-carrier-protein] dehydratase (EC 4.2.1.59); Enoyl-[acyl-carrier-protein] reductase (EC 1.3.1.39); Ole…	40.7348	71	-12.2444	-5.48958	0.00101651	0.0151767
Q6P5H2	Nestin	0.482833	1	-9.63886	-12.7072	5.56e-06	0.000373771
Q80TM2	MKIAA1027 protein (Fragment)	12.4025	24	-8.6586	-4.02553	0.00535476	0.0446462
P11031	Activated RNA polymerase II transcriptional coactivator p15 (Positive cofactor 4) (PC4) (SUB1 homolog) (Single-stranded DNA-binding protein p9) (p14)	18.8976	2	-7.95377	-6.92862	0.000259248	0.00536894
P98078	Disabled homolog 2 (Adaptor molecule disabled-2) (Differentially expressed in ovarian carcinoma 2) (DOC-2) (Mitogen-responsive phosphoprotein)	4.047	2	-7.89382	-3.83636	0.00679093	0.0489818
Q8K232	Adducin 1 (Alpha)	5.17007	3	-7.7189	-6.20152	0.000502183	0.00921147
Q3U4U6	T-complex protein 1 subunit gamma	52.2936	24	-7.61021	-3.90828	0.00620045	0.0484485
Q9D2G2	Dihydrolipoyllysine-residue succinyltransferase component of 2-oxoglutarate dehydrogenase complex, mitochondrial (EC 2.3.1.61) (2-oxoglutarate dehydrogenase complex component E2) (OGDC-E2) (Dihydrolipoamide succinyltransferase component of 2-oxoglutarate dehydrogenase complex) (E2K)	23.5683	8	-7.4786	-13.5754	3.6e-06	0.000373771
Q3UKW2	Calmodulin-1	4.56853	1	-6.99575	-17.057	7.96e-07	0.00020572
Q8K4L3	Supervillin (Archvillin) (p205/p250)	9.30876	15	-6.16523	-4.36383	0.00354861	0.0345183
Q62267	Cornifin-B (Small proline-rich protein 1B) (SPR1 B) (SPR1B)	5.22876	1	-5.74625	-4.89439	0.00192574	0.0233268
I3RSH5	E3 ubiquitin-protein ligase (EC 2.3.2.26)	2.75862	2	-5.65008	-12.9687	4.86e-06	0.000373771
O70576	Cohesin subunit SA-3 (SCC3 homolog 3) (Stromal antigen 3) (Stromalin-3)	0.645161	1	-4.83882	-11.8568	8.74e-06	0.000509853
Q3ULG4	VWFA domain-containing protein	37.7309	10	-4.77463	-7.25528	0.000196004	0.00430958
P16015	Carbonic anhydrase 3 (EC 4.2.1.1) (Carbonate dehydratase III) (Carbonic anhydrase III) (CA-III)	65.3846	13	-4.70131	-4.63814	0.00257395	0.0275413
Q7TSH2	Phosphorylase b kinase regulatory subunit beta (Phosphorylase kinase subunit beta)	20.8295	15	-4.69406	-7.71381	0.000134577	0.00359994
P26516	26S proteasome non-ATPase regulatory subunit 7 (26S proteasome regulatory subunit RPN8) (26S proteasome regulatory subunit S12) (Mov34 protein) (Proteasome subunit p40)	32.0872	8	-4.67743	-7.8605	0.000119785	0.00334355
Q3TI05	Chaperonin containing Tcp1, subunit 6a (Zeta) (Chaperonin subunit 6a (Zeta))	32.0151	15	-4.43314	-4.81668	0.00210079	0.024976
Q8VCG4	Complement component C8 gamma chain	30.198	4	-3.9071	-4.49388	0.00304329	0.0305585
Q3U6C7	Succinate-CoA ligase subunit beta (EC 6.2.1.-) (Fragment)	26.5957	11	-3.8576	-3.80062	0.00710698	0.0490611
Q3TML6	Eukaryotic translation initiation factor 2, subunit 3, structural gene X-linked	35.5932	3	-3.68861	-7.31061	0.000187123	0.00430958
Q8K0L9	Zinc finger and BTB domain-containing protein 20 (BTB/POZ domain zinc finger factor HOF) (Zinc finger protein 288)	5.39811	3	-3.58397	-4.68212	0.00244728	0.0270888
Q3ULD5	Methylcrotonoyl-CoA carboxylase beta chain, mitochondrial (MCCase subunit beta) (EC 6.4.1.4) (3-methylcrotonyl-CoA carboxylase 2) (3-methylcrotonyl-CoA carboxylase non-biotin-containing subunit) (3-methylcrotonyl-CoA:carbon dioxide ligase subunit beta)	33.0373	15	-3.53357	-3.8235	0.00690289	0.0489818
Q571I9	Aldehyde dehydrogenase family 16 member A1	16.5835	11	-3.4681	-5.24581	0.00131302	0.0183252
Q8BML9	Glutamine--tRNA ligase (EC 6.1.1.18) (Glutaminyl-tRNA synthetase) (GlnRS)	31.0968	20	-3.44594	-6.28718	0.000463182	0.009011
P17879	Heat shock 70 kDa protein 1B (Heat shock 70 kDa protein 1) (HSP70.1)	42.0561	14	-3.31514	-4.36891	0.0035272	0.0345183
Q8K441	ATP-binding cassette sub-family A member 6	22.2906	27	-3.21797	-4.21444	0.00424662	0.0388225
Q99ME9	Nucleolar GTP-binding protein 1 (Chronic renal failure gene protein) (GTP-binding protein NGB)	10.4101	6	-2.84169	-4.14893	0.00459934	0.0399024
Q8BTI8	Serine/arginine repetitive matrix protein 2	1.47984	4	-2.04556	-3.99469	0.0055642	0.0457976
